# Supplementary material for: Structural investigations into a new polymorph of F4TCNQ: towards enhanced semiconductor properties
Source: Acta Crystallogr C Struct Chem. 2021 Jun 28;77(Pt 7):426–34. doi: 10.1107/S2053229621006252 (PMC8254529; doi:10.1107/S2053229621006252)
Supplement: Supplementary file 1 [file c-77-00426-sup1.cif]

##############################################################################
#                                                                            #
# This CIF contains the data in a paper accepted for publication in          #
# Acta Crystallographica Section C. It conforms to the requirements of       #
# Notes for Authors for Acta Crystallographica Section C, and has been       #
# peer reviewed under the auspices of the IUCr Commission on Journals.       #
#                                                                            #
# Full details of the Crystallographic Information File format               #
# are given in the paper "The Crystallographic Information File (CIF):       #
# a New Standard Archive File for Crystallography" by S. R. Hall, F. H.      #
# Allen and I. D. Brown [Acta Cryst. (1991), A47, 655-685].                  #
#                                                                            #
# The current version of the core CIF dictionary is obtainable from          #
# ftp://ftp.iucr.org/pub/cif_core.dic.                                       #
#                                                                            #
# Software is freely available for graphical display of the structure(s)     #
# in this CIF. For information consult the CIF software page                 #
# http://www.iucr.org/resources/cif/software.                                #
#                                                                            #
# This file may be used for bona fide research purposes within the           #
# scientific community so long as proper attribution is given to the journal # 
# article from which it was obtained.                                        #
#                                                                            #
##############################################################################
data_polymorph_i
_audit_creation_method
;
Olex2 1.2
(compiled 2018.05.29 svn.r3508 for OlexSys, GUI svn.r5506)
;
_chemical_name_systematic
;\
2-[4-(Dicyanomethylidene)-2,3,5,6-tetrafluorocyclohexa-\
2,5-dien-1-ylidene]propanedinitrile
;
_chemical_name_common
;
2,3,5,6-Tetrafluoro-7,7,8,8-tetracyanoquinodimethane
;
_chemical_formula_moiety     'C12 F4 N4'
_chemical_formula_sum     'C12 F4 N4'
_chemical_formula_iupac     'C12 F4 N4'
_chemical_formula_weight     276.16
_chemical_melting_point     ?
_space_group_crystal_system     orthorhombic
_space_group_name_H-M_alt     'P b c a'
_space_group_name_Hall     '-P 2ac 2ab'
loop_
    _space_group_symop_operation_xyz
    'x, y, z'
    '-x+1/2, -y, z+1/2'
    '-x, y+1/2, -z+1/2'
    'x+1/2, -y+1/2, -z'
    '-x, -y, -z'
    'x-1/2, y, -z-1/2'
    'x, -y-1/2, z-1/2'
    '-x-1/2, y-1/2, z'
_cell_length_a     9.1799(3)
_cell_length_b     8.0482(3)
_cell_length_c     14.5541(5)
_cell_angle_alpha     90
_cell_angle_beta     90
_cell_angle_gamma     90
_cell_volume     1075.28(6)
_cell_formula_units_Z     4
_cell_measurement_reflns_used     9611
_cell_measurement_theta_min     2.88
_cell_measurement_theta_max     35.05
_cell_measurement_temperature     100.42
_exptl_crystal_description     cube
_exptl_crystal_colour     yellow
_exptl_crystal_size_max     0.275
_exptl_crystal_size_mid     0.222
_exptl_crystal_size_min     0.158
_exptl_crystal_density_diffrn     1.706
_exptl_crystal_density_meas     ?
_exptl_crystal_density_method     ?
_exptl_crystal_F_000     544
_exptl_absorpt_coefficient_mu     0.092
_exptl_absorpt_correction_type     numerical
_exptl_absorpt_process_details
;
(SADABS; Bruker, 2016)
;
_exptl_absorpt_correction_T_min     0.9192
_exptl_absorpt_correction_T_max     0.9824
_diffrn_ambient_temperature     100.42
_diffrn_source     ?
_diffrn_radiation_type     AgK\a
_diffrn_radiation_wavelength     0.56086
_diffrn_radiation_monochromator     'multi-layer optics'
_diffrn_measurement_device_type     'Bruker Photon II CPAD'
_diffrn_measurement_device     'Bruker D8 Discover'
_diffrn_measurement_method     '\f and \w scans'
_diffrn_detector_area_resol_mean     ?
_diffrn_reflns_number     189710
_diffrn_reflns_av_R_equivalents     0.0432
_diffrn_reflns_av_unetI/netI     0.0098
_diffrn_reflns_theta_min     2.819
_diffrn_reflns_theta_max     35.790
_diffrn_reflns_theta_full     19.665
_diffrn_measured_fraction_theta_max     0.998
_diffrn_measured_fraction_theta_full     0.999
_diffrn_reflns_limit_h_min     -19
_diffrn_reflns_limit_h_max     19
_diffrn_reflns_limit_k_min     -16
_diffrn_reflns_limit_k_max     16
_diffrn_reflns_limit_l_min     -30
_diffrn_reflns_limit_l_max     30
_refine_special_details
;
Integration was performed using <i>SAINT</i> (Bruker, 2012) with
a
0.48 \%A cut-off, default integration algorithm and best-plane background. The
data were scaled and merged in <i>SADABS</i> using the default error model
(Bruker, 2001); a correction for overloaded reflections and
a numerical
absorption correction based on the faces of the crystal were applied. The
space group was identified in <i>XPREP</i> (Bruker, 2012) and
the solution and
refinement were performed in the <i>OLEX2</i> GUI (Dolomanov <i>et al.</i>,
2009) using <i>XT</i> and <i>XL</i>, respectively
(Bruker, 2012).
;
_reflns_number_total     5103
_reflns_number_gt     4271
_reflns_threshold_expression     'I > 2\s(I)'
_refine_ls_structure_factor_coef     Fsqd
_refine_ls_matrix_type     full
_refine_ls_R_factor_all     0.0422
_refine_ls_R_factor_gt     0.0342
_refine_ls_wR_factor_gt     0.1087
_refine_ls_wR_factor_ref     0.1154
_refine_ls_goodness_of_fit_ref     1.085
_refine_ls_restrained_S_all     1.085
_refine_ls_number_reflns     5103
_refine_ls_number_parameters     91
_refine_ls_number_restraints     0
_refine_ls_hydrogen_treatment     undef
_refine_ls_weighting_scheme     calc
_refine_ls_weighting_details
              'w=1/[\s^2^(Fo^2^)+(0.0599P)^2^+0.1298P] where P=(Fo^2^+2Fc^2^)/3'
_atom_sites_solution_hydrogens     .
_atom_sites_solution_primary     ?
_atom_sites_solution_secondary     ?
_refine_ls_shift/su_max     0.001
_refine_ls_shift/su_mean     0.000
_refine_diff_density_max     0.747
_refine_diff_density_min     -0.333
_refine_ls_extinction_method     none
_refine_ls_extinction_coef     .
loop_
    _atom_type_symbol
    _atom_type_description
    _atom_type_scat_dispersion_real
    _atom_type_scat_dispersion_imag
    _atom_type_scat_source
    'C' 'C' 0.0015 0.0009
                         'International Tables Vol C Tables 4.2.6.8 and 6.1.1.4'
    'F' 'F' 0.0096 0.0061
                         'International Tables Vol C Tables 4.2.6.8 and 6.1.1.4'
    'N' 'N' 0.0030 0.0019
                         'International Tables Vol C Tables 4.2.6.8 and 6.1.1.4'
_computing_data_collection
;
APEX2 (Bruker, 2009)
;
_computing_cell_refinement
;
SAINT (Bruker, 2009)
;
_computing_data_reduction
;
SAINT (Bruker, 2009)
;
_computing_structure_solution
;
SHELXT (Sheldrick, 2015a)
;
_computing_structure_refinement
;
SHELXL2014 (Sheldrick, 2015b)
;
_computing_molecular_graphics
;
OLEX2 (Dolomanov <i>et al.</i>,  2009)
;
_computing_publication_material
;
OLEX2 (Dolomanov <i>et al.</i>,  2009) and
XPREP (Bruker, 2009)
;
loop_
    _atom_site_type_symbol
    _atom_site_label
    _atom_site_fract_x
    _atom_site_fract_y
    _atom_site_fract_z
    _atom_site_U_iso_or_equiv
    _atom_site_adp_type
    _atom_site_calc_flag
    _atom_site_occupancy
    _atom_site_disorder_assembly
    _atom_site_disorder_group
    F F1 0.34119(3) 0.73648(4) 0.55965(2) 0.01881(6) Uani d 1 . .
    F F2 0.65038(4) 0.99400(4) 0.33962(2) 0.01955(6) Uani d 1 . .
    N N1 0.34397(5) 0.44491(6) 0.42766(3) 0.02166(7) Uani d 1 . .
    N N2 0.61198(6) 0.67225(7) 0.23109(3) 0.02644(9) Uani d 1 . .
    C C1 0.41948(4) 0.86469(5) 0.53012(3) 0.01461(6) Uani d 1 . .
    C C2 0.57501(4) 0.99735(5) 0.41743(3) 0.01464(6) Uani d 1 . .
    C C3 0.49248(4) 0.85233(5) 0.44277(3) 0.01399(6) Uani d 1 . .
    C C4 0.48306(4) 0.71426(5) 0.38721(3) 0.01542(6) Uani d 1 . .
    C C5 0.40263(5) 0.56860(6) 0.41153(3) 0.01741(7) Uani d 1 . .
    C C6 0.55569(5) 0.69859(6) 0.30068(3) 0.01875(7) Uani d 1 . .
loop_
    _atom_site_aniso_label
    _atom_site_aniso_U_11
    _atom_site_aniso_U_22
    _atom_site_aniso_U_33
    _atom_site_aniso_U_12
    _atom_site_aniso_U_13
    _atom_site_aniso_U_23
    F1 0.01913(11) 0.01634(11) 0.02097(12) -0.00341(8) 0.00560(8) 0.00344(8)
    F2 0.02069(12) 0.02078(12) 0.01719(11) -0.00031(9) 0.00806(9) 0.00220(8)
    N1 0.02127(16) 0.01929(15) 0.02442(16) -0.00355(12) 0.00067(12) -0.00021(12)
    N2 0.0318(2) 0.0309(2) 0.01659(14) -0.00044(17) 0.00326(14) -0.00232(13)
    C1 0.01318(12) 0.01527(12) 0.01537(12) -0.00081(9) 0.00210(9) 0.00315(9)
    C2 0.01350(12) 0.01625(13) 0.01416(12) 0.00000(9) 0.00261(9) 0.00293(9)
    C3 0.01220(11) 0.01563(12) 0.01415(12) 0.00033(9) 0.00071(9) 0.00261(9)
    C4 0.01433(13) 0.01705(13) 0.01488(12) -0.00006(10) -0.00045(9) 0.00163(10)
    C5 0.01608(14) 0.01779(14) 0.01836(14) -0.00126(11) -0.00094(11) 0.00064(11)
    C6 0.01994(16) 0.02142(16) 0.01489(13) -0.00005(12) -0.00028(11) 0.00013(11)
_geom_special_details
;
 All esds (except the esd in the dihedral angle between two l.s. planes)
 are estimated using the full covariance matrix.  The cell esds are taken
 into account individually in the estimation of esds in distances, angles
 and torsion angles; correlations between esds in cell parameters are only
 used when they are defined by crystal symmetry.  An approximate (isotropic)
 treatment of cell esds is used for estimating esds involving l.s. planes.
;
loop_
    _geom_bond_atom_site_label_1
    _geom_bond_atom_site_label_2
    _geom_bond_site_symmetry_2
    _geom_bond_distance
    _geom_bond_publ_flag
    F1 C1 . 1.3289(5) ?
    F2 C2 . 1.3274(5) ?
    N1 C5 . 1.1559(6) ?
    N2 C6 . 1.1566(6) ?
    C1 C2 5_676 1.3484(6) ?
    C1 C3 . 1.4405(5) ?
    C2 C3 . 1.4395(5) ?
    C3 C4 . 1.3771(6) ?
    C4 C5 . 1.4299(6) ?
    C4 C6 . 1.4305(6) ?
loop_
    _geom_angle_atom_site_label_1
    _geom_angle_atom_site_label_2
    _geom_angle_atom_site_label_3
    _geom_angle_site_symmetry_1
    _geom_angle_site_symmetry_3
    _geom_angle
    _geom_angle_publ_flag
    F1 C1 C2 . 5_676 118.46(3) ?
    F1 C1 C3 . . 118.91(4) ?
    C2 C1 C3 5_676 . 122.62(3) ?
    F2 C2 C1 . 5_676 118.69(4) ?
    F2 C2 C3 . . 118.45(4) ?
    C1 C2 C3 5_676 . 122.85(3) ?
    C2 C3 C1 . . 114.52(4) ?
    C4 C3 C1 . . 123.01(4) ?
    C4 C3 C2 . . 122.47(4) ?
    C3 C4 C5 . . 123.28(4) ?
    C3 C4 C6 . . 123.97(4) ?
    C5 C4 C6 . . 112.72(4) ?
    N1 C5 C4 . . 175.48(5) ?
    N2 C6 C4 . . 174.43(6) ?
_shelx_space_group_comment
;
The symmetry employed for this shelxl refinement is uniquely defined
by the following loop, which should always be used as a source of
symmetry information in preference to the above space-group names.
They are only intended as comments.
;
_shelx_estimated_absorpt_T_min     0.975
_shelx_estimated_absorpt_T_max     0.986
_shelx_hkl_file
;
  -2   0   0 7427.54 130.268   1
   2   0   0 7370.98 128.244   1
  -3   0   0 0.04526 0.51623  17
  -3   0   0 0.13386 0.14878   5
  -3   0   0 1.82815 0.72418  14
   3   0   0 0.66269 0.70482  17
   3   0   0 -0.2273 0.37667  14
  -4   0   0 7699.02 187.621   1
   4   0   0 7432.49 182.890   1
  -5   0   0 0.38997 0.26936   5
  -5   0   0 0.43679 0.70070  14
  -5   0   0 0.94219 1.09858  17
   5   0   0 -0.1976 0.85640  17
  -5   0   0 -0.1352 0.34686  21
   5   0   0 0.13660 0.26311   4
   5   0   0 0.67096 0.37434   8
   5   0   0 0.52602 0.40744  10
   5   0   0 -0.0089 0.59917  14
  -5   0   0 1.60505 0.39214  18
  -5   0   0 0.21421 0.34287   6
  -5   0   0 0.62740 0.34846  13
   6   0   0 1027.87 7.89798   2
  -6   0   0 1024.12 7.16859  13
  -6   0   0 1025.58 17.0359  14
   6   0   0 1027.91 8.40009  11
  -6   0   0 995.162 8.26523  18
   6   0   0 1016.69 8.26653  16
  -6   0   0 1022.24 8.28401   6
  -6   0   0 1020.79 8.01029   5
   6   0   0 1029.18 8.10681   8
   6   0   0 1042.41 10.4790  10
  -6   0   0 1022.05 6.28283  19
   6   0   0 1048.73 18.3507  14
   6   0   0 1021.60 20.2756  17
  -6   0   0 984.087 19.2344  17
   6   0   0 1019.70 7.45139   4
  -7   0   0 1.87938 0.63959   6
   7   0   0 0.44093 0.52337  11
  -7   0   0 -0.9512 1.14184  17
  -7   0   0 0.58952 0.42296  18
  -7   0   0 0.69520 0.96184  14
  -7   0   0 0.25944 0.34228  19
   7   0   0 0.64431 0.46285   2
  -7   0   0 0.18904 0.33937  13
   7   0   0 0.75334 0.48568   8
  -7   0   0 0.18177 0.38158   5
   7   0   0 -0.1291 0.46181  10
   7   0   0 -0.8018 0.66731  14
   7   0   0 0.46381 0.49035  16
   7   0   0 0.40616 1.34424  17
   7   0   0 0.54991 0.42636   4
  -8   0   0 21.4627 1.55975   5
  -8   0   0 21.3758 1.34697  13
   8   0   0 23.4542 1.61725  16
   8   0   0 22.3151 4.37458  17
  -8   0   0 25.9112 4.55453  17
  -8   0   0 21.2788 1.27718  18
  -8   0   0 21.6301 1.17264  19
   8   0   0 25.4392 5.01422  14
  -8   0   0 21.8693 1.56053   6
  -8   0   0 27.3391 4.64528  14
   8   0   0 24.0621 2.08631  10
   8   0   0 24.1124 1.54144   2
   8   0   0 25.1028 1.50171   4
   8   0   0 25.2397 1.62493   8
   8   0   0 21.6965 1.57947  11
  -9   0   0 -0.0042 0.50629  18
   9   0   0 0.46896 0.70793  10
   9   0   0 0.53849 0.63851  11
  -9   0   0 1.49198 0.56163  19
   9   0   0 0.07507 0.57034   2
   9   0   0 0.05497 0.50458   8
  -9   0   0 0.20585 0.56945   5
  -9   0   0 -0.7440 0.42755   6
  -9   0   0 -1.6458 1.15647  17
  -9   0   0 -0.5204 0.45953  13
   9   0   0 -0.1024 0.63938  16
   9   0   0 0.63919 1.79173  17
  -9   0   0 0.60207 1.44519  14
   9   0   0 2.51444 0.78307   4
   9   0   0 -0.2773 1.35079  14
  10   0   0 50.7981 2.77954  16
 -10   0   0 61.6094 6.43331  17
  10   0   0 62.8852 2.82672   2
 -10   0   0 55.7146 2.26184  18
 -10   0   0 58.5120 2.13212  19
  10   0   0 57.1961 3.63145  10
  10   0   0 59.7550 2.90969  11
  10   0   0 60.5463 2.73288   4
 -10   0   0 57.0979 2.43103  13
  10   0   0 59.2829 6.07335  14
 -10   0   0 61.3320 2.89961   6
  10   0   0 70.2267 7.38222  17
  10   0   0 58.8167 2.81568   8
 -10   0   0 59.9987 3.00896   5
 -11   0   0 0.01067 1.83338  17
  11   0   0 0.10904 1.54557  14
  11   0   0 0.83614 0.97987  16
 -11   0   0 -0.1976 0.59074  19
  11   0   0 0.28352 0.76638   4
  11   0   0 -0.8283 0.59743  10
  11   0   0 -0.1104 0.75109   8
 -11   0   0 0.80336 0.75220  18
  11   0   0 1.25613 1.00600  11
 -11   0   0 -0.4370 0.64787  13
 -11   0   0 0.12664 0.76323   6
 -11   0   0 1.38981 0.88234   5
  11   0   0 0.47213 0.85612   2
  12   0   0 794.669 10.9942   2
 -12   0   0 772.509 8.10148  19
 -12   0   0 749.972 8.98403  18
  12   0   0 775.931 10.0877   4
  12   0   0 760.793 11.1194   8
 -12   0   0 775.500 9.66822  13
 -12   0   0 768.968 6.52981  22
 -12   0   0 741.148 23.8571  17
  12   0   0 749.158 22.8430  14
  12   0   0 716.114 14.0233  10
 -12   0   0 788.852 11.2415   6
  12   0   0 767.121 11.5351  16
  12   0   0 769.145 11.4936  11
 -12   0   0 776.381 11.9603   5
  13   0   0 1.09559 2.51959  14
  13   0   0 2.58036 1.49677  16
  13   0   0 0.25942 1.89914   8
  13   0   0 0.09631 1.04353   2
 -13   0   0 1.14257 2.14771  17
  13   0   0 0.27074 1.20781  11
 -13   0   0 -0.3387 0.86109  13
 -13   0   0 0.56952 0.64955  22
  13   0   0 -0.2485 0.98724   4
 -13   0   0 -0.8934 0.87453  18
 -13   0   0 -0.3766 0.75723  19
  13   0   0 0.43667 1.27382  10
 -14   0   0 190.938 3.99919  22
  14   0   0 187.788 6.13060   2
  14   0   0 181.144 5.73019   4
  14   0   0 155.570 11.7553  14
 -14   0   0 183.320 5.13356  18
  14   0   0 186.720 6.60645  16
  14   0   0 183.466 6.44459  11
 -14   0   0 193.974 6.41631   6
  14   0   0 166.772 7.75596  10
  14   0   0 189.853 6.48338   8
 -14   0   0 188.926 5.78728  13
 -14   0   0 158.260 12.1952  17
  15   0   0 0.10311 1.27624   4
 -15   0   0 -0.5805 1.03867  13
  15   0   0 0.41470 1.46163  10
  15   0   0 0.11842 1.49851   8
 -15   0   0 -0.9900 1.33287   6
  15   0   0 1.05652 1.65401  11
  15   0   0 0.15237 1.66643  16
 -15   0   0 0.57655 1.23686  18
  15   0   0 4.21127 3.86092  14
  15   0   0 0.63269 1.42587   2
 -15   0   0 0.27194 0.76435  22
 -16   0   0 40.5315 2.98846  18
  16   0   0 43.4567 3.64519   8
  16   0   0 46.8095 3.88547  11
 -16   0   0 44.7495 3.21284  13
  16   0   0 35.7081 7.06552  14
  16   0   0 45.3056 4.80127  10
  16   0   0 41.9224 3.96843  16
  16   0   0 41.0282 3.51674   2
 -16   0   0 40.4519 2.42954  22
  16   0   0 46.2876 3.44471   4
 -16   0   0 38.1953 3.61342   6
  17   0   0 0.00031 1.70141  11
 -17   0   0 1.72384 1.46388  13
  17   0   0 0.57359 1.51199  16
  17   0   0 -0.1662 4.20572  14
  17   0   0 0.23887 1.50420  10
  17   0   0 0.04568 1.48357   4
  17   0   0 -0.7322 1.61203   8
 -17   0   0 -1.5737 1.38570   6
 -17   0   0 0.11770 0.96770  22
 -17   0   0 0.78516 1.44495  18
  17   0   0 0.18480 1.44365   2
  18   0   0 3.65432 2.28538  10
 -18   0   0 0.46636 1.35711  13
 -18   0   0 0.59918 1.11269  22
 -18   0   0 0.90574 1.81433   6
  18   0   0 -0.5992 1.53487   2
  18   0   0 0.85307 1.91995   8
  18   0   0 2.37029 2.14286  11
  18   0   0 0.85382 1.98923  16
  18   0   0 4.68534 1.83697   4
  19   0   0 2.26680 2.13060  11
  19   0   0 2.84624 2.20250   8
  19   0   0 -1.9257 1.43302   4
  19   0   0 -0.1069 1.93771  16
  19   0   0 0.80615 1.94082   2
  19   0   0 1.59216 2.12718  10
 -19   0   0 -0.3795 1.11020  22
  -1   1   0 0.74731 0.43493  17
  -1  -1   0 0.22980 0.21451   5
   1  -1   0 -0.1313 0.22137  14
   1   1   0 0.71093 0.25399   5
  -1  -1   0 -0.3943 0.42960  17
  -1  -1   0 -0.1108 0.31702  14
   1   1   0 0.30588 0.48985  17
  -1  -1   0 0.05355 0.12834  10
  -1   1   0 0.13942 0.29983  14
   1   1   0 0.28458 0.23196  10
   1   1   0 0.56093 0.46117  14
   1  -1   0 -0.1044 0.29838  17
  -2  -1   0 422.221 8.59860  17
   2   1   0 421.646 4.12500   5
  -2  -1   0 427.590 7.57495  14
  -2   1   0 405.812 6.97765  17
   2  -1   0 425.524 7.02841  14
   2  -1   0 420.150 7.06135  17
   2   1   0 430.398 7.72551  14
   2   1   0 422.201 4.92151  10
   3  -1   0 0.28247 0.51749  14
   3   1   0 0.06774 0.25124  10
  -3   1   0 0.29998 0.52473  17
  -3   1   0 -0.0920 0.41433  14
  -3  -1   0 0.34110 0.26273   5
   3   1   0 0.06033 0.20381   5
  -3  -1   0 -0.1403 0.47874  17
   3   1   0 0.34729 0.65143  14
   3   1   0 -0.1689 0.59531  17
  -3  -1   0 0.31327 0.52925  14
   4   1   0 278.402 3.30799   4
  -4  -1   0 280.026 3.32181  13
  -4   1   0 284.682 3.36432   6
   4   1   0 276.165 3.54855   8
  -4  -1   0 264.027 8.84042  17
   4   1   0 292.146 8.37868  14
  -4  -1   0 272.441 3.88797  18
   4   1   0 282.511 5.15978  10
  -4  -1   0 270.041 3.70046   6
   4   1   0 281.309 3.63628  16
  -4   1   0 281.425 3.01311  13
  -4   1   0 274.203 7.38005  14
   4  -1   0 277.634 8.16778  17
   4   1   0 276.493 3.44766   2
   4   1   0 284.194 3.62666  11
   4   1   0 274.938 4.01462   5
  -4  -1   0 282.950 3.86114   7
  -4  -1   0 279.288 3.69964  21
  -4  -1   0 278.716 3.65944  12
   4   1   0 265.320 9.11001  17
  -4   1   0 276.455 8.03391  17
   4  -1   0 282.730 7.63755  14
  -4  -1   0 277.765 7.74217  14
   5   1   0 -0.2186 0.37470  10
  -5  -1   0 0.83801 0.88110  14
   5   1   0 0.54633 0.37692   8
  -5  -1   0 -0.9671 0.79391  17
   5   1   0 0.09195 0.30872  16
   5   1   0 0.00924 0.25151   4
   5   1   0 0.98585 1.16053  17
  -5  -1   0 0.30857 0.41053   6
  -5  -1   0 0.04788 0.27464  18
  -5  -1   0 0.20780 0.42118   7
   5  -1   0 0.37120 0.84352  14
   5  -1   0 0.13851 0.92296  17
   5   1   0 0.13219 0.33638  11
   5   1   0 0.06103 0.70154  14
   5   1   0 -0.0177 0.25034   5
  -5   1   0 0.23390 0.28502  18
  -5   1   0 0.26703 0.29192  19
  -5   1   0 0.14007 0.29690   6
  -5   1   0 0.24859 0.29225  13
  -5   1   0 -0.0229 0.64849  14
  -5  -1   0 -0.0509 0.36044  12
   5   1   0 1.14854 0.44589   2
  -5  -1   0 0.07827 0.39510  21
  -6   1   0 26.3452 1.34552   6
  -6  -1   0 26.4137 1.03195  19
   6   1   0 24.2206 4.03770  17
   6   1   0 32.6250 2.20255  10
  -6   1   0 26.9932 0.87082   5
   6   1   0 26.4288 1.42080   8
   6  -1   0 26.0602 2.97665  14
   6   1   0 26.6341 1.43640  11
  -6  -1   0 23.7523 1.41347  21
   6   1   0 29.3222 1.45553   2
   6  -1   0 27.5635 1.24999   4
   6  -1   0 22.6948 3.53292  17
   6   1   0 25.9932 1.29990   4
  -6  -1   0 27.2688 4.27583  17
  -6  -1   0 27.3377 1.21189  18
  -6   1   0 28.4634 3.39231  17
  -6  -1   0 26.0184 1.44077   6
   6   1   0 26.5771 3.19043  14
   6   1   0 25.8187 1.43548  16
  -6  -1   0 28.3432 1.59353   7
  -6   1   0 27.1645 1.21890  13
  -6  -1   0 24.0461 2.83017  14
  -6   1   0 29.8556 1.23037  19
  -6  -1   0 26.8550 1.30127  13
  -6   1   0 26.0700 2.88626  14
  -7  -1   0 -0.6842 0.65964  17
  -7   1   0 0.17716 0.99260  17
  -7  -1   0 0.18198 0.46037   6
  -7  -1   0 -0.0070 0.36584  13
  -7  -1   0 0.25073 0.39578  18
   7  -1   0 1.21322 1.39960  14
   7   1   0 0.49926 0.50340   2
   7   1   0 -0.3485 0.39218   4
   7   1   0 0.37196 0.49242   8
  -7   1   0 0.07995 1.00005  14
  -7  -1   0 0.02133 0.47329  21
   7   1   0 0.00066 0.44349  16
  -7   1   0 -0.0236 0.36852  13
   7  -1   0 -2.3216 1.07898  17
  -7  -1   0 0.21464 1.00852  14
   7  -1   0 -0.6270 0.34001  10
  -7   1   0 -0.0177 0.35868  18
  -7   1   0 0.16094 0.39299  19
   7   1   0 0.44654 0.47413  11
   7   1   0 0.25549 0.53911  10
   7   1   0 0.64387 1.05039  14
  -7   1   0 -0.3734 0.39158   6
  -7  -1   0 -0.0136 0.31162  19
  -7   1   0 -0.1513 0.23322   5
   7   1   0 1.17535 1.58457  17
   7  -1   0 0.09321 0.38363   4
  -8   1   0 211.988 4.40938   6
   8  -1   0 219.963 10.8195  17
  -8   1   0 209.580 3.86761  13
  -8  -1   0 197.572 8.92057  14
   8   1   0 206.147 6.24297  10
   8   1   0 219.666 10.3652  14
   8   1   0 205.812 4.62229  16
  -8  -1   0 205.517 4.61290   6
  -8   1   0 184.783 9.96011  14
  -8   1   0 215.333 10.2300  17
  -8   1   0 207.190 3.75120  18
   8  -1   0 203.130 5.02845  10
  -8  -1   0 212.048 2.78385  22
   8  -1   0 209.320 4.32516   8
  -8   1   0 205.358 3.70241   5
   8   1   0 207.172 4.41994   2
   8   1   0 208.412 11.3023  17
   8  -1   0 208.119 10.9904  14
   8   1   0 203.168 4.75487  11
  -8   1   0 210.170 3.61151  19
  -8  -1   0 206.026 3.32977  19
   8  -1   0 197.687 4.11474   2
   8  -1   0 204.902 3.93287   4
   8   1   0 207.272 4.15174   4
   8   1   0 212.935 4.60690   8
  -8  -1   0 195.755 3.89268  13
  -8  -1   0 213.910 10.7734  17
  -8  -1   0 208.073 3.75847  18
   9   1   0 -0.4489 0.61440  16
   9   1   0 -0.1280 0.49165   4
   9  -1   0 -0.5746 0.46986  11
   9  -1   0 -0.3427 0.50818   4
  -9   1   0 0.14524 0.47407   5
  -9  -1   0 2.89070 1.49611  14
  -9  -1   0 0.79337 0.58700  18
  -9   1   0 0.35289 0.53680  13
  -9  -1   0 0.35049 0.50763  13
  -9  -1   0 0.53158 0.36862  22
   9  -1   0 0.36972 0.63844   8
   9   1   0 -0.0654 0.64910   8
   9  -1   0 0.28825 0.62113  10
   9   1   0 0.20384 0.68755  11
  -9   1   0 1.16243 0.80009   6
  -9   1   0 -0.2381 1.43416  14
  -9  -1   0 0.34839 0.45336  19
   9  -1   0 -0.0429 0.63382   2
   9  -1   0 0.64409 0.63691  16
   9  -1   0 0.17872 1.00601  14
  -9   1   0 0.18246 1.15315  17
   9   1   0 -0.2876 1.75412  17
  -9  -1   0 -0.0001 0.55454   6
   9   1   0 -0.0449 1.25721  14
   9   1   0 0.55635 0.77004  10
  -9  -1   0 1.49040 1.82677  17
  -9   1   0 -0.2679 0.47186  18
   9   1   0 0.11593 0.61021   2
  -9   1   0 0.05189 0.49390  19
 -10   1   0 6.34498 1.09524   5
  10  -1   0 7.00795 2.95227  17
  10   1   0 7.90480 1.38245   2
 -10   1   0 5.26563 0.97572  19
 -10  -1   0 5.17158 1.05664  13
 -10  -1   0 9.68796 3.58678  17
 -10  -1   0 4.84090 0.72327  22
 -10   1   0 5.90361 1.18353   6
  10  -1   0 7.45304 1.28224   2
  10   1   0 5.67564 1.29031  16
  10   1   0 5.88992 1.65507  10
  10  -1   0 4.80863 1.31978  10
 -10   1   0 6.56912 1.11518  18
  10   1   0 6.25174 1.15389   4
 -10  -1   0 6.18361 1.03197  18
 -10   1   0 5.11107 2.51467  17
  10  -1   0 5.30435 1.12192  11
  10  -1   0 6.05710 1.17146   8
 -10  -1   0 6.84607 0.92600  19
 -10  -1   0 8.49653 1.42616   6
  10  -1   0 9.39099 1.65672   4
  10   1   0 6.24909 1.34423   8
  10   1   0 5.00529 2.38242  14
  10  -1   0 8.14409 2.95407  14
 -10   1   0 6.45984 1.13325  13
  10   1   0 4.77176 1.18475  11
  10  -1   0 4.67725 1.12015  16
 -11  -1   0 -0.3088 0.62061  18
 -11   1   0 0.37492 0.71967   5
  11  -1   0 -0.1768 0.75470  16
 -11  -1   0 -0.9771 0.66118   6
  11   1   0 1.09081 0.90928  11
  11   1   0 2.82040 2.62648  14
 -11  -1   0 0.78091 0.52317  22
  11  -1   0 0.48252 0.81700   2
  11   1   0 1.00565 0.93425   2
  11   1   0 0.21640 0.98709  10
 -11   1   0 -0.0475 0.64617  19
 -11  -1   0 -1.0351 0.48839  19
  11  -1   0 -0.3706 0.67202   4
  11  -1   0 -0.6417 0.54448   8
  11  -1   0 -0.2893 0.68724  10
 -11   1   0 1.48846 2.11352  17
  11  -1   0 -0.2657 0.66504  11
  11  -1   0 0.56427 1.89571  14
 -11   1   0 0.17701 0.79957   6
  11   1   0 -0.3621 0.78215  16
  11   1   0 -0.1935 0.75156   4
  11   1   0 -0.3617 0.71494   8
 -11   1   0 -0.0981 0.64256  18
 -11  -1   0 -0.5905 1.79808  17
 -11   1   0 -1.0258 0.56800  13
 -11  -1   0 -0.1857 0.62609  13
 -12  -1   0 66.4824 7.42129  17
  12   1   0 70.7690 3.70585  16
  12  -1   0 71.8337 3.60609  16
 -12  -1   0 67.9278 2.83446  18
 -12  -1   0 70.8562 2.49901  19
 -12   1   0 81.0932 8.04126  17
  12   1   0 66.1864 3.56027  11
  12   1   0 59.9437 4.62360  10
  12  -1   0 69.6450 3.39100   2
 -12  -1   0 65.4632 3.02861  13
  12   1   0 65.6797 3.60699   8
  12   1   0 66.5726 3.52043   2
  12  -1   0 60.4097 3.24435   8
  12   1   0 59.7001 6.77129  14
 -12  -1   0 66.5227 3.46361   6
 -12   1   0 71.3667 3.44824   6
 -12  -1   0 71.6563 2.35275  22
  12  -1   0 61.6300 7.03354  14
  12   1   0 69.7962 3.27642   4
 -12   1   0 66.6677 2.99422  13
  12  -1   0 69.2519 3.70849  11
  12  -1   0 67.8535 4.27254  10
  12  -1   0 71.2782 3.17647   4
 -12   1   0 64.4456 3.35896   5
 -12   1   0 69.3451 2.96864  18
  13  -1   0 1.60537 2.81173  14
  13  -1   0 1.49278 1.32821  11
 -13   1   0 1.32386 2.43007  17
 -13  -1   0 -0.3661 1.09561   6
  13   1   0 -0.4030 1.11298   2
 -13  -1   0 -0.2918 0.76618  19
  13   1   0 1.34494 1.46321  10
 -13  -1   0 -0.9512 0.87952  13
 -13  -1   0 0.55047 0.96993  18
 -13   1   0 -0.7070 1.03045   5
  13  -1   0 1.17679 1.21590  10
  13   1   0 -0.6552 1.17881  16
 -13   1   0 -0.7351 0.86146  18
  13   1   0 0.64860 1.34543   8
 -13   1   0 0.23411 1.37562   6
 -13   1   0 -0.0324 0.88857  13
 -13  -1   0 1.19526 0.74432  22
  13   1   0 -0.4797 1.11357  11
  13  -1   0 0.36549 0.87741   2
  13   1   0 -1.3490 0.94559   4
  13  -1   0 0.33534 1.04553   8
  13  -1   0 0.32714 1.05852   4
 -14  -1   0 330.794 5.55513  19
 -14   1   0 333.936 7.09402  13
 -14  -1   0 326.754 5.64589  22
 -14  -1   0 334.134 6.71927  18
  14  -1   0 334.481 8.57905  16
  14   1   0 331.197 16.9475  14
 -14   1   0 322.548 6.77301  18
 -14  -1   0 321.563 8.45289  13
  14   1   0 335.193 8.19600   2
  14  -1   0 318.352 9.97323  10
  14  -1   0 343.059 8.04034   2
 -14   1   0 339.218 4.73622  22
  14  -1   0 339.926 8.43087   8
 -14  -1   0 345.194 8.58958   6
  14   1   0 333.332 8.58257   8
  14   1   0 336.004 11.4248  10
  14   1   0 315.031 8.60468  16
 -14  -1   0 317.592 17.5726  17
 -14   1   0 336.535 8.20304   6
  14  -1   0 342.903 16.8702  14
  14  -1   0 314.298 8.23306  11
  14   1   0 331.798 8.75175  11
  14   1   0 319.092 7.54609   4
  14  -1   0 334.153 7.38524   4
 -15   1   0 -1.0471 1.14886  18
 -15   1   0 -0.6260 1.40430   6
  15   1   0 -0.3388 1.64377  10
  15  -1   0 -0.3861 1.29792  16
 -15  -1   0 0.35432 1.16782  18
  15  -1   0 1.33952 1.62476  11
 -15  -1   0 0.79208 0.92727  22
 -15   1   0 0.29271 1.29024  13
  15  -1   0 1.49119 1.62812  10
 -15  -1   0 -0.2872 1.16725  13
 -15   1   0 -0.6410 0.68643  22
  15   1   0 0.61070 1.69697  16
  15  -1   0 -1.2189 1.46653   8
  15   1   0 -1.9439 1.32321  11
  15  -1   0 -0.3201 1.24718   4
  15   1   0 2.13501 1.69297   2
  15   1   0 1.19585 1.40848   8
  15   1   0 -0.5763 1.34567   4
  15   1   0 -2.3211 3.36513  14
  15  -1   0 0.71541 1.39909   2
 -15  -1   0 -1.0279 1.18930   6
  15  -1   0 -3.5666 3.18570  14
 -16  -1   0 77.3486 4.09580  13
 -16   1   0 78.3776 4.66831   6
 -16  -1   0 78.0984 3.84711  18
  16   1   0 80.3813 6.47612  10
  16  -1   0 75.3283 8.90423  14
  16   1   0 76.9913 4.90070  16
  16  -1   0 77.4667 4.15506   4
  16   1   0 84.6318 4.63110   4
  16  -1   0 84.8201 6.00763  10
  16  -1   0 87.0812 5.05270  11
  16   1   0 81.6490 5.01777   8
  16  -1   0 81.5115 5.06628  16
  16  -1   0 82.4673 4.89273   8
 -16  -1   0 73.8675 3.24881  22
 -16   1   0 83.5669 2.98587  22
 -16   1   0 96.9855 4.41995  13
  16   1   0 65.7414 9.95712  14
  16   1   0 86.7321 4.96533   2
 -16  -1   0 79.2304 4.71379   6
  16  -1   0 83.9947 4.64866   2
  16   1   0 86.5398 5.09062  11
 -17  -1   0 -0.8965 1.21392  13
  17   1   0 -6.0057 3.85360  14
  17  -1   0 0.39664 3.67552  14
  17  -1   0 0.03982 1.71742  16
  17   1   0 -0.3717 1.47885   2
  17   1   0 -1.4940 1.56279   8
  17   1   0 1.21363 1.53455   4
 -17  -1   0 -2.7234 1.40141   6
 -17  -1   0 -1.2448 0.97227  22
 -17   1   0 0.59514 0.95189  22
  17  -1   0 -1.9094 1.24640   4
  17   1   0 -1.9560 1.39713  16
 -17  -1   0 -1.1477 1.23031  18
  17  -1   0 -0.4850 1.62695  11
  17  -1   0 0.45290 1.64505   8
  17  -1   0 -2.5296 1.16698   2
  17   1   0 -0.5449 1.80253  10
  17   1   0 -1.0172 1.96429  11
  17  -1   0 -0.6492 1.66122  10
 -18  -1   0 2.76359 1.57576  18
  18  -1   0 7.62596 2.10146   4
  18  -1   0 10.1002 2.67795   8
  18  -1   0 6.53803 2.29057   2
  18  -1   0 9.38469 2.85608  10
 -18   1   0 4.38031 1.30200  22
  18   1   0 6.93577 2.69640  16
  18   1   0 6.32808 2.51411   8
  18   1   0 5.32817 2.12684   4
  18  -1   0 3.69420 2.36378  11
 -18  -1   0 2.94633 1.42371  22
 -18  -1   0 8.47668 2.61075   6
  18   1   0 4.43819 2.82549  10
  18   1   0 2.65836 2.22898  11
  18  -1   0 4.52753 2.26811  16
  18   1   0 5.92105 2.24112   2
 -18  -1   0 3.43342 1.71605  13
  19  -1   0 -0.2653 1.65194  10
  19  -1   0 -2.1995 1.49452   8
 -19  -1   0 -1.0288 1.16484  22
  19  -1   0 -0.0299 1.70893   2
  19   1   0 2.59952 2.00742   2
 -19   1   0 -0.1473 1.12729  22
  19   1   0 0.06755 1.92333   8
  19  -1   0 -1.3189 2.01008   4
  19   1   0 -2.3832 1.70866  10
  19  -1   0 1.11929 2.01006  11
  19  -1   0 -0.3113 2.06972  16
  19   1   0 -0.0766 2.04932  16
  19   1   0 -1.1924 1.51044   4
 -19  -1   0 2.45310 2.20117   6
 -19  -1   0 1.45709 1.55793  13
  19   1   0 0.56843 1.94944  11
   0   2   0 32.6187 2.24907  17
   0   2   0 32.0169 1.18784   5
   0   2   0 29.1749 2.12467  14
   0  -2   0 30.0984 2.20779  17
   0  -2   0 32.7610 2.23624  14
   0  -2   0 29.8179 1.21777  10
  -1   2   0 0.66765 0.16588  10
  -1   2   0 0.44545 0.44894  14
   1  -2   0 0.31559 0.56076  17
  -1  -2   0 0.54829 0.64805  14
   1   2   0 0.18729 0.62223  17
   1   2   0 0.15829 0.20268  10
  -1  -2   0 0.43585 0.76923  17
   1  -2   0 0.11099 0.40606  14
  -1   2   0 0.08950 0.50584  17
  -1  -2   0 -0.0282 0.24499  10
  -2  -2   0 1232.78 17.1133  17
  -2   2   0 1279.52 14.2618  17
   2  -2   0 1306.44 14.6629  17
   2   2   0 1275.23 16.1026  14
   2   2   0 1236.38 16.9769  17
   2  -2   0 1238.39 13.9072  14
  -2  -2   0 1245.13 18.1167  14
  -2   2   0 1268.68 14.1951  14
   2   2   0 1253.70 10.1681  10
   2   2   0 1236.87 9.11229   5
  -3  -2   0 -0.2137 0.24842  13
  -3  -2   0 -0.1724 0.32927   6
   3   2   0 0.15514 0.30089   4
   3  -2   0 -0.0542 0.57898  17
   3   2   0 -0.2259 0.28241  10
  -3  -2   0 0.72558 0.43114  21
  -3  -2   0 -0.0666 0.32914   7
  -3  -2   0 0.03698 0.38632   5
   3   2   0 -0.0194 0.28107   8
   3  -2   0 -0.1308 0.47924  14
   3   2   0 2.17460 0.58713   5
  -3  -2   0 0.29203 0.98613  17
   3   2   0 0.21091 0.28850   2
   3   2   0 1.35525 0.94140  14
   3  -2   0 -0.0646 0.45532  14
  -3  -2   0 0.19905 0.28138  18
   3   2   0 0.10863 0.27912  16
  -3  -2   0 0.18858 0.69729  14
   3   2   0 -0.8178 0.85310  17
  -3  -2   0 -0.0350 0.18246  22
   3  -2   0 -0.4513 0.56825  17
   3   2   0 0.23212 0.27829  11
   4   2   0 1890.93 12.0580   5
   4   2   0 1893.41 15.1472  10
   4  -2   0 1944.14 21.3959  14
  -4  -2   0 1855.39 13.0281   5
   4   2   0 1928.25 26.2032  17
  -4  -2   0 1905.29 22.1114  14
   4  -2   0 1948.38 22.5809  17
   4  -2   0 1901.70 21.3038  17
   4   2   0 1946.05 23.5901  14
  -5  -2   0 -1.0720 0.74838  14
  -5   2   0 0.03071 0.30694  18
   5  -2   0 0.32424 0.90072  14
  -5  -2   0 2.17181 0.67138   5
   5  -2   0 0.25783 0.88172  17
  -5  -2   0 0.00525 0.30184  13
  -5  -2   0 0.45467 0.39947   7
  -5  -2   0 -0.2254 0.31865  12
   5   2   0 0.05798 0.32894   5
   5   2   0 0.08755 0.48639  10
   5   2   0 0.42148 0.42109  11
  -5  -2   0 0.33014 0.24526  22
   5   2   0 0.16660 0.37121  16
  -5   2   0 0.14793 0.27107  13
  -5  -2   0 0.29509 0.98849  17
   5   2   0 -1.4945 0.90189  17
   5   2   0 -0.1418 0.31769   2
   5   2   0 0.17057 0.38324   4
  -5   2   0 0.03836 0.86606  17
   5   2   0 0.04178 0.88873  14
   5   2   0 1.63245 0.50438   8
  -5  -2   0 0.50869 0.44215  21
  -5  -2   0 0.53819 0.46109   6
  -6  -2   0 225.510 3.63280  18
  -6   2   0 222.112 8.91280  17
   6   2   0 229.608 4.22070  11
   6   2   0 218.979 4.08479   5
   6  -2   0 232.820 9.20502  17
   6   2   0 225.730 10.4904  17
   6   2   0 236.229 6.27987  10
   6   2   0 223.157 4.15400   8
   6   2   0 225.547 9.35545  14
   6   2   0 226.099 3.96347   4
   6  -2   0 228.716 8.65532  14
  -6  -2   0 227.729 4.40651   6
  -6  -2   0 226.625 3.88143  13
  -6   2   0 232.711 3.63853  18
  -6   2   0 226.298 3.79081   6
  -6  -2   0 222.002 2.85791  22
   6   2   0 224.822 4.02435   2
  -6   2   0 226.329 3.49845  13
  -6  -2   0 220.560 5.13089   5
  -6  -2   0 227.716 4.45256   7
   6   2   0 231.873 4.32670  16
  -6  -2   0 222.737 8.70856  14
  -6  -2   0 224.858 10.3195  17
  -6  -2   0 235.355 4.35972  21
  -7  -2   0 -2.0334 0.82707  14
  -7  -2   0 0.31620 0.48567  13
  -7  -2   0 -0.7147 0.43549   6
   7   2   0 -0.1961 0.50902   4
   7   2   0 -0.0094 0.46727   8
   7   2   0 -0.3521 0.49242  11
   7   2   0 -1.2194 1.09869  14
   7   2   0 -0.1686 0.58930  10
  -7   2   0 -0.2589 0.37853  18
  -7   2   0 -0.0002 0.39110   6
  -7  -2   0 0.32668 0.42292  18
  -7  -2   0 0.57030 0.57582   7
  -7  -2   0 0.80162 0.67119   5
   7  -2   0 0.08695 1.25760  17
   7  -2   0 0.07600 0.91410  14
  -7  -2   0 -0.2247 0.27924  22
   7   2   0 -0.0336 1.33684  17
  -7  -2   0 0.06821 0.52520  21
  -7   2   0 2.12552 1.43078  17
  -7  -2   0 -1.6481 0.82384  17
   7   2   0 0.07889 0.48261   2
  -7   2   0 0.18634 0.40771  13
   7   2   0 0.89033 0.61472  16
   8  -2   0 33.2519 5.79038  14
   8   2   0 19.5350 1.57245  11
  -8  -2   0 19.3698 1.41813  13
   8   2   0 20.5998 1.65900  16
   8   2   0 30.4504 5.10912  14
   8  -2   0 22.5786 1.57598  10
   8   2   0 20.8056 1.96500   8
  -8  -2   0 19.8531 1.30908  18
   8   2   0 19.8021 2.30427  10
   8   2   0 20.7905 1.52969   4
  -8   2   0 22.3414 4.05073  17
  -8   2   0 21.1695 1.52568   6
  -8   2   0 18.8992 1.34045  18
  -8  -2   0 20.2473 1.65608  22
  -8  -2   0 22.9449 4.60918  17
   8   2   0 21.4905 1.84573   2
  -8  -2   0 20.7379 1.92497   5
  -8  -2   0 22.4567 1.73560  21
  -8  -2   0 22.7723 1.18643  19
  -8   2   0 20.7615 1.35564  13
  -8  -2   0 21.3273 1.69862   6
  -8  -2   0 21.7625 3.67688  14
   8   2   0 21.1474 4.54170  17
   8  -2   0 26.2090 4.69713  17
   9   2   0 0.15141 0.77338  10
  -9  -2   0 -0.1575 0.50993  13
  -9   2   0 -0.5212 0.48256  13
   9   2   0 0.02951 0.59699   4
   9   2   0 -0.0436 0.65148  11
   9   2   0 -2.0773 1.67534  17
  -9  -2   0 -0.0208 0.48791  18
  -9  -2   0 0.06512 0.64020   6
  -9  -2   0 1.27321 0.82941   5
   9  -2   0 -0.7222 0.37984   4
   9  -2   0 -0.0470 0.53377  10
   9  -2   0 -1.1058 1.30584  14
   9   2   0 0.20141 0.66277  16
   9   2   0 0.39565 0.69761   2
  -9   2   0 0.12029 0.56112  18
   9   2   0 -1.3502 1.00011  14
   9   2   0 0.88346 0.72241   8
  -9  -2   0 -0.4069 0.61916  21
  -9   2   0 0.26618 0.36197   5
  -9   2   0 -0.1483 0.51517   6
  -9  -2   0 0.40282 0.42090  22
  -9  -2   0 1.64328 0.57441  19
  -9   2   0 -0.5147 1.47358  17
  10   2   0 20.9631 1.78527   2
  10  -2   0 19.1101 1.87221  10
  10   2   0 19.5066 1.72069   4
 -10   2   0 19.1783 1.36413   5
  10  -2   0 17.0114 1.55576   8
 -10  -2   0 17.0573 1.75867   6
 -10  -2   0 18.6992 1.22983  22
  10   2   0 18.0190 1.77858  11
 -10  -2   0 18.2470 2.08584   5
  10   2   0 17.8631 1.95027  16
  10   2   0 18.4474 1.88571   8
 -10  -2   0 18.9862 1.56098  13
  10  -2   0 18.6152 4.22565  14
 -10   2   0 19.1155 1.54396  18
  10  -2   0 21.0481 4.63635  17
  10  -2   0 20.0681 1.57218   4
 -10   2   0 16.0243 1.56138   6
  10   2   0 20.9514 3.05000  10
 -10   2   0 16.9795 4.22827  17
 -10   2   0 19.7624 1.55709  13
 -10  -2   0 19.5893 1.95455  21
  10  -2   0 17.7129 1.59190   2
 -10  -2   0 17.4377 1.20461  19
 -10  -2   0 21.8286 5.30780  17
  10   2   0 20.8179 4.67266  14
  11   2   0 1.26442 2.21896  14
 -11  -2   0 -0.3930 0.47778  22
 -11   2   0 0.34508 0.69720  13
  11  -2   0 1.04329 0.82420  10
 -11   2   0 0.06814 0.86184   6
  11  -2   0 -0.0113 0.70727   2
  11   2   0 -0.0632 0.82837  11
 -11   2   0 -0.6512 0.52316   5
 -11  -2   0 2.41568 1.24048   5
 -11  -2   0 -0.1938 0.89292   6
  11   2   0 0.05143 0.73288   2
  11  -2   0 0.16962 0.63932   4
 -11  -2   0 0.53571 0.72142  13
 -11   2   0 0.44312 0.77478  18
 -11  -2   0 1.71495 0.70143  19
 -11   2   0 -1.1963 1.43040  17
 -11  -2   0 3.99573 2.46281  17
 -11  -2   0 -1.2336 0.52590  18
  11   2   0 -0.2618 0.84559   8
  11   2   0 0.48724 1.05402  16
  11  -2   0 -2.7480 1.29229  14
  11  -2   0 0.26942 0.80461   8
  11   2   0 0.24618 0.81799   4
  11   2   0 0.76116 1.14156  10
  11  -2   0 -0.1589 0.68810  16
  11  -2   0 -0.2519 0.77711  11
 -12   2   0 24.7896 2.02327  13
  12   2   0 24.6793 3.70747  10
 -12  -2   0 21.5751 1.58547  22
  12  -2   0 21.6931 2.17056   8
  12   2   0 29.3777 2.67508   8
  12   2   0 28.2078 2.61985  16
 -12  -2   0 21.5199 5.35355  17
  12  -2   0 19.1041 4.80033  14
  12  -2   0 23.5831 2.25792  11
  12  -2   0 26.0672 2.02386   4
 -12   2   0 24.7738 2.00488  18
 -12   2   0 21.8921 1.93892   5
  12   2   0 26.8990 2.47939   2
 -12   2   0 25.6569 2.29216   6
  12   2   0 28.0258 2.33291   4
 -12  -2   0 22.7291 1.54303  19
  12  -2   0 23.9782 3.28835  10
  12  -2   0 26.7259 2.27866   2
 -12   2   0 20.0292 4.55858  17
 -12  -2   0 26.0438 2.11894  13
  12  -2   0 26.4820 2.39840  16
 -12  -2   0 25.7056 1.88544  18
  12   2   0 25.3279 5.86553  14
  12   2   0 27.3979 2.63986  11
 -12  -2   0 24.7890 2.31738   6
  13   2   0 -0.9574 0.95538   4
  13   2   0 -0.4866 0.86988   2
 -13  -2   0 -0.3833 1.11161   6
 -13  -2   0 0.40929 0.89882  18
 -13   2   0 -0.2743 0.94518   5
 -13  -2   0 -1.4579 2.35065  17
  13   2   0 -1.5998 0.95589   8
  13   2   0 -3.0674 2.12867  14
 -13  -2   0 0.32227 0.68073  22
  13   2   0 -0.6043 1.02328  11
  13   2   0 -1.0378 1.06699  16
 -13   2   0 1.25053 1.18390   6
  13  -2   0 0.05849 0.94060   4
 -13   2   0 -4.3433 1.75642  17
 -13  -2   0 -0.7364 0.78127  13
  13  -2   0 -0.6662 0.88674  10
 -13  -2   0 -0.8194 0.67902  19
  13   2   0 -0.1718 1.30514  10
  13  -2   0 -0.0189 1.03117   2
  13  -2   0 -0.1050 1.13082  11
 -13   2   0 -0.4052 0.86098  13
  13  -2   0 -1.2802 0.70729   8
  13  -2   0 -1.7680 2.15500  14
  14   2   0 23.9990 2.99480   8
 -14  -2   0 22.1102 1.88742  22
 -14  -2   0 23.8297 2.33693  13
 -14   2   0 23.1618 3.05155   5
  14   2   0 27.6080 2.93611  16
 -14  -2   0 21.7908 1.80215  19
 -14  -2   0 25.1257 2.15953  18
  14  -2   0 26.4628 2.84471   8
  14  -2   0 25.0487 2.45579   4
 -14   2   0 26.8687 2.41013  13
  14  -2   0 22.5268 2.91520  16
  14   2   0 21.5659 2.75092   2
  14   2   0 24.2631 4.07400  10
  14  -2   0 23.6148 3.22265  10
  14   2   0 22.4738 2.96241  11
  14  -2   0 28.9712 2.72669   2
  14  -2   0 19.4262 4.99230  14
  14   2   0 20.5834 2.80684   4
 -14  -2   0 23.6978 3.04109   6
  14   2   0 24.8249 6.03196  14
  14  -2   0 23.3601 2.94804  11
  15  -2   0 0.69345 1.32328   2
 -15  -2   0 2.28900 1.27239  13
 -15  -2   0 -2.4055 1.26092   6
  15   2   0 3.12085 3.27437  14
  15   2   0 0.80108 1.41932   4
  15  -2   0 -1.6492 1.23046  11
  15   2   0 -0.4854 1.65210  10
  15  -2   0 1.80555 1.52644   8
 -15  -2   0 -0.4848 0.81335  22
 -15  -2   0 0.40106 1.22458  18
  15   2   0 2.07963 1.75847   8
  15  -2   0 3.98426 3.03253  14
  15  -2   0 -0.6002 1.18973  10
  15  -2   0 -1.5998 1.01331   4
  15   2   0 1.61276 1.45416   2
  15   2   0 -0.8473 1.42842  16
  15   2   0 -0.2382 1.35453  11
  15  -2   0 -0.3761 1.36167  16
  16   2   0 16.3834 2.92842  11
  16  -2   0 5.07298 4.25825  14
  16   2   0 14.4009 3.40781  10
  16  -2   0 17.6525 3.09686  10
 -16  -2   0 13.0927 1.88523  22
  16   2   0 16.0301 2.95514   2
  16   2   0 19.0885 3.23814   8
 -16  -2   0 17.4448 2.96861   6
  16   2   0 9.19524 4.34945  14
  16   2   0 12.4931 2.80116  16
  16   2   0 20.6569 2.97377   4
  16  -2   0 13.6318 2.37268   4
 -16  -2   0 19.1325 2.42123  18
 -16  -2   0 18.8947 2.61040  13
  16  -2   0 20.1356 3.06976  16
  16  -2   0 15.5951 2.65789   2
  16  -2   0 15.2165 2.77464   8
  16  -2   0 13.0383 2.63311  11
 -16   2   0 17.7432 1.55713  22
 -17  -2   0 -0.1610 1.27595  18
  17  -2   0 0.40842 1.55966  11
  17  -2   0 -0.6562 1.33864   2
  17   2   0 -2.7885 2.71717  16
  17  -2   0 0.92868 1.50947   4
  17  -2   0 -1.7482 1.26797   8
  17   2   0 -0.2695 1.50831   2
 -17   2   0 -0.5655 0.83286  22
  17   2   0 -1.4762 1.47981   4
  17   2   0 0.42817 2.08049  10
  17   2   0 2.05979 2.71208  11
  17   2   0 -2.1022 1.57636   8
 -17  -2   0 -0.0031 1.36758  13
  17   2   0 1.11399 4.31002  14
  17  -2   0 5.26859 4.31070  14
  17  -2   0 0.74854 1.58559  10
  17  -2   0 1.60077 1.86570  16
  18   2   0 14.3733 3.15321   8
  18   2   0 19.0282 4.01620  10
  18  -2   0 16.6051 3.06147  11
  18  -2   0 15.5750 3.11441  16
  18   2   0 24.4115 3.98188  11
  18  -2   0 15.1340 2.97126   2
  18  -2   0 15.8833 3.40253  10
 -18   2   0 18.0264 1.92388  22
  18   2   0 10.9063 3.06153  16
  18   2   0 19.6471 3.22440   2
 -18  -2   0 11.2711 2.04754  22
 -18  -2   0 14.8867 3.08243   6
  18  -2   0 14.5838 2.85916   8
 -18  -2   0 16.3308 2.53458  18
  18   2   0 17.9905 2.99760   4
  18  -2   0 17.6374 2.72569   4
 -19  -2   0 0.51647 1.39279  22
 -19   2   0 1.48495 1.15898  22
   0  -3   0 -0.4822 0.71095  17
   0   3   0 0.09472 0.64205  14
   0  -3   0 -0.0452 0.26241  13
   0  -3   0 -0.9478 0.37853  14
   0   3   0 -0.2577 0.26177   5
   0  -3   0 0.18288 0.27272  18
   0  -3   0 0.39878 0.30012  10
   0   3   0 0.61839 0.81732  17
   0   3   0 0.21549 0.23402   4
   0   3   0 0.24203 0.22743   9
   1   3   0 0.01078 0.25573   4
   1   3   0 0.14034 0.21650   2
  -1   3   0 0.07615 0.65883  17
   1  -3   0 0.21371 0.24976  10
  -1  -3   0 0.19346 0.30773  10
   1   3   0 0.12637 0.23774   8
  -1   3   0 -0.2071 0.48359  14
  -1  -3   0 0.55330 0.91659  17
   1  -3   0 0.09263 0.28593  13
   1   3   0 0.57575 0.43517  10
  -1  -3   0 -0.0268 0.31687   6
   1   3   0 0.56456 0.81266  14
   1  -3   0 -0.5176 0.49498  14
  -1   3   0 -0.2006 0.19163   4
   1   3   0 0.11736 0.81397  17
   1  -3   0 -0.0512 0.64627  17
  -1  -3   0 -0.3344 0.24412  13
   1   3   0 -0.1578 0.31744   5
  -1  -3   0 0.04033 0.29343  18
  -1  -3   0 0.08056 0.64820  14
  -1   3   0 0.16080 0.22043  10
  -1   3   0 -0.2128 0.23675   5
   2   3   0 557.328 4.89056   2
  -2  -3   0 569.008 13.2683  17
   2   3   0 564.789 4.91105  16
   2   3   0 547.323 12.2797  14
   2   3   0 562.912 5.17977   4
   2   3   0 568.699 5.00076   8
  -2  -3   0 569.523 4.99446  21
   2   3   0 565.592 8.43744   5
   2   3   0 540.887 7.61471  10
   2  -3   0 567.908 11.1672  14
  -2  -3   0 565.609 12.1354  14
  -2   3   0 566.711 4.74714   4
  -2   3   0 549.214 11.1031  14
  -2   3   0 554.936 4.30186   2
  -2   3   0 565.788 10.8974  17
   2   3   0 545.080 12.6297  17
  -2  -3   0 551.566 5.43535   6
   2  -3   0 588.687 11.3625  17
  -2  -3   0 564.005 5.32600  13
  -2  -3   0 550.510 5.19968  18
   2  -3   0 571.156 4.46704  10
   2   3   0 576.983 4.78945  11
  -3  -3   0 0.35609 0.99712  14
  -3   3   0 -0.1294 0.23118   4
   3   3   0 0.71297 0.57515   5
   3   3   0 0.20427 0.47630  16
  -3   3   0 1.07723 0.35179  16
  -3  -3   0 0.11628 0.24700  22
  -3  -3   0 -0.1159 0.32764   7
  -3  -3   0 -0.1495 0.33298  18
  -3   3   0 -0.6229 0.50945  14
   3   3   0 0.50928 0.41209  11
   3   3   0 0.28619 0.47632  10
   3   3   0 1.23456 0.50975   4
   3   3   0 0.60443 1.12511  14
  -3   3   0 0.30996 0.26521  11
  -3   3   0 0.76982 0.82795  17
  -3   3   0 0.27750 0.25141   2
   3   3   0 -0.5487 0.92727  17
  -3  -3   0 -0.4138 0.38632  21
  -3  -3   0 0.55001 1.09368  17
  -3   3   0 -0.0660 0.22485   8
  -3  -3   0 -0.0838 0.38735  13
   3  -3   0 0.58224 0.80776  14
   3  -3   0 0.78914 0.79233  17
   4  -3   0 3356.53 31.5410  17
   4   3   0 3325.56 22.2128  10
   4   3   0 3430.45 37.1755  17
   4  -3   0 3318.90 29.1910  17
   4  -3   0 3319.37 29.1942  14
  -4  -3   0 3434.52 37.9089  17
  -4  -3   0 3415.99 32.6271  14
   4   3   0 3387.85 34.4154  14
  -5  -3   0 -1.1748 0.87588  14
   5   3   0 0.38640 0.42261   2
  -5  -3   0 0.54246 1.07827  17
   5  -3   0 1.06505 0.92926  14
   5  -3   0 0.51715 0.89735  17
   5  -3   0 -0.2074 0.78997  14
   5   3   0 -1.7369 0.86558  17
   5   3   0 0.43064 0.44934  16
   5   3   0 -0.5623 0.36468   4
  -5  -3   0 0.28261 0.51466   6
   5   3   0 0.17192 1.14096  14
   5   3   0 0.11048 0.51819  10
  -5  -3   0 0.37951 0.31709  22
  -5  -3   0 -0.2308 0.33828  18
  -5  -3   0 -0.0893 0.44805   7
  -5  -3   0 0.14641 0.42981  21
   5   3   0 0.33309 0.40315  11
  -5  -3   0 -0.4499 0.36658  13
  -5  -3   0 -0.3417 0.26386  12
   5  -3   0 1.74761 1.01171  17
   5   3   0 -0.0382 0.41742   5
   5   3   0 -0.0122 0.42069   8
   6   3   0 41.7563 2.20636   5
  -6  -3   0 46.7993 2.14728  21
   6   3   0 44.5851 4.70087  14
  -6  -3   0 46.7233 1.86139  18
   6   3   0 48.8237 2.10476   2
   6   3   0 48.8927 2.03741   4
   6   3   0 46.2775 5.39464  17
  -6  -3   0 43.7112 2.04863   7
   6   3   0 46.4302 2.08952  11
   6  -3   0 44.1774 4.33305  17
  -6  -3   0 44.8193 2.17152   6
   6  -3   0 48.7689 4.08916  14
   6   3   0 49.7521 2.14231   8
   6  -3   0 44.7360 4.24823  14
  -6  -3   0 48.2553 5.20958  17
   6   3   0 45.6895 2.12613  16
  -6  -3   0 44.2430 1.94078  13
   6   3   0 48.6436 3.20160  10
  -6  -3   0 45.0500 1.91792  12
  -6  -3   0 49.7520 4.62818  14
   6  -3   0 49.0290 4.27374  17
  -6  -3   0 48.2620 1.55350  22
  -7  -3   0 2.07515 1.61199  14
   7   3   0 0.05751 0.51796  16
   7   3   0 -0.6877 0.39473   2
   7  -3   0 1.10750 1.36563  17
   7   3   0 -0.4191 0.47157  11
  -7  -3   0 0.05439 0.52371  13
  -7  -3   0 1.18580 1.53265  17
   7   3   0 0.21557 0.47347   5
  -7  -3   0 -0.3921 0.41738  18
  -7  -3   0 0.30438 0.42208  22
  -7  -3   0 0.33164 0.59628   6
   7  -3   0 -0.6160 1.07904  17
  -7  -3   0 0.33712 0.63649   7
   7   3   0 1.11470 0.93698  10
   7  -3   0 0.91204 0.95922  14
   7  -3   0 0.05150 1.00800  14
  -7  -3   0 0.12509 0.66700  21
   7   3   0 0.02781 0.59656   8
   7   3   0 0.15544 0.51049   4
   7   3   0 -0.6649 1.12066  14
   7   3   0 -1.5419 1.18764  17
   8  -3   0 1407.06 23.5052  14
  -8  -3   0 1400.89 29.7351  17
   8  -3   0 1370.37 25.9723  17
   8   3   0 1381.65 30.7821  17
   8   3   0 1401.67 12.5893  11
  -8  -3   0 1396.14 10.8457  18
   8  -3   0 1436.18 25.4165  14
   8   3   0 1408.54 12.2717   2
   8   3   0 1386.28 11.6369   5
  -8  -3   0 1394.38 9.07956  22
  -8  -3   0 1350.90 17.3565  13
   8  -3   0 1375.29 26.9235  17
  -8  -3   0 1384.11 13.0410   7
   8   3   0 1400.94 11.9775   4
   8   3   0 1376.62 12.5559   8
  -8  -3   0 1360.81 12.9109   6
  -8  -3   0 1391.83 25.3093  14
   8   3   0 1413.62 27.7969  14
  -8  -3   0 1392.48 12.7902  21
   8   3   0 1403.51 12.8803  16
   8   3   0 1401.54 18.6267  10
  -9  -3   0 0.31719 0.63066  18
   9   3   0 -0.3150 0.64338   4
  -9  -3   0 -0.3975 0.63108  21
  -9  -3   0 -3.4014 1.23536  17
   9   3   0 0.41259 0.67891   2
   9   3   0 -0.5848 0.77739  10
   9  -3   0 0.39561 1.79647  17
   9  -3   0 1.47244 1.75020  14
  -9  -3   0 -0.2907 0.54495  13
   9  -3   0 0.43731 1.28743  14
   9   3   0 -0.6141 0.81409  16
   9  -3   0 0.77465 1.93941  17
  -9  -3   0 1.16913 0.85108   6
  -9  -3   0 0.01144 0.46639  22
   9  -3   0 -0.4458 0.41955  10
   9   3   0 -0.7190 0.56720  11
   9   3   0 1.01894 1.65605  14
   9   3   0 0.29931 0.69296   8
   9   3   0 1.53028 2.40179  17
  -9  -3   0 -0.1520 0.47044  19
  10   3   0 1.23217 2.78265  14
 -10  -3   0 5.11479 1.13051  13
  10  -3   0 5.64128 1.15547  10
  10   3   0 6.50935 1.42406   8
  10   3   0 3.66939 1.57430  10
  10   3   0 9.07883 1.62258   2
 -10  -3   0 4.73240 1.35062  21
 -10  -3   0 5.85487 1.35991   6
  10   3   0 3.48057 1.15312  16
  10  -3   0 5.98408 1.15231   4
  10   3   0 3.54213 1.28092  11
 -10  -3   0 2.70846 0.89719  18
  10  -3   0 6.17379 2.60984  14
 -10  -3   0 10.8906 4.08336  17
 -10   3   0 5.04947 0.65625   5
  10  -3   0 -0.6732 1.86040  17
 -10  -3   0 3.87095 0.80605  19
  10   3   0 6.64247 1.37885   4
 -10  -3   0 4.95816 0.93789  22
  10  -3   0 3.27028 2.88720  17
  11  -3   0 0.15742 1.84289  14
  11   3   0 -1.0094 0.80607  16
  11   3   0 -0.2126 1.07300  10
  11   3   0 1.35768 2.38726  14
 -11  -3   0 1.11502 0.94520  13
 -11  -3   0 -0.0011 0.60769  19
 -11  -3   0 -1.8414 1.29090  17
 -11  -3   0 0.39947 0.63848  22
 -11   3   0 0.28126 0.54081   5
  11   3   0 0.14658 0.93477   4
  11  -3   0 -0.2517 0.67299  10
  11  -3   0 -0.6577 1.83159  17
 -11  -3   0 -0.1770 0.69456  18
  11  -3   0 -0.2007 0.71067   2
  11   3   0 1.69182 1.16016  11
 -11  -3   0 -0.8528 0.81419  21
 -11  -3   0 -0.5882 0.86508   6
  11   3   0 1.02568 1.13918   8
  11   3   0 0.40924 0.98814   2
  11  -3   0 0.05800 0.68976   4
  12  -3   0 33.5970 6.07810  14
  12   3   0 42.5146 5.90013  11
  12   3   0 32.2174 2.60494   2
 -12  -3   0 39.1588 3.52435   6
 -12  -3   0 30.9488 6.51158  17
 -12  -3   0 35.2906 2.25491  18
  12   3   0 38.1842 6.05077  16
  12  -3   0 36.1093 2.60215   2
  12   3   0 37.8017 2.79514   4
  12  -3   0 35.2638 2.68114  16
 -12  -3   0 34.5423 2.45728  13
  12   3   0 39.5847 2.97343   8
 -12  -3   0 35.0140 2.05866  22
 -12  -3   0 37.1385 1.87432  19
  12  -3   0 33.2428 6.28627  17
  12   3   0 33.7684 3.99667  10
 -12   3   0 38.1007 2.17727   5
  12  -3   0 34.0247 2.53640   8
  12   3   0 22.9562 6.44836  14
  12  -3   0 31.8303 2.30170   4
  13  -3   0 -4.2438 2.05762  14
  13  -3   0 0.28449 0.98670   2
  13   3   0 -1.6093 1.08958  16
  13  -3   0 0.13706 0.97903   4
  13  -3   0 1.10390 1.10540  11
 -13  -3   0 4.09106 1.40694  13
  13   3   0 0.42885 2.74064  14
  13   3   0 0.33851 1.17252   8
 -13  -3   0 1.53333 1.25579   6
  13   3   0 -0.4196 1.23045  10
  13  -3   0 -0.5423 0.83977  10
  13  -3   0 -0.6013 1.31595  16
 -13  -3   0 -0.8001 0.85394  18
  13   3   0 1.65379 1.30481   2
  13   3   0 -0.3394 1.09922   4
 -13  -3   0 0.90476 0.82545  22
 -13  -3   0 -2.5596 2.56815  17
  13  -3   0 0.86523 1.22935   8
  13   3   0 1.40246 1.11861  11
  13  -3   0 0.10476 2.68557  17
 -13  -3   0 -0.4449 0.71214  19
 -13   3   0 1.68484 0.96956   5
  14   3   0 32.3017 6.79345  14
  14  -3   0 41.9673 3.39335  11
  14   3   0 45.7403 3.65447   2
  14   3   0 44.3699 4.94184  10
  14  -3   0 36.1569 7.23461  17
  14  -3   0 45.5343 3.01044   4
 -14   3   0 45.5879 3.14621   5
  14   3   0 42.9875 3.43288   4
  14   3   0 52.4633 3.83546  16
 -14  -3   0 46.8123 2.64338  22
  14  -3   0 42.2682 7.38107  14
  14   3   0 44.7772 3.56759   8
 -14  -3   0 44.6206 2.80821  18
  14  -3   0 40.9219 3.40157  16
  14   3   0 46.6328 3.78069  11
 -14  -3   0 51.3951 3.19538  13
  14  -3   0 38.4744 3.12976   8
  14  -3   0 42.2705 3.44288  10
  14  -3   0 50.7426 3.37385   2
 -14  -3   0 42.8867 3.59832   6
  15  -3   0 -0.4873 1.16473  10
 -15  -3   0 -1.1582 1.07649   6
  15   3   0 1.99622 2.00293  10
 -15  -3   0 0.36104 0.91715  22
  15   3   0 0.34982 2.93854  14
  15  -3   0 -1.3115 1.22011   8
  15  -3   0 -0.2531 1.46516  16
  15   3   0 0.09042 1.36505  11
  15   3   0 -0.3850 1.20970   2
  15  -3   0 -0.5671 1.06565   2
  15  -3   0 0.56544 1.26849   4
  15  -3   0 -0.6976 1.22151  11
  15   3   0 0.09802 1.41301   8
  15  -3   0 -1.7273 3.11066  14
  15   3   0 -1.4149 1.36750   4
 -15  -3   0 0.21607 1.16270  18
 -15  -3   0 -1.0181 1.07659  13
  15   3   0 -0.6677 1.51441  16
  16   3   0 3.99063 2.00036  16
  16  -3   0 -0.5438 1.39499  10
  16   3   0 0.83795 1.81694   8
  16  -3   0 5.58498 3.08235  14
  16  -3   0 -0.3109 1.34151  11
 -16  -3   0 0.47379 1.04777  22
  16  -3   0 1.12286 1.54008   8
  16   3   0 0.75786 1.91495  10
  16   3   0 0.57252 1.74551   4
  16   3   0 1.17244 1.87812  11
  16  -3   0 2.62212 1.69392  16
  16   3   0 -8.8664 3.74995  14
  16   3   0 2.63520 1.81484   2
 -16  -3   0 0.47972 1.32690  13
 -16  -3   0 0.59640 1.27646  18
  16  -3   0 -0.9352 1.35106   2
 -16  -3   0 0.48347 1.65784   6
  16  -3   0 0.95594 1.38197   4
 -17  -3   0 -1.7254 1.44299   6
  17  -3   0 -1.5949 4.28549  14
  17   3   0 -3.6416 1.48665   8
  17  -3   0 2.23638 1.46308  10
  17   3   0 3.52094 2.44412  10
  17  -3   0 -0.8905 1.15222   4
  17  -3   0 -0.3572 1.34135   2
  17   3   0 0.26952 1.63480  11
  17  -3   0 0.23869 1.66546  16
  17   3   0 0.43994 1.67968   4
  17   3   0 0.35981 1.91244  16
 -17  -3   0 -0.3609 1.27773  18
  17  -3   0 1.42826 1.71273   8
 -17  -3   0 0.73954 1.36070  13
 -17   3   0 0.15567 0.77245  22
  17  -3   0 1.22622 1.73019  11
 -17  -3   0 0.35118 1.13955  22
  18   3   0 -0.1521 2.05119  16
 -18  -3   0 2.68143 1.64042  18
  18  -3   0 -0.4795 1.43385  10
 -18  -3   0 -0.2267 1.84732   6
  18   3   0 -1.3144 1.87406  10
  18   3   0 -0.3487 1.71699   4
  18   3   0 -0.2918 1.85029   8
  18  -3   0 1.23878 1.92940  16
  18  -3   0 1.78431 1.61259   4
 -18   3   0 -0.2179 0.85943  22
 -18  -3   0 -0.0723 1.43142  13
  18   3   0 0.45425 1.96454  11
  18  -3   0 4.95795 2.18985  11
  18  -3   0 2.41317 1.76203   2
  18  -3   0 -0.9357 1.50535   8
  18   3   0 1.64390 2.00573   2
 -18  -3   0 0.38993 1.22335  22
   0   4   0 3849.45 32.6870  17
   0   4   0 3870.60 34.0536  14
   0  -4   0 3928.35 33.9215  14
   1   4   0 0.05786 0.25798  11
   1   4   0 -0.2840 0.34314  10
   1   4   0 0.02745 0.31933  16
   1   4   0 0.22603 0.51303   5
  -1  -4   0 -0.1309 0.39032   6
   1   4   0 0.53305 0.86036  14
  -1  -4   0 0.11190 0.43706  18
  -1  -4   0 -1.7538 0.76354  17
   1  -4   0 -0.0118 0.37193   6
  -1   4   0 -0.0704 0.21463   8
   1   4   0 0.24061 0.31694   2
   1   4   0 1.46205 0.41353  20
   1  -4   0 0.06052 0.35044  10
  -1  -4   0 0.28609 0.46528  10
  -1  -4   0 -0.3129 0.84036  14
  -1   4   0 -0.1795 0.35175   5
  -1   4   0 0.22252 0.27400  11
  -1   4   0 -0.3256 0.73036  14
   1   4   0 0.12118 0.30792   8
  -1   4   0 0.19191 0.27324   2
  -1   4   0 0.43077 0.30613  10
  -1  -4   0 -0.1131 0.43635  13
   1  -4   0 0.11064 0.39278  13
   1   4   0 0.17378 0.99102  17
  -1  -4   0 0.19201 0.43408  21
   1   4   0 0.09336 0.34849   4
   1   4   0 0.54925 0.37575   9
  -1   4   0 0.05725 0.23713  16
  -1   4   0 1.07862 1.04123  17
   1  -4   0 -0.4862 0.58208  14
   1  -4   0 -0.7713 0.75188  17
   2  -4   0 675.752 5.83872   6
   2   4   0 672.417 6.14570   8
   2   4   0 688.847 5.74968   9
   2  -4   0 682.537 5.02943  21
  -2   4   0 694.133 13.4562  17
   2   4   0 683.723 9.49928  10
   2   4   0 673.755 6.04935   2
  -2   4   0 680.840 4.71501   5
   2   4   0 681.955 6.52214   4
  -2   4   0 692.599 5.51893   2
  -2   4   0 676.510 5.48863   8
  -2   4   0 679.238 14.0687  14
   2  -4   0 704.375 14.1931  14
  -2  -4   0 712.816 15.3241  14
  -2  -4   0 689.573 6.75818  13
   2   4   0 653.382 15.2093  17
  -2   4   0 685.057 5.38239  16
  -2   4   0 682.426 6.16415   4
  -2  -4   0 673.365 6.64044  18
  -2   4   0 680.751 5.16632  11
   2   4   0 688.946 6.20465  16
   2  -4   0 699.219 6.71617  10
   2  -4   0 702.501 14.1203  17
   2   4   0 685.416 8.99841   5
   2   4   0 671.648 15.2846  14
  -2  -4   0 679.788 6.81991   6
  -2  -4   0 684.297 6.06575  21
   3   4   0 0.38910 0.38555  11
  -3  -4   0 -0.0264 0.44473  21
  -3   4   0 0.41966 0.31645   8
   3  -4   0 0.43347 0.84424  17
   3   4   0 1.50601 0.50190   8
   3   4   0 0.01695 0.26285   9
   3   4   0 -0.4566 0.35305   4
  -3  -4   0 -1.6087 0.90678  14
   3  -4   0 0.96019 0.93706  14
  -3  -4   0 0.73186 1.23607  17
  -3   4   0 -0.1892 0.65945  14
  -3   4   0 0.12919 0.27265  16
   3   4   0 -0.0124 0.87034  14
  -3  -4   0 0.07827 0.33230   7
   3   4   0 0.69225 1.12270  17
   3   4   0 0.54645 0.59621   5
  -3   4   0 -0.1648 0.22862  11
  -3  -4   0 -0.6792 0.37148  18
  -3   4   0 0.11420 0.81448  17
  -3  -4   0 -0.0334 0.24760  22
  -3  -4   0 -0.3233 0.38930   6
   3  -4   0 0.50331 0.32494  10
   3   4   0 -0.2792 0.35718   2
  -3   4   0 -0.2103 0.29990   4
   3   4   0 0.19170 0.41566  16
  -3  -4   0 0.00697 0.41008  13
   4   4   0 1114.33 21.5999  14
   4  -4   0 1113.27 18.7574  14
  -4  -4   0 1109.73 7.33470  12
   4   4   0 1117.10 22.8182  17
  -4  -4   0 1132.95 20.6279  14
  -4   4   0 1075.96 21.6616  17
   4  -4   0 1139.74 20.0956  17
  -4  -4   0 1107.82 8.33230   7
   4   4   0 1116.17 8.75279  11
   4   4   0 1098.11 8.83465   2
   4   4   0 1098.44 6.75417   9
  -4  -4   0 1088.64 22.7833  17
  -4  -4   0 1122.16 9.91535   6
   4   4   0 1112.22 9.01535  16
   4   4   0 1089.03 12.1306   5
  -4  -4   0 1135.72 9.08281  18
  -4  -4   0 1106.32 9.34622  13
  -4  -4   0 1125.82 9.13721  21
  -4  -4   0 1114.99 6.79031  22
   4   4   0 1115.85 9.21297   4
   4   4   0 1140.32 14.0873  10
   4   4   0 1111.36 9.06235   8
  -5  -4   0 -0.7415 0.46183   6
   5   4   0 -0.1666 0.38062   2
  -5  -4   0 0.75227 1.18109  14
  -5  -4   0 0.22226 0.47432  13
  -5  -4   0 -0.0289 0.32046  22
  -5  -4   0 -0.1629 0.38452  12
   5   4   0 -0.4960 0.58202  10
   5   4   0 -0.1402 0.43361   4
   5   4   0 0.81984 0.62622   5
   5   4   0 -0.3699 0.40115  16
  -5  -4   0 -0.3184 0.53989  21
  -5  -4   0 1.05783 1.42216  17
   5   4   0 -1.8223 1.16551  17
   5  -4   0 0.76875 1.25351  17
  -5  -4   0 0.78311 0.54581   7
   5   4   0 0.17393 0.45767  11
   5  -4   0 -0.2172 0.86608  14
   5  -4   0 -1.3005 0.48506  14
  -5  -4   0 -0.6225 0.43531  18
   5  -4   0 -0.0951 0.92056  17
   5   4   0 -1.1959 0.98619  14
   5   4   0 0.06209 0.47682   8
   6   4   0 1018.71 24.5599  17
  -6  -4   0 1052.66 9.85698   7
   6   4   0 1034.92 10.0547  16
  -6  -4   0 1033.68 10.7239   6
  -6  -4   0 1032.26 9.83184  13
   6  -4   0 992.942 20.7111  17
  -6  -4   0 1036.35 7.41817  22
   6  -4   0 1059.39 19.9480  17
   6  -4   0 1082.29 21.1242  14
   6   4   0 1048.83 15.3185  10
   6   4   0 1058.91 23.2545  14
   6   4   0 1028.22 11.9961   5
   6   4   0 1046.29 10.0536   8
   6  -4   0 1037.01 19.3987  14
   6   4   0 1040.67 9.84939  11
   6   4   0 1040.33 9.75752   2
  -6  -4   0 1045.34 21.3963  14
   6   4   0 1041.96 9.88001   4
  -6  -4   0 1065.63 10.2304  21
  -6  -4   0 1023.15 24.3637  17
  -6  -4   0 1033.82 9.35500  18
   7   4   0 0.04227 0.65006  16
  -7  -4   0 0.02804 0.60993  21
  -7  -4   0 -1.2194 1.63355  17
   7   4   0 -0.4607 0.79149  10
   7   4   0 0.15613 0.57861   8
   7   4   0 -0.2567 1.64251  14
  -7  -4   0 0.92903 0.64245  18
  -7  -4   0 0.51137 0.47399  22
   7  -4   0 -1.0653 1.22215  17
   7   4   0 -0.9135 0.43535  11
   7   4   0 -0.3285 0.55304   5
   7  -4   0 1.80202 1.42048  17
  -7  -4   0 -0.0460 0.62862  13
   7   4   0 0.97885 1.97889  17
   7  -4   0 0.67387 1.23509  14
  -7  -4   0 -0.4197 0.61576   7
   7   4   0 -0.8986 0.49291   4
   7   4   0 0.91989 0.73462   2
   7  -4   0 0.77664 1.25910  14
  -7  -4   0 0.23871 1.43793  14
  -7  -4   0 -0.8286 0.52563   6
   8   4   0 44.6531 2.58166   8
  -8  -4   0 46.9627 2.24995  18
   8   4   0 48.5432 3.92931  10
  -8  -4   0 47.6334 2.57320  21
   8  -4   0 47.8336 5.24220  17
   8   4   0 51.1869 6.53792  17
  -8  -4   0 47.6923 1.90708  22
   8   4   0 45.0865 2.52794  16
   8   4   0 44.0791 2.46470  11
   8   4   0 51.2815 2.59154   4
  -8  -4   0 47.2246 2.44285  13
   8  -4   0 44.3455 4.88278  14
  -8  -4   0 43.8983 2.56777   6
   8   4   0 52.2506 6.05331  14
   8  -4   0 43.6653 5.21135  17
   8  -4   0 50.3238 4.80216  14
   8   4   0 49.2199 2.66833   5
  -8  -4   0 48.1879 2.54832   7
   8   4   0 52.0591 2.56280   2
  -9  -4   0 0.70558 0.86488   6
  -9  -4   0 -0.5016 0.65948  18
   9  -4   0 -0.6901 1.58012  14
   9   4   0 -0.3446 1.01298  10
   9   4   0 0.16764 0.74057   2
   9   4   0 -1.2721 0.72857  16
  -9  -4   0 0.33313 1.53003  17
  -9  -4   0 0.55664 0.58339  22
  -9  -4   0 0.09526 0.80180  21
   9   4   0 -0.7695 1.78546  14
  -9  -4   0 0.48921 0.87619   7
   9   4   0 -0.5668 0.64973   5
   9   4   0 0.07902 0.78876   8
   9  -4   0 1.59253 1.78279  17
  -9  -4   0 0.28048 0.78383  13
   9   4   0 0.24912 0.70495  11
   9  -4   0 1.39462 1.82884  17
   9   4   0 0.44939 0.81504   4
  10   4   0 595.311 14.2877  10
  10  -4   0 596.413 20.2109  17
 -10  -4   0 576.012 9.62083  21
  10  -4   0 575.916 18.3464  14
  10   4   0 610.254 9.33125   4
  10   4   0 596.297 9.78379   8
 -10  -4   0 576.130 21.6910  17
  10   4   0 618.553 9.61099   2
  10   4   0 600.568 9.75302  11
 -10  -4   0 592.773 9.95438   6
 -10  -4   0 589.150 8.73904  13
  10   4   0 594.620 9.91821  16
  10  -4   0 594.494 7.03209  10
 -10  -4   0 591.015 7.11517  22
 -10  -4   0 603.217 8.21519  18
  10   4   0 586.293 20.8043  14
  11   4   0 0.32047 0.98624   8
  11  -4   0 -0.6390 0.51405  10
 -11  -4   0 0.04586 0.72257  18
  11   4   0 1.86537 1.19926   2
  11   4   0 -0.2921 2.44907  14
 -11  -4   0 1.18990 0.74686  22
 -11  -4   0 2.92034 3.02924  17
  11  -4   0 -2.0433 1.62831  14
 -11  -4   0 -0.5439 0.79259   6
 -11  -4   0 0.04702 0.73740  13
  11   4   0 0.16475 0.92621  16
  11  -4   0 -0.1664 2.18197  17
  11   4   0 0.99041 1.02491   4
 -11  -4   0 0.18154 1.14435  21
  11   4   0 -0.5107 0.77524  11
 -11  -4   0 -0.5335 0.58295  19
  11   4   0 -0.3186 1.23901  10
  12   4   0 14.0700 2.23593   8
  12  -4   0 15.1032 2.05172   2
  12   4   0 7.54126 3.69511  14
  12  -4   0 9.16817 3.81881  14
  12   4   0 14.7198 2.37569   2
 -12  -4   0 15.4434 1.36997  19
  12  -4   0 13.3182 4.44015  17
 -12  -4   0 15.9653 1.93745  18
  12   4   0 18.9032 2.42773   4
 -12  -4   0 17.2525 2.47333   6
  12  -4   0 13.9410 1.88277   4
 -12  -4   0 18.0581 5.85053  17
  12   4   0 19.4177 4.84810  10
 -12  -4   0 19.4423 2.69623  21
  12   4   0 16.8087 2.62162  16
  12  -4   0 17.2690 1.93399  10
 -12   4   0 19.0683 1.33240   5
  12   4   0 12.9067 2.14281  11
 -12  -4   0 17.2935 2.15630  13
 -12  -4   0 15.6386 2.08687  22
 -13  -4   0 2.55700 1.51219  19
 -13  -4   0 -1.0703 2.40799  17
 -13  -4   0 1.22018 1.38513   6
 -13   4   0 1.56384 0.78403   5
  13  -4   0 -0.4450 0.90306  16
  13  -4   0 0.46996 0.95379  11
  13   4   0 1.75766 1.51101   8
  13   4   0 1.34218 1.35527   2
 -13  -4   0 0.37042 1.02757  18
  13  -4   0 -0.6259 2.42192  14
 -13  -4   0 -0.9825 0.68073  22
  13  -4   0 -4.2394 2.50290  17
  13   4   0 -0.0328 1.02009  11
  13   4   0 0.90773 1.22159  16
  13  -4   0 -0.5028 0.99499   2
  13  -4   0 -0.6960 0.87883   4
 -13  -4   0 -0.9225 0.78577  13
  13   4   0 0.03371 2.89870  14
  13   4   0 1.91112 1.86797  10
  13  -4   0 0.07238 0.77057  10
  13   4   0 0.43072 1.18817   4
  14  -4   0 12.1468 4.55140  17
 -14  -4   0 6.23928 1.76154  13
  14  -4   0 10.0400 2.09967  11
 -14  -4   0 10.5533 2.13725  18
 -14  -4   0 9.94548 1.41891  19
  14   4   0 11.7375 3.10394  10
  14  -4   0 6.97837 3.47657  14
  14   4   0 9.82219 2.19748  11
  14  -4   0 14.6695 2.32297   8
 -14   4   0 10.3553 1.71111   5
  14   4   0 8.60812 2.09597   8
  14   4   0 3.60711 4.21715  14
 -14  -4   0 8.06572 2.08133   6
  14  -4   0 9.03550 1.79934  10
  14  -4   0 10.6100 2.23710   4
 -14  -4   0 11.9711 1.76056  22
  14   4   0 10.1659 2.44500   2
  14  -4   0 10.6833 2.20470  16
  14   4   0 10.2438 2.16697   4
  14  -4   0 13.1008 2.14775   2
  14   4   0 12.6908 2.62921  16
  15   4   0 -0.8983 1.51718  16
  15  -4   0 -0.8152 1.04505   4
  15   4   0 1.05813 1.82766   8
  15  -4   0 1.38857 1.26046  10
 -15  -4   0 0.98487 1.05579  22
  15  -4   0 1.18867 1.64073  16
  15  -4   0 0.28228 1.35182  11
  15   4   0 -1.0885 1.67285  10
  15   4   0 -1.9736 1.06700  11
  15   4   0 2.74046 3.41351  14
  15  -4   0 2.13341 3.24115  14
  15  -4   0 1.13708 1.35366   2
 -15  -4   0 -1.5306 1.12257   6
  15   4   0 0.16657 1.44942   4
 -15  -4   0 -0.7545 1.07897  18
  15  -4   0 0.56982 1.36060   8
 -15  -4   0 0.00401 1.16802  13
  15   4   0 -1.9449 1.29367   2
  16  -4   0 34.4041 2.99452   4
  16   4   0 33.3927 4.33512  11
  16  -4   0 24.4887 6.23225  14
 -16  -4   0 35.3978 2.79253  22
 -16  -4   0 28.8135 2.90832  13
  16   4   0 35.9144 3.33504   4
  16   4   0 32.1434 3.95788   2
  16  -4   0 26.8389 3.38196  11
  16   4   0 29.9463 5.91565  10
  16   4   0 11.1705 5.95892  14
  16  -4   0 23.0858 3.08886   8
  16   4   0 36.8582 3.94511   8
  16   4   0 25.1013 3.59350  16
 -16  -4   0 27.7408 3.80821   6
  16  -4   0 33.8577 3.44728  16
 -16  -4   0 31.8411 2.69442  18
  16  -4   0 27.1908 3.30154   2
 -17  -4   0 1.01033 1.87575   6
 -17  -4   0 1.65361 1.58262  13
  17  -4   0 1.00935 1.87408  16
  17  -4   0 -2.6514 3.17062  14
  17  -4   0 0.98886 1.44334   4
  17  -4   0 -0.5657 1.27541  10
  17  -4   0 -0.7099 1.38064   8
  17   4   0 3.81323 2.29583  11
 -17  -4   0 -1.5838 1.06425  22
  17   4   0 0.68221 2.07001  16
  17  -4   0 -0.8098 1.86927  11
  17  -4   0 -1.5787 1.25017   2
  17   4   0 1.07058 1.65481   2
  17   4   0 1.82694 2.34274  10
 -17  -4   0 -0.6275 1.20752  18
  17   4   0 1.22455 2.20552   8
  17   4   0 -0.8246 1.60447   4
  18   4   0 -3.3832 1.44334  11
 -18   4   0 -0.0560 0.84737  22
  18   4   0 2.59593 1.83295   4
 -18  -4   0 0.75483 1.56111  13
 -18  -4   0 0.67190 1.46212  18
  18   4   0 3.35461 2.90936  10
  18  -4   0 -1.0228 1.42725  11
  18  -4   0 0.77361 1.67324   2
  18   4   0 5.57115 2.54686   2
 -18  -4   0 1.10714 1.34823  22
  18  -4   0 -1.0162 1.48921   8
 -18  -4   0 2.13894 1.94480   6
  18   4   0 1.14539 2.19958  16
  18   4   0 -2.8888 1.69298   8
  18  -4   0 -1.5711 1.63032  16
  18  -4   0 0.03292 1.44758  10
  18  -4   0 0.11375 1.42396   4
   0  -5   0 -0.1815 0.42492  18
   0   5   0 0.07262 0.27498   2
   0  -5   0 1.18997 1.11866  17
   0   5   0 -0.2071 0.27046  16
   0  -5   0 0.14416 0.38345   6
   0   5   0 0.37983 0.30817  11
   0   5   0 -0.5299 0.81724  17
   0  -5   0 -0.0884 0.36408  21
   0  -5   0 0.42620 0.45841  13
   0   5   0 0.35517 0.35825   8
   0   5   0 -0.0318 0.29490   4
   0  -5   0 1.78672 0.68823  10
   0   5   0 -0.4208 0.64566  14
   0   5   0 -0.0275 0.45910   5
   0  -5   0 0.57021 1.04130  14
   0   5   0 -0.0666 0.33819  10
   1   5   0 0.05644 0.54089   5
  -1  -5   0 -0.6363 0.39452  10
   1  -5   0 -0.0300 0.41092   6
   1   5   0 -0.1490 0.29731   4
   1  -5   0 -0.4525 0.39235  13
  -1   5   0 2.75654 1.38849  17
  -1  -5   0 -0.0355 0.45592  13
   1  -5   0 1.31249 1.14881  14
   1   5   0 0.45245 0.39587  10
   1   5   0 -0.1478 0.30444   8
   1  -5   0 0.23237 0.46155  18
  -1  -5   0 0.13830 0.39944   6
  -1   5   0 0.04310 0.39323   5
   1   5   0 -0.4690 1.07392  17
  -1  -5   0 0.89179 1.13589  14
   1  -5   0 0.22321 0.33387  21
  -1  -5   0 -0.4733 0.37129  21
   1   5   0 -0.0576 0.81522  14
  -1  -5   0 0.63080 1.17461  17
  -1   5   0 0.38806 0.40091   4
   1  -5   0 0.51239 0.43413  10
   1   5   0 0.44026 0.32597  11
  -1   5   0 -0.2658 0.21871   2
  -1   5   0 0.20554 0.28802  16
   1   5   0 -0.6335 0.19961   2
  -1   5   0 -0.2934 0.19034   8
  -1   5   0 -0.5006 0.65054  14
  -1  -5   0 -0.3466 0.32998  18
   1   5   0 -0.3132 0.23544  16
   2  -5   0 183.431 8.11812  14
  -2   5   0 183.202 3.00476  11
   2   5   0 193.478 3.67279   8
  -2  -5   0 186.068 2.89707   7
   2  -5   0 189.210 3.51933   6
   2  -5   0 185.873 3.76694  13
  -2   5   0 192.395 8.40955  14
  -2   5   0 194.511 3.28953   2
   2  -5   0 191.027 4.25772  10
   2   5   0 189.170 5.40041  10
  -2  -5   0 189.880 3.99050   6
   2   5   0 192.280 3.93588   4
   2   5   0 173.983 8.66238  14
  -2  -5   0 198.060 9.63845  17
  -2  -5   0 187.380 3.53627  21
   2   5   0 188.884 3.48961   9
  -2  -5   0 188.157 8.73261  14
  -2   5   0 196.021 3.73517   5
   2   5   0 199.318 5.39357   5
  -2  -5   0 193.054 4.03199  18
   2   5   0 191.901 3.42308  11
  -2   5   0 189.324 3.58902   4
   2  -5   0 189.891 9.93936  17
  -2   5   0 185.529 3.23191   8
   2   5   0 187.002 3.52046  16
   2   5   0 189.923 3.59009   2
  -2   5   0 186.171 3.14402  16
   2   5   0 177.764 8.67848  17
  -2  -5   0 189.628 3.99320  13
   2  -5   0 184.275 2.94640  21
  -2   5   0 193.523 8.04635  17
   3   5   0 -0.1365 0.48828  10
   3   5   0 0.00554 0.41882   8
   3   5   0 -0.3802 1.20745  17
   3  -5   0 -0.4946 0.89656  17
   3   5   0 -0.0336 0.32025   9
  -3  -5   0 0.00000 0.35191   7
  -3  -5   0 0.03213 0.50343  21
   3   5   0 1.47927 0.57629   4
  -3  -5   0 0.29740 0.49650  18
  -3   5   0 1.63169 1.04984  17
   3   5   0 0.81269 0.45506  11
   3  -5   0 -0.1891 1.08177  14
   3   5   0 -0.1441 0.36454   2
  -3   5   0 0.25425 0.31569   8
   3   5   0 -0.2906 0.34355  16
  -3  -5   0 -0.4393 0.43656  13
  -3  -5   0 0.54603 1.42393  14
  -3   5   0 -0.0621 0.39055   4
  -3   5   0 -1.5941 0.66007  14
  -3   5   0 0.23183 0.35299   2
   3  -5   0 -0.4490 0.26847  10
   3   5   0 0.94334 0.71794   5
  -3  -5   0 -0.3046 0.42696   6
  -3   5   0 0.16848 0.31839  11
  -3   5   0 0.23065 0.26898   5
  -3   5   0 -0.0860 0.30105  16
   3   5   0 1.50118 1.31699  14
  -3  -5   0 2.17240 1.69494  17
  -4   5   0 32.8812 1.48331  16
  -4  -5   0 37.6695 1.92057  18
  -4  -5   0 38.1661 2.00392  13
   4   5   0 33.9446 2.75175  10
  -4   5   0 32.6447 3.64561  17
  -4   5   0 31.4655 1.57974   4
   4   5   0 38.2378 1.89869   8
   4  -5   0 37.3859 4.08224  17
   4  -5   0 32.0701 3.57574  14
  -4  -5   0 31.5738 5.31519  17
  -4  -5   0 33.4643 1.82650  21
  -4   5   0 35.6879 1.54745   8
  -4   5   0 33.4204 1.48831   2
   4   5   0 35.9753 5.44583  14
   4   5   0 34.2341 1.76547   2
   4  -5   0 35.2164 1.48546  10
  -4  -5   0 38.4594 4.36938  14
  -4  -5   0 33.1238 1.32929  12
  -4  -5   0 34.2083 2.03923   6
  -4  -5   0 29.2095 1.47987   7
   4   5   0 35.6780 1.79783  16
  -4   5   0 36.2493 3.94109  14
   4   5   0 38.4421 5.65578  17
   4   5   0 33.4009 2.43085   5
   4   5   0 34.2907 1.87691   4
   4   5   0 34.7924 1.74682  11
  -4   5   0 34.6540 1.46447  11
   5   5   0 0.01693 0.58283   4
  -5  -5   0 -0.0657 0.45750   7
   5   5   0 0.55866 1.60322  14
  -5  -5   0 0.28169 0.41865  22
  -5  -5   0 -0.2290 1.74381  17
   5   5   0 0.10038 0.50886  11
   5   5   0 0.95625 0.70457  16
   5  -5   0 -0.4011 1.09743  17
  -5  -5   0 -0.0046 0.40917  12
  -5  -5   0 -0.6619 0.43901  13
  -5  -5   0 -1.1856 0.52971   6
   5  -5   0 0.64046 1.13618  17
  -5  -5   0 -0.0284 0.62552  21
   5   5   0 0.87387 1.84407  17
   5   5   0 -0.1529 0.75812  10
   5   5   0 -0.3739 0.50012   8
   5   5   0 -0.2954 0.44646   2
   5   5   0 -0.3158 0.57462   5
  -5  -5   0 0.37314 1.34240  14
  -5  -5   0 0.19210 0.60788  18
  -6  -5   0 107.095 3.27042   7
   6   5   0 104.642 3.46639   4
  -6  -5   0 110.607 8.63297  17
   6   5   0 108.898 3.55626   8
  -6  -5   0 110.505 2.62148  22
   6   5   0 103.211 5.33728  11
   6   5   0 120.398 8.40459  14
   6   5   0 113.965 8.75076  17
   6  -5   0 109.143 6.70752  17
   6  -5   0 107.189 7.20252  14
   6   5   0 121.991 5.63723  10
   6  -5   0 99.2093 6.96530  17
  -6  -5   0 110.602 3.45371  18
   6   5   0 101.184 3.53386  16
  -6  -5   0 112.151 3.61408  21
   6  -5   0 102.897 6.71970  14
  -6  -5   0 105.990 3.73767   6
   6   5   0 112.388 3.48341   2
   6   5   0 103.122 4.22300   5
   7   5   0 -1.9675 1.84043  17
  -7  -5   0 0.73461 0.52034  22
   7  -5   0 -0.4668 1.10080  14
   7  -5   0 -0.4610 1.06129  14
  -7  -5   0 0.24722 0.78191  21
   7   5   0 -0.2332 0.59342  11
   7   5   0 0.67712 0.79264   2
  -7  -5   0 -0.3408 0.57572   7
   7   5   0 -0.3969 1.37743  14
   7   5   0 1.70983 0.86065   8
   7  -5   0 0.39532 1.41725  17
  -7  -5   0 0.45821 2.03312  17
   7  -5   0 -0.4927 1.10380  17
   7   5   0 1.47889 1.23806  10
  -7  -5   0 -0.6083 1.04104  18
   7   5   0 -1.0141 0.65813   5
  -7  -5   0 -0.7900 0.58420   6
   7   5   0 -0.2263 0.68483   4
   7   5   0 -0.2778 0.61481  16
  -7  -5   0 -0.3895 0.52787  13
   8   5   0 9.49752 1.58141   2
   8   5   0 9.36039 1.65733   5
   8   5   0 6.46816 1.28571   8
  -8  -5   0 9.22982 1.44517  18
  -8  -5   0 8.20983 1.36417   7
   8   5   0 9.46811 1.54557  11
  -8  -5   0 8.41940 1.44847  13
  -8  -5   0 8.21033 1.54633  21
  -8  -5   0 8.15824 3.42893  17
   8   5   0 10.1615 1.65290   4
  -8  -5   0 9.14257 1.63923   6
   8  -5   0 3.90029 2.61897  17
   8   5   0 13.0012 2.70680  10
   8  -5   0 9.73306 3.11463  14
   8   5   0 7.57634 1.44246  16
   8  -5   0 8.88086 3.10762  17
   8   5   0 10.7855 3.97226  14
  -8  -5   0 9.38115 1.16886  22
   9   5   0 0.57215 2.31892  14
  -9  -5   0 -0.6378 0.64174  13
  -9  -5   0 0.48431 0.88515   6
   9  -5   0 1.59395 1.75624  14
   9   5   0 0.34414 0.92959   2
  -9  -5   0 0.60029 0.91896  21
  -9  -5   0 -0.7919 0.61296  18
   9   5   0 -0.0316 0.85728   8
  -9  -5   0 0.84041 0.65340  22
   9  -5   0 1.31481 1.89759  17
  -9  -5   0 0.95961 2.45143  17
  -9  -5   0 0.36736 0.84560   7
   9   5   0 -0.6012 0.71057  16
   9  -5   0 0.39989 1.94656  17
   9   5   0 0.59598 0.71613   5
   9   5   0 -0.0439 0.81587  11
   9   5   0 -0.7601 0.99134  10
   9   5   0 -0.2851 0.74465   4
 -10  -5   0 21.6980 2.61443  21
  10   5   0 27.0058 4.12243  10
  10   5   0 15.5603 4.72722  14
  10   5   0 20.6124 2.51980   2
  10  -5   0 21.3576 4.86250  17
  10   5   0 23.4521 2.26718  16
 -10  -5   0 20.8037 1.66066  22
  10  -5   0 14.5218 3.95507  14
 -10  -5   0 21.7842 2.26822   6
 -10  -5   0 21.7797 2.11382  13
  10   5   0 17.8446 2.32444  11
 -10  -5   0 19.3021 1.86106  18
  10   5   0 24.8393 2.31198   8
  10   5   0 22.0017 2.54038   4
 -10  -5   0 17.9567 4.82740  17
  10   5   0 18.0248 1.94755   5
  11   5   0 -1.2675 0.97288  10
  11  -5   0 -1.9880 1.90473  14
  11   5   0 0.38401 1.07645   2
  11   5   0 1.14891 1.11511   4
  11   5   0 2.45213 2.21680  16
 -11  -5   0 0.06423 0.81901  13
  11   5   0 2.87968 2.11317  11
  11   5   0 -1.1733 2.14311  14
 -11  -5   0 1.02822 2.52882  17
  11   5   0 -0.9914 1.11639   8
 -11  -5   0 0.34848 0.84347  18
 -11  -5   0 -0.5836 0.64424  22
 -11  -5   0 0.49306 1.16474  21
  11  -5   0 1.24736 2.25912  17
 -12  -5   0 37.8368 2.04328  19
  12   5   0 37.3973 3.14467   8
 -12  -5   0 33.4111 6.90342  17
 -12  -5   0 39.6098 2.41660  22
 -12  -5   0 32.8489 3.12663   6
  12   5   0 46.8472 8.18800  14
 -12  -5   0 37.2988 2.90006  13
  12   5   0 36.3248 3.20970  11
  12   5   0 41.7206 3.15847   4
 -12  -5   0 37.1902 2.53000  18
  12   5   0 42.5793 3.28422  16
  12  -5   0 31.4602 6.02457  17
  12  -5   0 40.9349 2.15483  10
 -12  -5   0 41.9072 3.20908  21
  12   5   0 43.5348 3.29489   2
  13  -5   0 -1.6681 2.75168  14
  13   5   0 -0.7658 2.95791  14
  13  -5   0 -0.0883 0.94970   4
 -13   5   0 1.00531 0.64400   5
 -13  -5   0 -0.6119 0.96922  13
  13   5   0 -0.0568 1.34687   2
 -13  -5   0 0.67787 1.52463   6
  13  -5   0 2.56892 3.07898  17
 -13  -5   0 -0.8207 0.83708  18
 -13  -5   0 -0.9672 0.76484  19
 -13  -5   0 0.04723 0.88580  22
  13   5   0 0.15329 1.35983  16
  13   5   0 -0.2212 1.65861  10
  13   5   0 -0.7301 1.12771   4
  13  -5   0 -0.9566 0.68030  10
 -13  -5   0 -0.9807 1.08105  21
  13   5   0 0.40139 1.27129   8
  13   5   0 -0.2942 1.30547  11
  13  -5   0 -0.7455 0.93256   2
 -14  -5   0 4.21046 1.42824  18
  14   5   0 2.69728 1.73637   2
 -14  -5   0 2.37399 1.49239  13
  14   5   0 3.51727 1.75810   8
 -14  -5   0 5.09729 1.36541  22
  14  -5   0 2.22661 1.08544  10
  14  -5   0 4.56423 1.70275   8
  14   5   0 6.14158 1.94935   4
 -14  -5   0 1.38496 1.50000   6
 -14   5   0 3.95568 1.08592   5
  14  -5   0 3.65726 1.67332  11
  14  -5   0 4.38162 1.48690   4
  14   5   0 2.48366 1.83544  11
  14   5   0 -0.2519 1.78433  10
  14  -5   0 4.12561 1.48770   2
  14  -5   0 8.44951 4.28470  17
 -14  -5   0 3.66440 1.05829  19
  14  -5   0 2.15607 3.67406  14
  14  -5   0 3.74701 1.61327  16
  14   5   0 4.54569 3.77613  14
  14   5   0 2.34186 1.83801  16
  15  -5   0 -0.3436 1.45607  11
  15  -5   0 2.31882 3.30046  14
  15  -5   0 0.41137 1.23685   4
  15   5   0 -0.0081 1.81507  10
 -15  -5   0 0.99609 1.32553  18
  15   5   0 -1.1337 1.45343   2
 -15  -5   0 -0.6880 1.01798  22
  15   5   0 0.04512 1.54158  16
  15   5   0 0.49078 1.71703  11
 -15  -5   0 1.59046 1.46281  13
  15  -5   0 -0.0917 1.25417   2
  15  -5   0 -0.7901 1.24489   8
  15  -5   0 -1.4927 1.24703  16
  15   5   0 2.15208 1.85469   8
 -15   5   0 -0.4545 1.04841   5
  15   5   0 -0.9206 1.31006   4
 -15  -5   0 -1.9501 1.22494   6
  15   5   0 -6.6893 3.29826  14
  15  -5   0 1.25188 1.00046  10
  16   5   0 39.1869 7.55995  16
  16  -5   0 27.8198 6.97086  14
  16  -5   0 38.1572 3.62266  11
  16  -5   0 45.1421 3.57782   2
  16  -5   0 45.0989 3.93933  16
  16   5   0 46.7369 7.78098   8
  16   5   0 36.9201 8.98884  10
 -16  -5   0 38.0361 3.04128  22
  16   5   0 46.8781 4.38096   2
  16  -5   0 46.6170 3.40693   4
  16  -5   0 43.8423 3.27875  10
  16   5   0 46.5889 4.09889   4
  16   5   0 51.2608 7.29045  11
 -16  -5   0 49.5457 3.68111  13
  16  -5   0 40.8100 3.60350   8
 -16  -5   0 41.4564 3.22109  18
  17  -5   0 -1.4146 1.32984   4
 -17  -5   0 0.43655 1.53492  13
  17  -5   0 -1.3684 1.60641   8
 -17  -5   0 4.23275 2.19544   6
  17  -5   0 1.47248 1.80306  11
  17   5   0 0.34149 2.06571   8
  17  -5   0 0.25430 1.23001  10
  17   5   0 1.23886 2.20355  16
 -17  -5   0 -0.0610 1.33571  18
  17   5   0 0.18405 2.10425  10
  17   5   0 0.07279 1.96650  11
  17   5   0 3.08532 2.05578   4
  17   5   0 0.75613 1.74808   2
 -17  -5   0 2.31577 1.51290  22
  17  -5   0 -0.8435 1.39473   2
  18  -5   0 8.63371 2.01406  10
  18  -5   0 7.94740 2.26180   4
  18  -5   0 8.58749 2.43502  11
  18   5   0 6.13044 3.16673  10
 -18   5   0 12.9398 1.38178  22
 -18  -5   0 10.6470 2.24574  22
  18   5   0 6.83847 2.72302  16
 -18  -5   0 5.88315 2.65292   6
 -18  -5   0 10.2586 2.24824  18
  18   5   0 12.5085 2.84880   4
  18   5   0 10.4155 2.99128   2
  18   5   0 12.6988 3.19709   8
 -18  -5   0 6.80968 2.29125  13
  18   5   0 9.97743 3.00383  11
  18  -5   0 9.11154 2.43794   8
  18  -5   0 15.3441 2.80292   2
   0   6   0 501.717 6.01072   8
   0  -6   0 470.083 8.44293  10
   0  -6   0 498.240 6.87404  13
   0   6   0 503.527 5.97984   2
   0  -6   0 487.791 14.7654  14
   0   6   0 498.879 5.84382  16
   0  -6   0 496.136 15.1219  17
   0   6   0 500.883 7.83524  10
   0  -6   0 509.856 6.65751   6
   0  -6   0 492.151 7.04523  18
   0   6   0 469.630 14.7455  14
   0   6   0 499.729 14.3361  17
   0  -6   0 497.070 5.56132  21
   0   6   0 495.315 6.56212   4
   0   6   0 518.332 8.69381   5
   0   6   0 489.037 5.50827  11
   1  -6   0 0.25819 0.51722  18
  -1   6   0 -0.1487 0.30828   8
  -1  -6   0 -0.3682 0.48684  13
  -1  -6   0 -0.6885 0.49728   6
   1  -6   0 0.00503 0.59567  13
  -1   6   0 -0.3004 1.07956  14
  -1   6   0 0.21993 0.46615   4
   1   6   0 0.86402 0.79858   5
   1  -6   0 0.68157 1.17927  14
  -1   6   0 -0.2882 0.50418   5
  -1  -6   0 -0.2984 0.51403  18
  -1  -6   0 -1.0095 1.00605  17
   1   6   0 -0.0663 0.37299   8
   1  -6   0 0.07640 1.26564  17
  -1   6   0 -0.1047 0.34781  11
   1  -6   0 0.06758 0.46283  21
   1  -6   0 -0.6779 0.29984  10
   1   6   0 -0.1330 0.34534  16
  -1  -6   0 -0.6166 0.46204  21
  -1   6   0 0.64783 1.28546  17
  -1  -6   0 -0.5024 0.41270  10
   1   6   0 -0.0802 0.79164  14
   1   6   0 -0.3854 0.31180   2
  -1   6   0 0.42452 0.39098  16
   1   6   0 -1.8734 1.04911  17
   1  -6   0 -0.4629 0.47805   6
   1   6   0 0.37418 0.42858  11
  -1  -6   0 0.01588 1.23812  14
   1   6   0 0.27536 0.48366   4
   2  -6   0 365.257 5.43512   6
  -2  -6   0 348.183 12.9195  14
  -2  -6   0 372.306 14.3119  17
   2   6   0 373.155 5.23026  11
  -2  -6   0 364.146 4.25566   7
   2   6   0 361.872 7.95446   5
  -2   6   0 366.174 4.88584  16
  -2   6   0 374.986 4.71823  11
  -2  -6   0 377.198 6.17120   6
  -2  -6   0 364.548 6.12331  13
   2  -6   0 371.235 4.62171  21
   2   6   0 371.293 13.4087  17
   2  -6   0 373.559 6.62816  20
  -2  -6   0 375.245 5.40278  21
   2   6   0 376.038 5.60160   8
   2  -6   0 348.824 6.52915  10
   2   6   0 372.139 5.06763  20
   2   6   0 365.822 8.01672  10
   2  -6   0 368.672 12.6797  14
  -2   6   0 363.323 5.01388   8
  -2   6   0 356.147 11.6977  17
   2  -6   0 381.626 5.98759  13
   2   6   0 375.808 5.98198   4
   2   6   0 366.074 5.36123  16
  -2   6   0 365.965 12.7726  14
  -2   6   0 370.560 5.56329   4
   2   6   0 364.429 5.46528   2
  -2  -6   0 371.423 6.20236  18
   2   6   0 354.249 13.5665  14
   2  -6   0 369.486 12.8277  17
   2   6   0 372.517 5.08022  20
  -2   6   0 374.925 5.06922   2
  -2   6   0 369.405 6.18300   5
   2  -6   0 386.443 6.31636  18
   3  -6   0 -0.7758 1.25318  14
  -3  -6   0 0.23292 1.58467  17
   3  -6   0 -0.6837 0.44656   6
  -3  -6   0 0.68054 0.71206   6
   3  -6   0 0.61213 0.51600  21
  -3   6   0 -0.4429 0.35927   8
  -3   6   0 0.25416 0.42423  16
  -3   6   0 -0.1652 0.36197   2
   3   6   0 0.55187 0.61973   8
  -3   6   0 0.29029 0.52885   4
   3   6   0 -0.0770 0.38444  11
   3  -6   0 1.13567 1.48812  17
   3   6   0 0.00800 0.47834   2
   3   6   0 -0.2305 0.61077  10
   3  -6   0 0.59358 0.67895  13
   3   6   0 1.71169 1.87554  17
  -3   6   0 -0.8110 0.36692   5
   3   6   0 0.36907 0.55598   4
  -3   6   0 -0.4119 0.32312  11
   3   6   0 0.57941 0.81823   5
   3  -6   0 -0.0645 0.50557  10
  -3  -6   0 -0.5109 1.23689  14
   3   6   0 0.17020 0.48854  16
  -3  -6   0 -0.1103 0.64458  21
  -3  -6   0 0.38205 0.58889  18
  -3  -6   0 -0.2444 0.59866  13
   3   6   0 0.19265 1.29911  14
  -3   6   0 0.06543 1.19918  14
  -3   6   0 -1.8098 0.95586  17
  -4  -6   0 2.20637 0.65268   7
   4  -6   0 0.25990 1.26785  17
  -4   6   0 2.54822 0.65212   2
   4  -6   0 3.01435 0.71248  21
  -4   6   0 2.15210 1.74755  17
  -4  -6   0 2.70167 0.88673  21
  -4   6   0 2.83292 0.51028   5
   4   6   0 3.44688 0.86912  11
  -4  -6   0 3.23348 1.00311  18
   4  -6   0 3.28065 0.80672  10
   4  -6   0 2.60231 0.76832   6
  -4   6   0 3.15089 0.61492  11
  -4  -6   0 5.79953 2.87286  17
  -4  -6   0 2.98792 0.55200  22
   4   6   0 3.35746 0.89659   4
   4   6   0 3.14472 0.85281  16
   4   6   0 1.70760 1.75043  14
   4  -6   0 6.05181 2.42451  14
   4   6   0 2.16085 1.14984  10
   4   6   0 3.01558 1.17213   5
   4   6   0 3.39123 0.89370   2
   4   6   0 3.58505 2.51515  17
  -4   6   0 3.87347 0.70800   8
  -4   6   0 1.38677 1.58031  14
  -4  -6   0 3.71709 1.05906   6
   4   6   0 2.33545 0.87512   8
  -4   6   0 3.41637 0.70747  16
  -4  -6   0 4.11708 1.02212  13
  -4   6   0 3.69804 0.86604   4
  -5  -6   0 -0.2512 0.37146  22
  -5  -6   0 -0.2428 0.65593  21
  -5  -6   0 0.94117 1.73103  17
  -5   6   0 0.26339 0.47702   2
  -5   6   0 0.13310 0.44869   8
   5   6   0 -0.6777 0.44166   8
  -5  -6   0 0.44125 0.82733  18
   5   6   0 -0.1641 0.55302   2
   5   6   0 -0.2785 1.31262  14
  -5  -6   0 0.44857 0.55073   7
  -5  -6   0 2.89720 0.98318  13
   5  -6   0 -0.1978 1.43612  14
  -5  -6   0 0.22864 0.67597   6
   5   6   0 0.04600 0.53642   4
   5   6   0 0.95051 0.99535   5
   5   6   0 0.47776 0.62717  16
  -5   6   0 -0.3339 1.31838  17
   5   6   0 -0.9364 1.87467  17
   5  -6   0 -0.1484 0.37873  10
   5   6   0 0.97153 1.00112  10
  -6  -6   0 127.260 9.66926  17
   6   6   0 104.997 8.57533  17
   6   6   0 103.769 3.71283   4
  -6  -6   0 111.899 3.73652  18
   6   6   0 102.113 3.62132   8
   6   6   0 108.216 3.66944   2
   6  -6   0 111.928 2.52977  10
   6  -6   0 123.179 7.41376  17
  -6  -6   0 103.177 3.71319  13
  -6  -6   0 105.376 2.66780  22
   6   6   0 110.347 4.79496   5
  -6  -6   0 107.010 3.71280  21
   6   6   0 108.796 3.61012  11
   6   6   0 108.115 8.65697  14
   6   6   0 114.298 5.81041  10
   6   6   0 105.168 3.63392  16
   6  -6   0 111.676 7.81137  17
  -6  -6   0 106.183 3.97136   6
  -6  -6   0 101.849 3.25892   7
   7  -6   0 -1.7663 1.29053  17
  -7  -6   0 -0.4453 1.76795  17
   7   6   0 0.30320 1.13202  10
   7   6   0 -0.3153 0.60100   2
   7   6   0 1.00165 0.92603   5
   7   6   0 0.74592 0.79326   8
  -7  -6   0 0.74517 0.89258  13
   7   6   0 -0.3422 0.52641   4
   7  -6   0 -1.1646 1.45702  17
  -7  -6   0 0.01549 0.79144  21
  -7  -6   0 0.08803 0.49891  22
   7   6   0 1.56993 0.86699  11
   7   6   0 -0.6810 0.70683  16
   7   6   0 -1.6365 0.93049  14
  -7  -6   0 0.79423 0.70005  18
   7  -6   0 -2.0447 1.22873  14
  -7  -6   0 -0.4943 0.74682   6
  -8  -6   0 3.48868 1.22415  21
  -8  -6   0 3.08233 2.61516  17
   8   6   0 1.42812 1.37240  10
  -8  -6   0 1.21418 0.87551   7
   8   6   0 2.85648 1.19073   8
  -8  -6   0 3.18776 1.10617  18
  -8  -6   0 1.00447 1.02763   6
   8   6   0 1.28351 1.92662  14
   8   6   0 3.00634 1.08701  11
   8  -6   0 2.33795 1.81534  14
  -8  -6   0 1.91323 0.97902  13
   8   6   0 1.71585 0.99981   4
   8  -6   0 0.73632 2.24346  17
   8   6   0 2.05472 1.05646   2
   8  -6   0 2.22130 2.20858  17
  -8  -6   0 2.75161 0.79950  22
   8   6   0 3.52518 1.19041  16
  -9  -6   0 -0.1367 0.84717  21
  -9  -6   0 0.54422 0.99390   6
  -9  -6   0 4.03756 2.89348  17
   9   6   0 -0.5645 0.76054   5
   9   6   0 0.75748 1.00307   8
  -9  -6   0 -0.4333 0.55237  22
   9  -6   0 -1.0963 1.77452  14
  -9  -6   0 -0.4031 0.70674   7
   9   6   0 1.34031 1.05526  16
   9   6   0 2.49077 1.16351  11
   9   6   0 -0.4737 0.80866   4
   9   6   0 1.01576 1.50061  10
   9   6   0 -1.7755 1.95286  14
  -9  -6   0 -0.5088 0.71846  18
   9   6   0 -0.7599 0.65683   2
   9  -6   0 0.70952 2.17557  17
   9  -6   0 -1.5399 1.84626  17
  -9  -6   0 -0.1319 0.76791  13
 -10  -6   0 3.83276 1.33307  21
 -10  -6   0 2.47857 0.94753  22
  10   6   0 3.29980 1.28731  11
  10   6   0 2.14149 1.10830   5
  10  -6   0 3.99105 3.09484  17
  10  -6   0 6.50239 2.67049  14
  10   6   0 3.03302 1.26757   4
  10   6   0 2.52736 1.28740  16
 -10  -6   0 3.34272 1.27394  13
  10   6   0 2.12767 1.68382  10
  10   6   0 3.93369 1.42290   2
  10   6   0 5.80813 1.69761   8
 -10  -6   0 4.34517 3.00277  17
 -10  -6   0 3.62792 1.22505  18
 -10  -6   0 0.63974 1.17136   6
  10   6   0 -1.6720 2.09175  14
  11   6   0 0.32842 1.00565  11
 -11  -6   0 -1.3083 1.89906  17
 -11  -6   0 -0.4681 0.92438   6
  11   6   0 0.15893 1.38228  10
  11   6   0 -2.1614 2.27140  14
  11   6   0 0.46030 1.05307  16
  11   6   0 -0.0281 1.09419   4
 -11  -6   0 -0.0341 0.75950  22
 -11  -6   0 -0.1389 0.91616  18
  11   6   0 -1.2332 1.01558   2
  11  -6   0 4.42175 2.82547  14
  11   6   0 0.83209 1.18706   8
  12   6   0 2.44142 2.31917  10
 -12  -6   0 1.66760 1.53763   6
  12   6   0 1.18427 1.39652  16
 -12  -6   0 0.72063 1.09270  13
 -12  -6   0 1.47929 1.54630  21
  12   6   0 2.50521 3.43498  14
  12  -6   0 3.05624 2.97187  14
 -12  -6   0 2.05376 1.29317  18
 -12  -6   0 1.20925 0.95667  22
  12  -6   0 -3.1733 2.16690  17
  12   6   0 2.28312 1.38735  11
 -12  -6   0 1.99505 3.35222  17
  12   6   0 -0.0109 1.35668   8
  12   6   0 2.13397 1.54008   4
  12   6   0 0.71659 1.36737   2
  13   6   0 -0.0463 1.55283  16
  13   6   0 1.29850 1.59996   4
 -13  -6   0 0.80956 1.23710  18
 -13  -6   0 0.83441 1.13333  22
  13  -6   0 -3.7429 2.52340  14
 -13  -6   0 0.87727 1.00107  19
 -13  -6   0 -0.2610 1.27204   6
 -13  -6   0 -1.8227 1.05657  13
 -13  -6   0 -0.4476 1.48579  21
  13   6   0 -1.1761 1.34420  11
  13   6   0 -0.7220 1.19509   2
  13   6   0 0.17618 1.37633   8
  13   6   0 -2.8161 2.28866  14
  13   6   0 -1.4633 1.76828  10
  13  -6   0 2.69491 2.96318  17
 -14  -6   0 75.0605 3.65893  22
 -14   6   0 75.9169 2.53234   5
 -14  -6   0 81.2522 4.05068  18
  14   6   0 76.0105 4.92164   2
  14  -6   0 78.3023 8.62397  14
 -14  -6   0 78.9311 5.08994   6
  14   6   0 74.2351 7.02735  10
  14   6   0 73.7065 4.87357  11
  14   6   0 83.8670 5.08237   8
 -14  -6   0 74.0532 4.29699  13
  14  -6   0 75.4326 4.10701   2
  14   6   0 68.4899 4.62799  16
  14   6   0 77.8634 4.72030   4
  14  -6   0 78.7221 4.01273   4
 -14  -6   0 73.1749 3.02947  19
  14  -6   0 78.3296 4.32255   8
  15   6   0 -3.4113 3.29252  14
  15   6   0 1.62964 1.92001  16
  15  -6   0 -0.0022 3.53530  14
  15  -6   0 1.03339 1.31764   4
  15   6   0 -1.2472 1.55325   2
  15   6   0 0.84491 2.27962  10
 -15  -6   0 0.33794 1.78849   6
  15  -6   0 -0.1384 1.40913   8
 -15   6   0 -0.9863 0.93793   5
 -15  -6   0 0.07912 1.25709  22
  15  -6   0 0.33614 1.47257  16
 -15  -6   0 -0.3005 1.23443  18
  15  -6   0 0.36738 1.39341   2
  15   6   0 0.53155 1.82173  11
 -15  -6   0 2.66346 1.80112  13
  15   6   0 -0.3525 1.64379   4
  15   6   0 1.43052 2.06381   8
  15  -6   0 0.53087 1.37960  11
  16   6   0 42.2221 4.02520   2
  16  -6   0 36.9943 3.60570   8
  16  -6   0 38.8459 3.69298  16
  16  -6   0 36.1971 3.35557   2
  16   6   0 35.5630 4.58016  11
 -16  -6   0 40.8195 4.39505   6
  16  -6   0 46.1018 3.45485   4
  16   6   0 42.6510 6.47359  10
  16  -6   0 45.4021 3.85451  11
  16   6   0 40.1375 4.32644  16
 -16  -6   0 46.1926 3.72207  13
  16  -6   0 26.3332 7.31201  14
 -16  -6   0 38.2631 3.91707  22
  16   6   0 46.0447 4.03391   4
  16   6   0 42.5665 4.18073   8
 -16  -6   0 43.4656 3.18837  18
  17   6   0 -0.5445 1.95650  16
 -17  -6   0 -2.7100 1.19370  13
  17  -6   0 -0.7247 1.37936  11
  17   6   0 -2.0008 1.66635  11
  17  -6   0 2.96372 1.73312   4
  17   6   0 -0.5250 1.77273   2
 -17  -6   0 0.02609 1.33670  22
  17   6   0 -1.6747 1.62739   8
 -17  -6   0 2.10121 2.29080   6
  17  -6   0 0.27468 1.58629  16
 -17  -6   0 -0.1890 1.36066  18
  17   6   0 -2.9797 2.14351  10
  17   6   0 0.07186 1.68226   4
  17  -6   0 0.10643 1.54128   8
   0  -7   0 -0.2701 0.81168  10
   0   7   0 -0.0596 0.51953  11
   0  -7   0 0.11090 0.50995   7
   0   7   0 -0.4916 0.63076   4
   0   7   0 0.32816 0.62315  16
   0  -7   0 -0.2620 0.75070  18
   0  -7   0 0.67078 0.84600   6
   0   7   0 0.11344 0.57100   8
   0   7   0 3.14273 2.03691  14
   0   7   0 0.11047 0.58383   2
   0  -7   0 -2.0548 1.35263  17
   0   7   0 -0.2023 0.65059  10
   0   7   0 0.06950 1.44853  17
   0  -7   0 1.20798 0.96112  13
   0  -7   0 1.23714 0.78726  21
   0   7   0 -0.1679 0.88707   5
   1   7   0 0.31541 0.95226   5
  -1   7   0 0.26657 1.77512  14
   1   7   0 -0.2735 0.54706   2
   1   7   0 -0.4155 0.45983  11
   1  -7   0 0.20379 1.59076  17
   1  -7   0 -0.4378 0.57457  10
   1  -7   0 1.20472 0.88347   6
  -1  -7   0 -0.5422 0.68141  13
  -1  -7   0 0.53773 0.73433  10
   1   7   0 0.96869 0.68187   8
   1   7   0 -3.5322 1.53941  17
   1   7   0 -0.2570 0.59647  16
  -1  -7   0 -0.4160 0.68565  21
  -1  -7   0 0.89018 0.82614   6
  -1   7   0 0.55117 0.90138   5
  -1   7   0 -0.5695 0.50483  11
  -1   7   0 0.41061 0.60793  16
   1   7   0 0.71107 1.82214  14
   1  -7   0 -0.8872 0.69833  13
  -1   7   0 -3.4634 1.31103  17
   1   7   0 -0.0813 0.77855   4
   1  -7   0 0.36375 0.71195  21
  -1  -7   0 -0.3020 0.42806   7
   1  -7   0 0.58119 0.90647  18
   1  -7   0 0.00940 0.44039   7
  -1   7   0 -0.4810 0.50349   2
  -1  -7   0 -0.0073 2.06144  17
  -1   7   0 0.07963 0.73994   4
  -1   7   0 0.81953 0.68174   8
   2   7   0 1168.57 26.0853  14
   2   7   0 1217.75 10.9167   8
  -2   7   0 1217.14 10.0359   8
   2   7   0 1217.82 11.7965   4
   2   7   0 1236.10 10.7111  16
   2   7   0 1235.37 10.8766   2
  -2  -7   0 1199.71 12.5826  18
  -2   7   0 1215.71 9.26172  11
   2  -7   0 1224.65 9.11804  21
   2   7   0 1222.48 10.1726  11
  -2   7   0 1241.52 25.4972  14
  -2   7   0 1220.55 13.0177   5
  -2  -7   0 1235.85 10.5337  21
   2  -7   0 1206.89 7.01514   7
   2  -7   0 1226.16 25.2015  17
  -2   7   0 1193.70 22.9122  17
  -2  -7   0 1208.53 12.4900  13
   2  -7   0 1216.23 13.5716  10
  -2   7   0 1197.83 9.90716   2
   2  -7   0 1211.74 10.8819   6
   2  -7   0 1196.84 11.7031  13
   2   7   0 1220.06 15.3478  10
  -2  -7   0 1239.31 12.1081   6
  -2   7   0 1230.25 11.1713   4
  -2  -7   0 1242.12 27.8358  17
  -2  -7   0 1220.09 8.09501   7
   2   7   0 1188.85 25.4076  17
  -2   7   0 1225.18 9.76849  16
   3   7   0 -0.4581 0.44489  16
  -3   7   0 0.30802 0.17525  22
   3   7   0 0.66296 0.69716   4
   3   7   0 0.41607 0.67507   8
   3  -7   0 -0.0307 0.59781   6
  -3   7   0 -0.1708 0.45868  16
  -3   7   0 2.06466 1.70015  14
   3   7   0 0.75661 0.73562  20
   3  -7   0 -0.0337 0.76266  20
  -3   7   0 -0.6087 1.31245  17
   3   7   0 -0.3131 0.55612   2
  -3   7   0 0.03108 0.47902   2
  -3   7   0 -0.1535 0.60538   5
   3  -7   0 -0.6482 0.48035  21
   3   7   0 -0.8965 1.71743  17
   3   7   0 -0.8219 0.76379  10
  -3  -7   0 -0.0699 0.73350   6
  -3  -7   0 0.24077 0.70330  21
   3  -7   0 -0.3654 1.43381  17
   3   7   0 1.22908 1.73734  14
  -3  -7   0 -0.6912 0.39080   7
   3   7   0 -0.7109 0.55112  20
  -3   7   0 -0.4219 0.37390  11
   3  -7   0 -0.1126 0.70689  13
  -3  -7   0 -0.3685 0.54825  13
   3  -7   0 -0.6746 0.60419  18
  -3   7   0 1.34345 0.55775   8
   3   7   0 0.35371 0.54624  11
   3   7   0 0.55783 0.87400   5
  -3  -7   0 -0.1199 0.65299  18
   4   7   0 33.3213 2.09763   2
   4   7   0 26.4763 2.71741  20
   4   7   0 40.8515 3.32866  10
   4   7   0 29.1814 2.10300   4
   4   7   0 33.3576 2.01980  16
   4  -7   0 36.1911 2.16943  10
   4   7   0 27.8475 5.20556  14
  -4  -7   0 34.8658 2.12969  21
   4  -7   0 44.9949 5.24299  17
  -4  -7   0 35.1864 2.38457  13
  -4   7   0 31.6964 1.71083  16
  -4   7   0 33.2505 1.95129   4
  -4   7   0 32.2328 4.19520  17
   4   7   0 33.3110 1.93562  11
  -4  -7   0 34.2469 2.24984  18
   4  -7   0 33.6659 1.70291  21
  -4  -7   0 33.8889 2.40092   6
  -4   7   0 32.2351 1.76605   2
   4   7   0 34.3827 2.98050   5
  -4  -7   0 32.1783 1.31798  22
   4   7   0 33.9406 2.15898   8
  -4  -7   0 32.5095 6.06161  17
  -4  -7   0 32.9231 1.68487   7
  -4   7   0 30.7456 5.02439  14
  -4   7   0 36.1503 1.94599   5
  -4   7   0 33.5838 1.79605   8
  -4   7   0 31.2421 1.62700  11
   4  -7   0 31.7293 1.92533   6
   5   7   0 -0.1783 0.62433   8
  -5  -7   0 -0.2841 0.58364  21
   5   7   0 1.58544 1.12843   5
  -5  -7   0 -0.0495 0.71414   6
  -5  -7   0 0.59822 1.68867  17
   5   7   0 0.62374 0.76360  16
   5   7   0 -1.0800 0.79728  10
   5  -7   0 -0.2948 0.52723  21
  -5   7   0 -0.6231 1.52443  17
  -5   7   0 -0.3689 0.42755  11
  -5  -7   0 -0.3669 0.62700  18
   5   7   0 0.04547 0.71288  11
   5   7   0 0.50248 0.64511   2
   5  -7   0 -1.3360 1.21481  17
  -5   7   0 0.37443 0.54790  16
   5  -7   0 -0.0475 0.48740  10
  -5  -7   0 -0.8685 0.61286  13
   5  -7   0 -0.1680 0.63970   6
  -5   7   0 0.06103 0.41852   5
  -5   7   0 0.23345 0.50549   2
  -5   7   0 -0.2383 0.54196   4
   5   7   0 0.50323 0.69117   4
  -5  -7   0 0.42170 0.53846   7
  -5   7   0 -0.0624 0.44574   8
   5   7   0 -0.4858 1.47023  14
  -5  -7   0 0.23034 0.42968  22
   5   7   0 0.30352 1.92673  17
   6   7   0 34.3643 2.38295   8
  -6  -7   0 22.5811 5.34476  17
  -6  -7   0 34.7088 1.63171  22
   6   7   0 34.3600 2.31873  16
  -6  -7   0 35.5360 2.04553   7
   6  -7   0 37.0446 1.95937  10
   6   7   0 36.6285 6.32949  14
   6  -7   0 34.8079 5.51811  17
  -6  -7   0 37.6675 2.47519  21
   6   7   0 37.7708 2.34155   2
  -6  -7   0 31.2166 2.43521   6
   6   7   0 36.0414 3.62228  10
   6   7   0 40.3007 3.25764   5
  -6  -7   0 36.2849 2.40024  18
   6  -7   0 37.2327 4.47476  17
   6   7   0 38.7551 2.42922  11
   6   7   0 33.7554 2.37844   4
  -6  -7   0 34.7117 2.42129  13
   7  -7   0 0.88583 1.98907  17
  -7  -7   0 -0.2819 0.84866   6
  -7  -7   0 -0.7030 0.59487   7
   7   7   0 1.99317 1.02671  11
  -7  -7   0 0.22662 0.55617  22
   7   7   0 1.64374 1.61982  10
   7   7   0 0.56913 0.90382   8
   7   7   0 0.87968 0.88836  16
  -7  -7   0 -0.2213 0.71090  13
   7  -7   0 0.28896 1.42469  14
   7   7   0 -0.3778 0.98918   5
   7  -7   0 2.50891 2.05479  17
   7   7   0 -0.6430 0.74167   4
  -7  -7   0 -0.1023 0.90996  21
  -7  -7   0 0.07290 0.88848  18
  -7  -7   0 2.18124 2.34528  17
   7   7   0 1.01918 0.80969   2
   7   7   0 -1.0803 1.74843  14
   8   7   0 91.9415 4.03408   4
   8   7   0 87.6899 3.92422  16
   8   7   0 84.3530 3.80280   2
  -8  -7   0 83.7691 3.84340  21
   8   7   0 88.3953 6.00191  10
   8  -7   0 94.3022 7.40618  17
   8   7   0 89.5502 3.87706  11
   8   7   0 88.3571 4.55698   5
  -8  -7   0 87.7470 9.04163  17
   8  -7   0 75.6701 7.38113  14
  -8  -7   0 91.7379 3.70127   7
   8   7   0 84.2426 3.86593   8
   8   7   0 82.9581 8.57504  14
  -8  -7   0 86.5555 3.73184  18
  -8  -7   0 96.0845 4.09935  13
  -8  -7   0 89.1739 2.88888  22
  -8  -7   0 95.1405 4.37682   6
  -9  -7   0 0.71184 1.03925  21
   9  -7   0 -1.4664 1.81291  14
  -9  -7   0 0.52179 0.92221  13
   9   7   0 0.43434 1.56968  10
   9   7   0 0.02717 0.96923   5
   9   7   0 0.10472 0.92384   8
   9   7   0 -0.5057 2.31254  14
   9   7   0 0.83014 1.08208  16
  -9  -7   0 2.46476 2.58980  17
  -9  -7   0 1.12172 1.04267   7
  -9  -7   0 1.24215 1.18888   6
   9   7   0 -0.8395 0.90269  11
  -9  -7   0 -0.3207 0.59549  22
   9   7   0 0.00120 0.90811   4
   9  -7   0 1.85875 2.16640  17
  -9  -7   0 -0.8475 0.67103  18
   9   7   0 0.38451 1.03158   2
 -10  -7   0 41.4085 2.33543  22
  10  -7   0 35.1782 6.38590  17
  10   7   0 25.2084 6.30529  14
  10   7   0 38.2969 3.00506   5
  10   7   0 44.5178 3.12512   2
 -10  -7   0 41.4712 2.86336  18
 -10  -7   0 25.2850 7.60713  17
  10   7   0 38.8588 3.06827  16
  10   7   0 45.4500 3.22701   4
  10   7   0 46.4006 4.91513  10
  10   7   0 36.8327 2.97682   8
  10   7   0 40.6364 3.16600  11
 -10  -7   0 38.5693 3.28131   6
  11  -7   0 -1.5687 1.97788  14
  11   7   0 0.35588 1.15225   4
 -11  -7   0 -0.9251 0.79068  22
 -11  -7   0 1.58909 1.37423   6
 -11  -7   0 0.44711 1.45586  21
  11   7   0 -0.8343 1.01933  11
  11   7   0 0.81998 1.28791   2
  11   7   0 -2.6004 1.35859  10
  11   7   0 0.10045 1.21411  16
  11  -7   0 0.56838 2.69923  17
 -11  -7   0 0.46189 1.24355  13
  11   7   0 -1.0463 2.68997  14
  11   7   0 0.58354 1.23482   8
 -11  -7   0 -0.2390 1.16532  18
 -11  -7   0 0.61695 3.15532  17
 -12  -7   0 35.7721 2.88672  18
  12   7   0 37.0962 3.49800  11
  12   7   0 31.9903 5.15558  10
  12   7   0 30.0771 7.34443  14
  12  -7   0 26.5119 6.00342  17
  12  -7   0 31.9931 6.26222  14
 -12  -7   0 30.6443 3.05817  21
  12   7   0 30.7426 3.37232  16
  12   7   0 29.0601 3.07572   2
 -12  -7   0 35.8997 2.60246  22
  12   7   0 34.7756 3.28780   4
 -12  -7   0 36.0015 3.57742   6
  12   7   0 28.4088 3.55640   8
 -12  -7   0 31.0334 3.04351  13
  13   7   0 -1.2872 1.37276   2
  13   7   0 -0.5271 3.23535  14
 -13  -7   0 0.69601 1.59504  13
  13   7   0 -0.0189 1.71234  11
  13  -7   0 -0.1518 3.20173  14
 -13  -7   0 -1.8073 1.19961  21
 -13  -7   0 -1.1469 1.17308   6
 -13  -7   0 1.90464 1.28492  22
 -13  -7   0 1.51326 1.22475  19
  13   7   0 -0.6098 1.44930   4
  13  -7   0 -3.3904 3.12257  17
  13   7   0 0.71755 1.71449  16
 -13  -7   0 -0.1689 1.34526  18
  13   7   0 -3.6195 1.52465  10
  13   7   0 1.55667 1.78542   8
  14   7   0 5.82639 2.13941   4
  14  -7   0 12.5976 2.30855   4
 -14  -7   0 10.3725 1.98783  22
 -14  -7   0 11.5787 2.22827  18
  14   7   0 10.6356 2.53804  11
  14   7   0 9.09852 2.44355   2
  14  -7   0 7.71272 4.17855  14
 -14  -7   0 8.60856 2.55895  21
 -14  -7   0 10.3367 2.22118  13
 -14  -7   0 10.7667 2.73906   6
  14   7   0 2.82661 5.03354  14
  14   7   0 5.67772 3.54708  10
  14   7   0 3.65489 2.02806  16
  14   7   0 13.1254 2.80879   8
 -14  -7   0 9.89335 1.74263  19
  15   7   0 -0.7219 3.00225   8
  15   7   0 2.81961 2.64310  10
  15  -7   0 -1.3215 1.40522  16
  15   7   0 -1.0899 1.86398  11
  15  -7   0 -0.7678 1.13277   8
  15  -7   0 0.83659 1.39724   4
 -15  -7   0 -0.6865 1.34565  18
  15  -7   0 2.05527 3.74948  14
  15   7   0 0.32663 1.53598   4
  15   7   0 -3.2346 1.85471   2
  15   7   0 0.15543 1.84554  16
 -15  -7   0 -0.1635 1.34182  13
  15  -7   0 -0.5439 1.29284  11
  15  -7   0 0.44982 1.38763   2
 -15   7   0 -1.0600 0.80250   5
 -15  -7   0 0.35170 1.38109  22
 -15  -7   0 -0.9880 1.94157   6
 -16  -7   0 2.99960 1.82568  22
  16  -7   0 2.39919 1.41964   4
 -16  -7   0 5.00302 1.99005  13
 -16  -7   0 3.00336 1.69605  18
  16  -7   0 8.29498 2.19553   8
  16   7   0 2.01468 2.03381   2
  16  -7   0 -0.0181 1.51379  16
  16   7   0 0.87270 2.49558  10
  16   7   0 0.26638 1.92840  16
  16   7   0 -0.6855 1.92337   8
  16  -7   0 1.31062 1.60316   2
  16   7   0 3.91634 2.19957  11
  16  -7   0 4.32349 2.08504  11
 -16  -7   0 3.11165 2.20570   6
  17   7   0 -0.8800 1.51027  16
  17  -7   0 -1.1656 1.37285   8
  17  -7   0 -1.0973 1.37634   2
  17   7   0 -1.6452 1.54418   4
  17   7   0 -0.2627 1.93633   8
  17  -7   0 -1.4652 1.64839  16
  17   7   0 -2.3761 1.68632  11
  17   7   0 0.00333 1.55546   2
 -17  -7   0 -0.5368 1.42779  22
  17  -7   0 -0.7770 1.47407   4
  17   7   0 1.29953 2.51583  10
  17  -7   0 0.40746 1.63470  11
 -17  -7   0 0.14823 1.60885  13
 -17  -7   0 1.59533 2.01319   6
 -17  -7   0 0.06852 1.76619  18
   0   8   0 152.544 3.90462  16
   0   8   0 164.902 10.2956  14
   0  -8   0 150.314 4.60963  13
   0   8   0 142.186 4.27588   4
   0   8   0 153.347 5.78112   5
   0   8   0 154.259 4.20463   8
   0   8   0 154.970 3.73434  11
   0  -8   0 141.963 2.59113   7
   0  -8   0 157.489 4.86143  18
   0  -8   0 159.971 10.2783  17
   0   8   0 160.912 9.31010  17
   0  -8   0 128.487 5.80533  10
   0  -8   0 158.335 3.82953  21
   0  -8   0 148.087 4.40562   6
   0   8   0 150.056 3.91659   2
  -1   8   0 -1.1430 1.52607  17
   1   8   0 -0.1908 0.65315  10
   1  -8   0 0.19627 0.70641  10
   1   8   0 -0.3224 0.46765   2
  -1  -8   0 -1.2311 2.25191  17
  -1   8   0 0.58758 0.68041   4
  -1  -8   0 1.47659 0.92590  13
   1  -8   0 -0.9750 0.68908  18
   1   8   0 0.28168 1.44405  14
  -1  -8   0 -0.2074 0.77144  18
   1  -8   0 -0.1130 0.39599   7
  -1   8   0 0.68724 0.56071  16
  -1  -8   0 -0.1598 0.65587  21
   1   8   0 0.30576 0.58851  11
  -1   8   0 0.40856 0.59393   2
  -1   8   0 0.39963 0.86031   5
   1   8   0 0.38485 0.93929   5
   1   8   0 0.30972 0.64193   8
   1   8   0 0.85029 1.21648  16
   1   8   0 2.13610 2.08385  17
   1  -8   0 0.13216 0.67077  21
  -1   8   0 2.95472 0.82462  11
  -1  -8   0 -0.2571 0.69805   6
   1  -8   0 0.30766 1.79757  17
  -1   8   0 -0.6517 1.29782  14
  -1   8   0 -0.6980 0.72915   8
   1   8   0 0.09222 0.69841   4
   1  -8   0 0.49612 0.78396   6
  -1  -8   0 -0.0748 0.40473   7
   1  -8   0 1.10304 0.91868  13
  -2   8   0 10.5572 1.27479  11
  -2   8   0 13.7916 3.18575  17
   2  -8   0 10.8881 1.15991  21
  -2  -8   0 12.8229 1.77861  13
  -2   8   0 8.57937 2.02941   8
   2   8   0 11.6366 1.52763   2
  -2  -8   0 13.4681 1.86123  18
   2   8   0 12.0105 1.83748  11
   2  -8   0 15.1461 3.89423  17
  -2   8   0 12.0969 1.21416  16
  -2  -8   0 12.7115 1.69480   7
   2   8   0 11.8655 1.67332   4
   2  -8   0 13.8618 1.54547   6
  -2   8   0 19.1427 4.39865  14
   2   8   0 12.6462 1.59941   8
   2  -8   0 11.0154 1.75398  18
   2   8   0 9.58898 2.00030   5
  -2   8   0 12.6116 1.26409   2
   2   8   0 13.1664 2.10120  10
   2   8   0 9.23351 1.41256  16
  -2  -8   0 9.07695 1.39952  21
  -2  -8   0 12.5279 1.77654   6
   2  -8   0 12.4828 0.89773   7
  -2   8   0 8.99159 1.72787   5
   2  -8   0 14.2892 1.82062  13
  -2  -8   0 14.7440 4.76999  17
   2  -8   0 12.3411 2.00094  10
   2   8   0 10.9231 3.61384  14
  -2   8   0 14.8482 1.80805   4
   3   8   0 -0.1198 0.88399  10
   3   8   0 -0.2019 1.64092  14
   3   8   0 0.17862 0.94211   5
  -3   8   0 -0.2846 1.59775  14
   3  -8   0 -0.2471 0.64370  10
   3   8   0 0.25654 0.62564   2
  -3  -8   0 -0.3608 0.65325  21
   3   8   0 -0.0029 0.58740   8
  -3   8   0 -0.1359 0.74114   5
  -3   8   0 -0.1876 0.67246   8
  -3   8   0 -0.6178 0.47912  16
  -3   8   0 0.32974 1.60311  17
   3  -8   0 0.19472 0.80225  18
   3  -8   0 -0.0501 0.71320  13
  -3  -8   0 -0.5269 0.68337   6
   3  -8   0 0.80508 0.80485   6
  -3  -8   0 -0.4238 0.44883   7
  -3  -8   0 0.28409 1.71524  17
   3  -8   0 -0.1208 0.69330  20
  -3   8   0 0.48355 0.61539   2
  -3  -8   0 -0.9961 0.69660  13
   3   8   0 -0.5274 0.56239   4
  -3  -8   0 0.23787 0.71969  18
   3   8   0 0.43282 2.44321  17
   3  -8   0 -0.4800 0.54198  21
   3   8   0 -0.0025 0.50788  11
  -3   8   0 0.98085 0.55956  11
   3   8   0 -0.2656 0.59980  16
  -3   8   0 0.37716 0.69518   4
   3  -8   0 -0.5291 1.63325  17
   3  -8   0 -0.8647 0.61597  20
   4  -8   0 18.0867 1.90658  13
  -4   8   0 17.3957 1.67753   4
  -4   8   0 18.8348 1.52003   2
  -4  -8   0 14.6546 1.26542   7
  -4   8   0 17.5536 1.76727   5
   4  -8   0 15.1324 1.99755  18
   4   8   0 17.9471 1.73623   2
  -4   8   0 17.3634 1.72049  16
  -4  -8   0 19.7046 1.78204  21
   4   8   0 15.0494 2.62532   5
   4   8   0 13.3353 1.74975   8
   4  -8   0 13.2465 1.60397  10
   4   8   0 17.4940 2.76144  10
   4  -8   0 13.7535 1.30535  21
  -4   8   0 14.2345 3.94775  14
  -4  -8   0 25.6538 5.90848  17
   4  -8   0 15.9094 4.04923  17
   4   8   0 13.5002 3.73535  17
  -4  -8   0 15.0755 1.97749  18
  -4   8   0 15.4349 3.56168  17
   4  -8   0 16.2731 2.50137  20
  -4  -8   0 19.2781 2.40869   6
   4   8   0 17.6757 1.74039  16
  -4  -8   0 16.2553 2.19215  13
   4   8   0 16.2149 1.97506  20
   4   8   0 17.5905 1.76809   4
   4   8   0 21.2977 5.10527  14
  -4   8   0 16.6069 1.34655  11
  -4   8   0 18.0758 1.51009   8
   4   8   0 16.2929 2.05247  20
   4   8   0 15.5062 1.50580  11
  -5   8   0 -0.3341 0.59479   4
   5  -8   0 -0.3359 0.65851  13
   5   8   0 -0.1361 0.64603  11
   5  -8   0 0.80564 0.80192   6
  -5  -8   0 0.11728 0.43238  22
  -5   8   0 0.19006 0.57230  16
  -5   8   0 -0.4096 0.51917   8
   5   8   0 -0.2436 0.68257   4
  -5  -8   0 -0.9378 0.67241  21
  -5  -8   0 0.60242 2.61139  17
   5   8   0 0.54153 1.04268  10
   5   8   0 1.25559 0.84361  16
  -5  -8   0 -1.3422 0.66218  13
   5   8   0 0.57963 1.14761   5
   5   8   0 -0.9261 0.65436   2
   5  -8   0 0.98144 1.97733  17
  -5  -8   0 -0.5616 0.87018   6
  -5   8   0 0.51793 0.60790   2
  -5  -8   0 -1.4247 0.55383  18
  -5   8   0 0.38928 1.91023  17
  -5   8   0 -0.5680 0.60999  11
  -5  -8   0 -0.2196 0.55028   7
   5   8   0 -2.4361 1.45810  14
  -5   8   0 1.10902 0.73460   5
   5  -8   0 -0.6972 1.26037  20
   5   8   0 -1.1767 0.98781  20
   5   8   0 -0.2100 0.73812   8
   5  -8   0 1.41347 0.76747  10
   5  -8   0 0.08367 0.63188  21
   6  -8   0 50.2681 2.63864  10
  -6  -8   0 43.5560 3.03100   6
  -6  -8   0 46.0460 2.84487  21
   6   8   0 49.3075 2.86797  16
  -6  -8   0 45.8925 2.87094  18
   6   8   0 52.3963 2.99470   2
   6   8   0 55.8671 7.02511  14
   6  -8   0 41.2626 6.49679  17
  -6  -8   0 43.3873 2.92341  13
   6   8   0 40.7289 4.04140  10
   6   8   0 50.5079 3.10194   4
  -6   8   0 50.0368 2.11836   5
   6  -8   0 55.4401 2.82424   6
  -6  -8   0 48.2101 1.92798  22
  -6  -8   0 55.3789 8.72432  17
   6   8   0 40.7474 3.57610   5
   6   8   0 50.0330 4.50859  20
  -6  -8   0 45.9747 2.33607   7
   6   8   0 48.7452 2.74462  11
   6   8   0 45.5537 2.79982   8
   7   8   0 -0.1532 0.77387   2
   7  -8   0 0.66657 0.74299  10
   7   8   0 0.41703 0.95506   4
   7  -8   0 0.83914 2.11447  17
   7   8   0 -0.4095 0.82868  11
  -7  -8   0 0.65445 0.57887  22
  -7  -8   0 1.68775 1.04642  18
  -7  -8   0 -0.4710 0.59429   7
   7   8   0 -0.9218 0.68368  16
  -7  -8   0 -0.7874 0.77317  13
   7   8   0 0.56859 2.81614  14
   7   8   0 0.20311 1.15411   5
   7   8   0 -0.8494 1.09252  10
  -7  -8   0 -0.6594 0.75603  21
   7  -8   0 0.51817 2.72259  17
  -7  -8   0 -3.3835 1.91030  17
   7   8   0 -0.0365 0.80527   8
  -7  -8   0 -0.9936 0.98149   6
   8   8   0 22.6918 2.25939  11
   8   8   0 30.7462 2.52048   2
   8   8   0 18.1722 2.77548   5
  -8  -8   0 23.3331 1.68809  22
   8  -8   0 28.7720 5.61736  17
   8   8   0 26.2685 2.44193   8
   8   8   0 20.6818 5.25414  14
   8   8   0 25.1233 2.45949   4
  -8  -8   0 29.8203 7.02610  17
  -8  -8   0 21.8163 2.87584   6
   8  -8   0 25.7662 1.67688  10
   8  -8   0 28.8155 5.86507  14
  -8  -8   0 24.0065 2.42306  18
  -8  -8   0 24.7478 2.44561  21
  -8  -8   0 28.2356 2.20693   7
   8   8   0 23.5217 2.28678  16
   8   8   0 24.9001 4.15091  10
  -8  -8   0 18.8956 2.52206  13
  -9  -8   0 -0.5844 0.88660  13
   9   8   0 -1.4862 1.04117  16
  -9  -8   0 -0.0111 1.22738   6
   9   8   0 0.45937 0.98411  11
  -9  -8   0 -0.5743 1.00032  18
   9   8   0 0.03689 1.10665   5
  -9  -8   0 -0.0691 0.71937  22
   9   8   0 0.55394 1.81041  10
   9   8   0 -1.1034 0.99000   4
   9  -8   0 -0.6741 2.32632  17
   9  -8   0 -2.5830 1.83063  14
   9   8   0 0.09403 0.94651   2
  -9  -8   0 -0.4927 0.94716  21
   9   8   0 3.06009 3.00654  14
  -9  -8   0 0.35683 1.04687   7
   9   8   0 -0.3781 0.89207   8
  10   8   0 12.5845 3.35833  10
  10   8   0 12.4365 2.32503  16
 -10  -8   0 13.4452 2.28221  21
 -10  -8   0 14.2739 2.41420  13
 -10  -8   0 19.1321 1.83126  22
  10  -8   0 13.2119 4.24562  17
 -10  -8   0 15.3822 2.64727   6
  10   8   0 19.2137 5.34255  14
  10   8   0 13.3302 2.34763   2
 -10  -8   0 18.7513 5.95382  17
 -10  -8   0 11.6852 3.28257  18
  10  -8   0 8.75195 3.89733  14
  10   8   0 18.3893 2.63466   8
  10   8   0 14.6020 2.38477  11
  10   8   0 19.2647 2.63958   4
  11   8   0 0.75096 1.41400   2
 -11  -8   0 -0.2058 1.15397  18
  11   8   0 -1.5402 1.17017   8
  11   8   0 0.36848 1.74091  10
  11   8   0 1.20780 1.37894  16
  11   8   0 -0.3464 1.29838   4
  11  -8   0 -0.1995 2.89144  14
 -11  -8   0 -2.5563 0.90106   6
 -11  -8   0 0.13454 1.33925  21
 -11  -8   0 -1.6394 1.11736  13
  11  -8   0 -3.5819 2.75438  17
  11   8   0 -2.3605 2.85131  14
  11   8   0 1.43742 1.37129  11
 -11  -8   0 -0.0425 0.91606  22
 -12  -8   0 101.663 5.55549   6
  12   8   0 99.7246 5.29699   4
  12   8   0 105.208 8.02272  10
 -12  -8   0 113.067 4.98521  18
  12   8   0 100.305 5.50952   8
  12   8   0 104.784 5.30975  11
  12   8   0 103.827 5.37102   2
 -12  -8   0 95.2026 5.06660  21
 -12  -8   0 109.117 5.23598  13
  12   8   0 86.6615 13.4806  14
  12  -8   0 95.3499 9.40367  17
  12   8   0 95.8434 5.23498  16
  12  -8   0 99.3569 9.50664  14
 -12  -8   0 92.2943 3.80561  22
 -13  -8   0 0.06801 1.19538  22
 -13  -8   0 -0.1070 1.27506  18
  13   8   0 0.57328 1.51913  11
 -13  -8   0 0.42512 1.38525  13
 -13  -8   0 -1.6575 1.22831  21
  13   8   0 9.20917 5.00415  14
  13   8   0 1.49043 2.26026  10
 -13  -8   0 2.08140 1.70080   6
  13   8   0 0.52632 1.74305   8
  13   8   0 -2.2805 1.25074   4
  13  -8   0 -0.7278 2.81786  14
  13   8   0 -0.4808 1.50040  16
  13   8   0 0.27756 1.53214   2
 -14  -8   0 73.6124 3.84467  22
  14  -8   0 54.9579 8.97871  14
 -14  -8   0 66.4698 4.08878  18
  14   8   0 71.4992 4.88825   4
  14   8   0 75.6879 7.48223  10
  14   8   0 74.3920 5.11358   2
  14   8   0 70.0595 4.90971  11
 -14  -8   0 65.6312 5.04812   6
 -14  -8   0 72.5130 3.43157  19
 -14  -8   0 66.5275 4.61016  21
 -14  -8   0 76.4590 4.74286  13
  14   8   0 64.4722 5.01168  16
  14   8   0 77.1601 5.47794   8
 -15  -8   0 -0.8455 1.25522  18
 -15  -8   0 -1.4166 1.18634  22
  15  -8   0 -0.7775 1.23354   2
  15   8   0 0.06733 2.73872  10
 -15  -8   0 -1.5050 1.41785  13
  15  -8   0 -0.4931 1.35499   4
  15   8   0 0.11607 1.84554   2
  15   8   0 0.53283 2.10584  16
  15  -8   0 0.05375 1.24589   8
 -15  -8   0 0.35183 1.77592   6
  15   8   0 4.10106 1.99130   4
  15   8   0 2.16996 2.21647   8
  15   8   0 -0.3211 1.83341  11
  16  -8   0 -0.5866 1.47027   2
  16   8   0 0.96301 2.10602  16
  16  -8   0 -1.4035 2.47102   8
 -16  -8   0 -0.3264 1.78807   6
  16  -8   0 1.06854 1.49745   4
  16   8   0 -1.3576 1.36538   4
  16   8   0 -0.1629 1.84679  11
  16  -8   0 1.29408 1.73817  11
  16   8   0 -1.2826 1.77090   8
 -16  -8   0 -1.1865 1.60082  13
 -16  -8   0 -0.0603 1.37167  22
  16  -8   0 0.41283 2.15804  16
  16   8   0 -1.8928 2.27724  10
  16   8   0 -3.8770 1.50851   2
   0  -9   0 0.91462 0.86267  10
   0   9   0 -0.2904 0.55532  11
   0   9   0 0.42719 1.64840  14
   0  -9   0 0.55163 0.83147  13
   0  -9   0 -0.3706 0.76990   6
   0   9   0 -0.5157 0.49665   2
   0   9   0 0.89430 0.87704   4
   0  -9   0 -1.1505 0.57348  21
   0   9   0 1.17090 1.86858  17
   0   9   0 -0.4099 0.87448   5
   0  -9   0 0.79180 1.00591  18
   0  -9   0 -0.2375 2.03090  17
   0   9   0 0.97239 0.74891  16
   0  -9   0 0.35070 0.46779   7
   0   9   0 0.98321 0.78919   8
   1  -9   0 0.01576 0.80982   6
   1  -9   0 2.03317 2.14576  17
   1   9   0 -0.6421 0.80232   5
  -1  -9   0 -0.1476 0.77491  18
   1  -9   0 -0.5629 0.72018  18
  -1   9   0 0.14270 1.99418  17
   1  -9   0 -0.3373 0.62840  10
  -1   9   0 0.12346 0.57288   2
  -1   9   0 0.70137 2.09309  14
   1   9   0 0.55985 0.88582  10
  -1  -9   0 0.29214 0.44181   7
   1   9   0 -0.0951 0.56444   2
   1  -9   0 0.36876 0.70205  21
  -1  -9   0 1.10891 0.98413  13
   1   9   0 -0.5054 1.74137  17
  -1   9   0 0.29544 0.87401   5
   1  -9   0 0.39431 0.44617   7
  -1   9   0 -0.0296 0.52972  11
   1   9   0 -0.3408 0.53523  11
   1   9   0 1.64414 1.59982  14
   1   9   0 -0.1533 0.78544   4
  -1  -9   0 0.83745 0.81073  21
  -1   9   0 -0.2141 0.68613   4
  -1   9   0 -0.7501 0.55990   8
   1   9   0 -0.2616 0.61085  16
  -1  -9   0 -0.6538 0.80604   6
  -1  -9   0 3.61806 2.76577  17
   1   9   0 0.39716 0.76966   8
   1  -9   0 -0.4633 0.64540  13
  -1   9   0 -0.3570 0.59186  16
  -2  -9   0 89.5344 3.99077  13
   2   9   0 104.929 3.66674  16
  -2  -9   0 97.9794 4.12223  21
  -2   9   0 88.6946 7.38394  17
   2   9   0 100.692 3.44843  11
   2   9   0 105.787 4.17017   4
  -2   9   0 93.9996 8.32494  14
   2  -9   0 85.3766 7.92655  17
   2  -9   0 99.4261 3.82879   6
  -2   9   0 99.3473 3.14292  11
   2  -9   0 97.2994 4.64157  10
   2  -9   0 95.4601 4.27832  18
   2   9   0 97.9177 3.69754   2
  -2  -9   0 102.073 2.55966   7
   2  -9   0 98.8456 4.15112  13
  -2   9   0 101.651 3.46945   2
   2  -9   0 98.9386 2.23905   7
   2   9   0 109.070 5.57692   5
  -2  -9   0 94.9915 8.80999  17
  -2   9   0 103.054 3.49373   8
  -2   9   0 103.764 3.92080   4
  -2   9   0 99.0429 4.70317   5
  -2  -9   0 101.739 4.14854   6
  -2  -9   0 98.1703 4.27430  18
   2   9   0 107.071 3.84970   8
   2  -9   0 99.6191 3.20452  21
  -2   9   0 104.227 3.38065  16
   2   9   0 99.8434 8.52795  17
   2   9   0 92.2817 8.43527  14
   3  -9   0 -0.3350 0.71290  21
  -3  -9   0 -3.7152 1.80721  17
   3  -9   0 1.16559 0.53590   7
   3   9   0 3.15381 1.27392  10
  -3   9   0 1.54422 0.92557   4
  -3  -9   0 -1.1018 0.84006  13
   3   9   0 -0.5980 0.98747   5
   3   9   0 -0.2860 0.66527   4
   3   9   0 0.11300 0.32057   3
   3   9   0 -0.1716 0.72436  11
  -3   9   0 0.24295 0.63749   2
  -3   9   0 0.80791 0.70031  11
  -3  -9   0 0.90642 0.93214  21
  -3   9   0 -0.4754 0.58065  16
  -3   9   0 0.99048 0.93677   5
   3   9   0 0.15874 0.82152  16
   3   9   0 -0.3897 0.70894   8
  -3   9   0 0.25757 0.71667   8
   3  -9   0 -0.1597 0.85107   6
  -3   9   0 -1.6092 1.91887  17
  -3  -9   0 -0.4297 0.92950   6
  -3   9   0 -2.8326 1.09610  14
   3   9   0 -0.9180 1.69091  14
   3  -9   0 -0.8596 0.96783  18
  -3  -9   0 -0.1060 0.87018  18
   3  -9   0 -0.4866 0.91411  13
   3  -9   0 4.17901 2.90800  17
   3   9   0 -0.6205 0.71814   2
  -3  -9   0 -0.5699 0.49881   7
  -4   9   0 22.8437 2.26733   5
  -4   9   0 21.9771 1.75804  16
   4  -9   0 23.2674 1.77368  21
   4   9   0 25.8337 2.04681  11
   4  -9   0 26.6995 2.41590  20
   4  -9   0 24.2384 2.41433  13
  -4   9   0 26.2056 1.90420   8
  -4  -9   0 22.3461 5.93805  17
   4  -9   0 26.6419 5.19757  17
  -4   9   0 25.0549 2.13221   4
  -4  -9   0 22.0102 2.29954   6
  -4  -9   0 25.5636 2.18845  21
   4   9   0 20.0758 3.08874   5
   4   9   0 22.6086 2.19184   8
   4   9   0 22.7121 2.06813   2
   4  -9   0 25.1841 2.16072   6
  -4   9   0 24.2877 5.04953  14
  -4  -9   0 23.9895 1.58342   7
   4  -9   0 18.4679 2.52769  18
  -4   9   0 23.2755 4.69920  17
   4  -9   0 25.6078 2.28411  20
   4  -9   0 23.7627 2.24354  10
  -4   9   0 24.1772 1.70286  11
  -4  -9   0 19.1866 2.49631  18
   4   9   0 20.0535 1.99757  16
   4   9   0 26.8070 3.44124  10
   4   9   0 23.6423 2.28821   4
  -4   9   0 23.4475 1.80133   2
  -4  -9   0 22.0446 2.68133  13
   5  -9   0 0.60276 1.19033  18
   5   9   0 1.43286 1.00759   4
   5   9   0 0.57603 1.19042  10
   5   9   0 -1.6247 0.98491  20
   5  -9   0 0.16701 0.91929  21
  -5   9   0 1.23120 1.01540   4
   5  -9   0 0.73389 0.93707   6
   5   9   0 -1.5704 1.66777  14
   5   9   0 -0.1074 0.90465  11
  -5  -9   0 -0.1422 0.99765  18
   5   9   0 1.63167 1.14765   8
  -5   9   0 0.63537 0.75209  11
   5   9   0 0.31008 0.80562  16
   5  -9   0 -1.8499 0.91133  13
  -5   9   0 0.62121 0.75753   2
  -5   9   0 0.05357 0.67596   8
  -5  -9   0 -0.9534 1.02061  13
   5   9   0 0.48344 0.90334   2
   5   9   0 -0.7323 1.05570   5
  -5   9   0 0.55592 0.77414  16
   5  -9   0 -1.9267 0.99804  20
  -5  -9   0 -3.7918 2.11790  17
  -5   9   0 0.62511 2.20665  17
  -5  -9   0 0.82237 0.75119   7
   5  -9   0 0.97908 0.89287  10
  -5   9   0 -0.8349 0.71430   5
   5  -9   0 -2.9780 1.09181  20
   5   9   0 0.97524 1.09116  20
  -5  -9   0 -2.3219 0.68752  21
  -5  -9   0 1.37677 1.09660   6
   6   9   0 26.4200 2.51000   8
   6  -9   0 23.1335 5.07056  17
   6   9   0 28.1050 4.11835  10
  -6  -9   0 24.4684 2.59220   6
   6  -9   0 28.0368 2.25858  10
   6  -9   0 28.7464 2.63145  13
   6  -9   0 26.9173 2.26880   6
   6   9   0 29.3969 3.83495   5
   6   9   0 31.9009 3.50652  20
  -6  -9   0 22.9434 5.66900  17
   6   9   0 27.6898 2.45082  16
  -6  -9   0 22.9719 2.27738  21
  -6  -9   0 28.3735 2.76960  13
  -6  -9   0 23.8516 2.49690  18
  -6  -9   0 25.9768 1.49350  22
  -6   9   0 28.6501 2.09628   2
   6   9   0 34.4373 3.60016  20
   6   9   0 29.6946 2.40484   2
   6   9   0 23.0975 5.75401  14
   6   9   0 24.4215 2.39885   4
   6   9   0 23.6666 2.25913  11
   6  -9   0 28.8241 1.94718  21
   6  -9   0 25.9005 3.80896  20
   7  -9   0 0.20442 0.70999  10
   7   9   0 3.92277 3.25799  14
  -7  -9   0 0.77327 1.11502  18
   7  -9   0 0.65543 2.08764  20
   7   9   0 -1.7322 1.11939   5
   7  -9   0 1.46182 0.95747  21
   7  -9   0 0.37905 2.56446  17
   7   9   0 0.01132 0.86112  11
  -7  -9   0 -1.0623 1.02034  21
   7   9   0 -4.4531 1.68304  20
  -7   9   0 -0.0098 0.67621   5
   7   9   0 0.21954 1.11766   8
   7   9   0 -0.1729 0.84094   4
   7   9   0 0.58080 1.53394  10
  -7  -9   0 2.63743 3.38141  17
  -7  -9   0 -0.0164 0.52082  22
  -7  -9   0 -1.1720 1.44505  13
  -7  -9   0 1.58992 0.97337   7
   7   9   0 -0.9303 0.93045  16
   7  -9   0 -0.1899 1.04833  13
  -7  -9   0 1.08735 1.21957   6
   7  -9   0 0.36104 1.04768   6
  -8  -9   0 9.29576 1.96758  13
  -8  -9   0 8.64188 1.68068   7
   8   9   0 11.6329 2.11484  11
   8  -9   0 14.4072 3.81142  20
   8   9   0 8.00889 2.51378  10
  -8  -9   0 10.2720 1.94906  21
   8  -9   0 10.0849 1.58428  21
   8   9   0 10.7827 2.06980   8
   8   9   0 11.9040 3.57777  20
  -8  -9   0 8.43922 2.94894  18
   8   9   0 8.45742 2.21631   5
   8  -9   0 7.23773 3.27187  14
   8   9   0 10.7983 4.25581  14
  -8   9   0 10.5240 1.23975   5
  -8  -9   0 5.81356 3.82775  17
   8   9   0 10.9837 2.04423   2
   8  -9   0 12.5098 2.05732   6
   8   9   0 9.70148 1.95857  16
   8  -9   0 11.1913 1.53282  10
  -8  -9   0 9.41244 2.15893   6
   8   9   0 10.1812 2.02531   4
   8  -9   0 2.37121 3.19537  17
   9  -9   0 -0.5119 0.98308  21
  -9  -9   0 -3.4285 3.47296  17
   9   9   0 -0.2981 2.68199  14
   9   9   0 -0.2113 1.09760   4
  -9  -9   0 0.25667 1.16846  13
  -9  -9   0 0.66594 1.26404  18
   9  -9   0 0.49051 0.65832  10
   9  -9   0 1.96945 2.73065  20
   9  -9   0 -1.8330 0.98558   6
   9   9   0 -0.7658 0.96466   8
   9   9   0 -0.1807 1.47195   5
   9   9   0 0.97573 3.64570  20
  -9  -9   0 0.70383 1.43998   6
  -9  -9   0 0.59886 1.27045  21
   9  -9   0 -1.6719 2.15826  14
  -9  -9   0 -0.7709 0.64468  22
   9   9   0 0.73695 1.14981   2
   9   9   0 0.10619 1.75561  10
   9   9   0 0.52259 1.29035  16
   9   9   0 -0.6937 1.13892  11
  10   9   0 27.1203 2.89587  16
  10  -9   0 23.3789 5.75645  17
 -10  -9   0 28.5455 2.85675  18
 -10  -9   0 25.5211 3.28720  13
  10   9   0 23.8454 3.17382   4
  10   9   0 22.8555 3.07412   2
 -10  -9   0 26.9462 2.82507  21
  10   9   0 20.3289 5.83823  14
  10  -9   0 25.1051 5.90837  14
  10   9   0 29.9120 3.46661  11
  10   9   0 22.3605 4.11545  10
  10   9   0 33.3905 3.38109   8
 -10  -9   0 27.4062 3.55024   6
 -10  -9   0 25.3154 2.04682  22
 -11  -9   0 -1.1919 0.90442  22
  11   9   0 0.75193 1.54170  16
  11   9   0 -0.3162 1.06261   8
  11   9   0 -0.0209 1.82440  10
  11   9   0 1.58712 1.42646   2
  11   9   0 0.10034 1.42287  11
 -11  -9   0 -2.0918 1.05793  13
  11  -9   0 5.10628 3.03166  14
  11  -9   0 -7.8014 3.06643  17
 -11  -9   0 1.49604 1.65938  21
 -11  -9   0 0.12680 1.17145  18
 -11  -9   0 -0.2929 1.34451   6
  11   9   0 0.98530 1.47855   4
 -12  -9   0 23.4252 3.08217  13
  12   9   0 17.9583 3.07987   2
 -12  -9   0 20.7178 2.93001  18
  12   9   0 13.1691 6.26753  14
 -12  -9   0 16.6011 2.79110  21
  12   9   0 19.1797 4.34333  10
  12   9   0 18.3181 3.01860   8
 -12  -9   0 21.0292 3.38035   6
 -12  -9   0 21.3141 2.34101  22
  12   9   0 20.6437 3.10664   4
  12  -9   0 16.3012 5.43852  17
  12   9   0 13.3943 2.70863  16
  12   9   0 22.0414 3.24842  11
  12  -9   0 14.2540 4.78852  14
  13   9   0 0.42204 1.67487   8
 -13  -9   0 -1.9379 1.29672  18
  13   9   0 -0.6457 1.58518  16
  13   9   0 1.35750 2.35084  10
  13   9   0 2.10216 1.73734  11
  13  -9   0 1.45790 2.92278  14
 -13  -9   0 -1.7938 1.38450   6
  13   9   0 0.82117 1.56066   2
 -13  -9   0 -0.8117 1.36013  13
 -13  -9   0 1.78159 1.72321  21
  13   9   0 1.02085 1.70475   4
 -13  -9   0 -0.2840 1.18651  22
  14   9   0 -2.0392 2.24772  10
 -14  -9   0 -1.0920 1.36324  18
 -14  -9   0 1.25721 1.55072  21
  14   9   0 -1.1555 1.51531  11
  14   9   0 0.77623 1.70842   2
  14  -9   0 -5.6610 5.87451  14
  14   9   0 -1.9609 1.51193  16
 -14  -9   0 -0.9958 1.65419   6
 -14  -9   0 -1.1569 1.14023  22
  14   9   0 1.68474 1.90724   8
 -14  -9   0 -0.8146 1.78802  13
  14   9   0 -0.9518 1.48489   4
  15   9   0 1.38372 1.99743   2
  15   9   0 -1.0863 1.64334  16
  15   9   0 -0.9121 1.69654  11
 -15  -9   0 1.37468 1.44751  22
  15   9   0 0.99274 3.86555  10
 -15  -9   0 0.98886 2.28359   6
  15   9   0 -0.4736 1.45579   4
  15   9   0 -2.4279 1.50432   8
 -15  -9   0 0.21853 1.72478  13
 -16  -9   0 1.11729 1.66236  18
  16   9   0 5.45899 2.62604   8
  16   9   0 0.86968 1.91499  11
  16  -9   0 1.85118 1.67675   4
 -16  -9   0 0.96478 2.07698   6
  16  -9   0 1.90292 1.60205   2
  16  -9   0 2.94723 1.73626   8
 -16  -9   0 3.88048 1.92222  13
  16  -9   0 1.91623 1.71294  16
  16   9   0 4.11747 2.05848   4
 -16  -9   0 4.33238 1.83679  22
  16   9   0 0.49225 2.06902   2
  16   9   0 3.06142 3.07216  10
  16  -9   0 2.34157 1.60601  11
  16   9   0 0.93284 2.15690  16
   0  10   0 8.41227 3.50994  14
   0 -10   0 5.92330 1.61804  13
   0 -10   0 6.65697 1.38031  21
   0  10   0 4.98540 1.72778   5
   0 -10   0 5.06300 1.47452   6
   0  10   0 4.49983 1.06514  11
   0 -10   0 1.84099 1.32103  10
   0  10   0 5.13684 1.31681   2
   0 -10   0 4.37207 1.46728  18
   0  10   0 4.95205 1.28357   4
   0  10   0 6.22903 1.34063   8
   0 -10   0 2.65594 2.60417  17
   0 -10   0 5.19410 0.74097   7
   0  10   0 2.61086 1.01144  16
   1  10   0 -0.2580 0.69242  16
  -1  10   0 1.45529 1.13459   5
   1 -10   0 -3.0845 2.27658  17
   1 -10   0 0.75658 0.94690  10
  -1  10   0 -0.1993 0.68346  16
  -1  10   0 0.12772 0.66453   8
  -1 -10   0 -0.2012 1.04229   6
  -1  10   0 -0.8506 0.68918   4
  -1 -10   0 -0.2047 1.08186  13
   1  10   0 0.54844 0.84319   2
  -1 -10   0 0.26259 0.46507   7
   1 -10   0 0.46663 1.10225  13
  -1 -10   0 0.19090 0.88691  21
   1  10   0 -0.8076 0.93568   5
   1 -10   0 -0.3952 0.79698   6
   1  10   0 -0.8692 0.70538   8
   1 -10   0 0.34647 0.82867  21
  -1  10   0 -1.3597 1.59430  14
  -1  10   0 1.63496 0.91913   2
   1  10   0 0.31525 0.84964   4
   1  10   0 -0.0203 1.86845  14
  -1 -10   0 -2.5051 1.99239  17
   1  10   0 -0.5714 0.64661  11
   1 -10   0 -0.2377 0.42691   7
  -1 -10   0 2.99288 1.26079  18
   1 -10   0 1.31713 1.22487  18
  -1  10   0 0.81793 0.69891  11
   2 -10   0 20.8661 1.14405   7
  -2  10   0 16.0243 5.06868  17
   2 -10   0 18.2664 4.78882  17
  -2 -10   0 15.1625 2.32745  18
   2 -10   0 17.2677 1.70118  21
  -2 -10   0 19.5203 1.24182   7
   2  10   0 19.8301 5.44626  14
  -2 -10   0 18.3968 2.39995   6
  -2  10   0 17.7933 4.52829  14
   2 -10   0 18.1792 2.37461  13
  -2  10   0 16.6556 2.14368   4
   2  10   0 17.4100 1.84186   2
   2  10   0 22.4503 3.04417  10
   2 -10   0 20.2175 2.40334  10
   2  10   0 21.0426 2.00975  16
  -2  10   0 19.8205 1.73460  16
  -2  10   0 20.8964 1.83882   2
  -2 -10   0 15.7822 5.08345  17
   2  10   0 19.1715 1.83950  11
   2  10   0 19.2301 3.18324   5
  -2  10   0 18.4068 1.81925   8
   2  10   0 18.7844 1.96969   8
  -2  10   0 19.6181 1.72505  11
  -2 -10   0 19.0140 2.21576  21
   2 -10   0 18.9208 2.07030   6
   2 -10   0 19.4484 2.62725  18
   2  10   0 21.0263 2.28608   4
  -2  10   0 14.9996 2.53363   5
  -2 -10   0 19.1914 2.50539  13
   3  10   0 -0.8876 0.76578  16
   3 -10   0 -1.8724 2.53714  17
  -3 -10   0 0.09603 1.04400   6
  -3 -10   0 -0.0082 0.99491  13
  -3  10   0 -0.7292 2.54148  14
   3 -10   0 0.50021 0.81482  21
   3  10   0 0.23284 0.85580   2
   3 -10   0 -0.5091 0.96667  13
   3  10   0 -0.0866 0.74680  11
   3  10   0 0.06282 1.13994   5
   3 -10   0 -0.2941 0.45853   7
   3  10   0 0.75962 1.00431   8
   3  10   0 3.34121 2.77799  14
  -3  10   0 0.00186 0.67543  16
  -3  10   0 -0.3441 0.90474   4
  -3  10   0 -0.9176 0.86500   5
  -3  10   0 2.93858 0.96594  11
   3 -10   0 1.36544 1.04047   6
  -3  10   0 -0.7361 0.63696   2
  -3 -10   0 0.14271 0.59195   7
  -3  10   0 0.55342 0.77419   8
  -3 -10   0 2.27975 1.11578  21
   3  10   0 0.84112 1.02060   4
  -3 -10   0 0.06864 0.99162  18
   3  10   0 2.16762 1.38477  10
   3 -10   0 -0.2766 0.92287  18
   3 -10   0 -0.0966 0.60702  10
  -4  10   0 1.43285 0.89220  16
  -4 -10   0 2.34455 1.33109  21
  -4 -10   0 2.07653 1.42726  13
   4  10   0 2.60353 0.56780   3
   4  10   0 3.43648 1.32457   4
   4 -10   0 4.72115 1.53652  13
  -4  10   0 1.29804 0.84981   2
   4 -10   0 1.85312 1.24954   6
   4 -10   0 2.22737 1.35429  18
  -4  10   0 3.83680 1.14269   8
   4 -10   0 2.40142 0.69275   7
  -4 -10   0 0.02735 2.81275  17
  -4 -10   0 2.37040 1.38822  18
   4  10   0 1.81229 1.15205  16
  -4 -10   0 0.48961 1.12700   6
   4  10   0 3.47821 1.84900   5
   4  10   0 1.01741 1.15292   8
  -4  10   0 1.54054 0.86444  11
   4  10   0 2.65964 1.71093  10
   4  10   0 1.89324 1.18289   2
   4 -10   0 -1.7272 2.52639  17
   4 -10   0 2.14345 1.08648  10
  -4  10   0 1.95069 1.27773   5
   4 -10   0 1.31737 0.93448  21
   4  10   0 4.86823 3.02572  14
  -4 -10   0 2.71259 0.83479   7
  -4  10   0 -0.6137 2.04297  14
   4  10   0 1.36660 0.99828  11
  -4  10   0 1.81576 1.19626   4
   5 -10   0 -0.2801 1.00843  18
  -5  10   0 0.26577 0.87879   8
   5 -10   0 3.60007 1.10153  21
  -5 -10   0 -0.5606 0.64066   7
   5 -10   0 -1.2647 2.69602  17
   5  10   0 -1.9444 1.12059   5
   5  10   0 1.08780 1.10420   8
   5 -10   0 0.14389 1.04006   6
   5  10   0 0.58504 1.06023   2
   5 -10   0 0.56265 1.04555  10
  -5  10   0 -0.4810 0.75586   2
  -5  10   0 -0.3156 0.81092  16
   5 -10   0 0.51408 1.19004  13
  -5  10   0 0.52697 0.79246  11
   5 -10   0 0.68948 1.08167  20
  -5  10   0 -3.8800 1.67043  14
   5  10   0 -0.5082 0.92304  16
  -5  10   0 -0.5835 0.84214   4
  -5 -10   0 0.36860 1.23158  21
   5  10   0 4.23356 2.71969  14
   5 -10   0 -1.2639 0.99230  20
   5  10   0 -0.9007 1.41674  10
  -5 -10   0 -0.0420 1.25867   6
   5  10   0 -1.1174 0.80859  11
  -5 -10   0 -4.5128 2.48159  17
  -5 -10   0 -0.1687 1.16527  18
   6 -10   0 67.4150 7.91323  17
   6 -10   0 65.6463 3.48467   6
   6  10   0 63.9755 3.97473  20
   6  10   0 67.0349 8.15598  14
   6  10   0 68.1678 3.65151  11
   6  10   0 64.2306 3.86067   4
  -6 -10   0 62.4128 3.96736  18
  -6 -10   0 64.0884 2.80656   7
  -6 -10   0 58.9173 9.41176  17
   6 -10   0 64.8516 3.89520  13
   6  10   0 68.4653 4.12408  20
  -6 -10   0 60.8915 3.57508  21
   6  10   0 65.0620 5.41105  10
  -6 -10   0 61.5072 3.89029  13
  -6  10   0 67.9003 3.22305   2
   6  10   0 63.3884 3.71060   2
  -6  10   0 68.9046 1.16846  22
  -6  10   0 67.3278 3.67766   5
  -6  10   0 71.6810 3.34535   8
   6  10   0 57.7608 4.25878  16
   6 -10   0 73.8056 4.36201  18
   6  10   0 68.4252 5.15724   5
   6 -10   0 65.1709 3.65634  10
   6 -10   0 62.7943 2.84379  21
   6 -10   0 67.8026 4.88227  20
   6  10   0 70.8729 3.85883   8
  -7 -10   0 -0.2988 1.20082  21
  -7 -10   0 -0.4013 1.09983  18
   7 -10   0 -0.4026 0.86231  10
  -7  10   0 -0.8774 0.80593   5
  -7 -10   0 0.53563 0.90734   7
   7 -10   0 -0.0414 1.21681  13
   7 -10   0 -1.4732 0.84352  21
   7  10   0 -0.3351 0.95207  11
   7  10   0 -0.1225 2.08751  20
   7 -10   0 -1.1378 2.39921  17
   7  10   0 1.14975 2.67343  14
   7 -10   0 -0.8605 1.09201   6
   7  10   0 -0.5307 0.99069   2
  -7 -10   0 -6.6250 2.78209  17
   7  10   0 -0.3140 1.69406  10
   7  10   0 0.84300 1.88417  20
   7  10   0 -0.6403 1.26917   5
   7  10   0 1.26571 1.28454   4
   7  10   0 -0.6599 1.17899  16
   7  10   0 -0.5766 0.97367   8
   7 -10   0 -0.5682 1.62247  20
   7 -10   0 0.76222 1.73999  20
   7 -10   0 -0.6854 1.45773  18
  -7 -10   0 1.00929 1.48534   6
  -7 -10   0 0.34385 1.16048  13
   8 -10   0 27.8878 2.75457   6
   8  10   0 26.9132 2.87111   8
   8 -10   0 27.9657 4.80794  20
   8 -10   0 25.8215 5.81706  17
  -8 -10   0 23.9744 3.25944   6
   8  10   0 25.4667 2.69225   2
   8 -10   0 32.1133 4.27325  13
  -8 -10   0 24.6319 3.12961  13
   8 -10   0 20.7481 5.64438  14
  -8 -10   0 26.5518 7.14311  17
   8 -10   0 21.2645 2.15988  21
   8  10   0 37.8460 4.08391   5
   8 -10   0 27.2802 2.30666  10
   8  10   0 22.3944 4.31841  20
   8  10   0 28.8164 2.80754  16
   8  10   0 27.6836 2.80494   4
   8  10   0 30.4025 2.87565  11
   8  10   0 24.3415 5.89938  14
  -8  10   0 30.8409 2.36163   5
  -8 -10   0 29.1684 3.07348  18
   8 -10   0 26.1629 3.34453  18
   8  10   0 34.1988 4.98497  10
   8  10   0 29.0535 4.75640  20
  -8 -10   0 25.8617 1.74439  22
  -8 -10   0 31.5273 2.50861   7
  -8 -10   0 27.9831 2.77427  21
  -9  10   0 -0.6633 0.76399   5
   9  10   0 4.35524 3.21439  14
   9 -10   0 0.39546 1.16273  21
   9 -10   0 -1.8340 3.04790  17
   9 -10   0 0.09893 2.82148  14
  -9 -10   0 0.86419 0.88129  22
   9  10   0 -0.0266 1.62621   5
  -9 -10   0 -1.6546 0.95312  21
   9  10   0 1.80509 2.13022  10
  -9 -10   0 -2.0886 1.03659  13
   9  10   0 0.08805 1.13818   2
  -9 -10   0 -0.8132 1.42449   6
   9  10   0 -2.2184 1.00557   8
   9  10   0 0.22821 1.33440  11
   9  10   0 -0.6839 1.39311  16
   9  10   0 -0.3467 1.31068   4
  -9 -10   0 0.06874 1.19231  18
   9 -10   0 -1.6133 1.07814   6
   9 -10   0 0.54417 1.42018  13
  10  10   0 25.4440 3.34386   2
 -10 -10   0 29.8064 3.87787   6
 -10  10   0 30.2403 1.93582   5
 -10 -10   0 23.9913 3.22006  21
  10  10   0 24.0373 3.16948  11
  10 -10   0 26.6922 6.19372  14
  10  10   0 26.0197 3.42077   8
 -10 -10   0 33.0702 2.28303  22
  10 -10   0 28.7416 2.58654  21
  10  10   0 29.5921 7.83047  14
  10 -10   0 29.0238 3.49884  13
  10 -10   0 26.9743 2.85480   6
  10  10   0 23.9694 3.33922   4
  10  10   0 26.9519 4.58988  10
  10  10   0 30.2917 3.67803  16
 -10 -10   0 30.7769 3.31839  13
 -10 -10   0 29.3617 3.12181  18
 -11 -10   0 1.76407 1.51690  13
 -11 -10   0 -1.4471 0.92563  22
  11  10   0 0.42425 1.41301   4
  11  10   0 -0.1545 1.43075  16
  11  10   0 -0.0245 1.40869   2
  11  10   0 2.65399 2.30048  10
  11 -10   0 -0.8150 1.34309   6
  11 -10   0 3.43795 3.74823  14
  11  10   0 -0.6231 1.23841   8
 -11 -10   0 2.57518 1.66023  18
 -11 -10   0 1.25728 1.65064  21
  11 -10   0 3.31436 3.89569  17
  11  10   0 0.36423 1.47441  11
  11 -10   0 0.70654 1.33399  21
 -11 -10   0 1.97258 1.98252   6
  11 -10   0 -0.5937 1.50239  13
  11  10   0 1.41871 3.85087  14
 -12 -10   0 42.0803 4.08516   6
 -12 -10   0 43.1553 3.61768  18
 -12 -10   0 30.3078 3.79459  21
  12  10   0 27.9704 3.73305  16
  12  10   0 37.8444 3.91266   8
  12 -10   0 36.4877 3.52022   6
 -12 -10   0 37.2087 2.73498  22
  12  10   0 29.7835 5.18672  10
  12 -10   0 45.6664 3.22899  21
  12 -10   0 39.4466 7.63945  14
 -12 -10   0 42.1802 3.93328  13
  12  10   0 40.6876 4.02262   2
  12  10   0 36.0727 3.59491  11
  12  10   0 36.1242 3.82529   4
  13  10   0 -0.3906 1.33694  11
  13  10   0 0.53641 2.23778  10
 -13 -10   0 -2.3254 1.08129  22
 -13 -10   0 0.70335 1.44336  18
 -13 -10   0 -1.3445 1.40185  13
  13  10   0 0.60357 1.84760   8
  13  10   0 -0.8757 1.52551  16
  13  10   0 0.20117 1.56027   2
  13  10   0 -1.5625 1.42137   4
 -13 -10   0 0.84494 1.86793   6
  14  10   0 0.54982 2.29166  10
 -14 -10   0 3.44919 2.02743  13
  14  10   0 1.29147 1.90932   2
  14  10   0 3.97522 2.18197   4
  14  10   0 -0.9383 1.72773  16
 -14 -10   0 2.53753 1.35781  22
 -14 -10   0 1.54883 1.92713  21
 -14 -10   0 2.90038 2.13361   6
 -14 -10   0 5.33588 2.51992  18
  14  10   0 -0.9959 1.64662  11
  14  10   0 1.78380 1.77396   8
 -15 -10   0 -0.3290 1.57179  18
  15  10   0 -0.7451 1.80188  16
 -15 -10   0 2.34806 2.10278   6
 -15 -10   0 -0.7916 1.51781  13
  15  10   0 0.60152 1.87960   8
 -15 -10   0 -0.6162 1.25745  22
  15  10   0 1.02566 1.56778   4
  15  10   0 2.05383 3.39777  10
  15  10   0 -1.6834 1.67347  11
  15  10   0 0.31887 1.60050   2
   0  11   0 0.16240 0.79210  16
   0  11   0 -2.3418 2.56716  14
   0 -11   0 -0.4336 1.13380  18
   0 -11   0 -0.7408 0.83679  21
   0  11   0 0.20554 0.78949  11
   0  11   0 0.08387 0.81188   2
   0  11   0 1.37916 1.54205   5
   0 -11   0 0.04939 1.02948  13
   0 -11   0 4.79935 3.19311  17
   0  11   0 -0.6554 0.81712   8
   0 -11   0 -0.1519 1.01855   6
   1  11   0 -1.2638 0.71496   8
   1  11   0 1.60173 2.03116  14
  -1  11   0 0.05730 0.77122   8
  -1 -11   0 1.50337 1.25079  18
   1 -11   0 -1.0309 0.76782  21
   1  11   0 0.57987 0.97293   4
   1 -11   0 -0.6965 0.88156  13
  -1 -11   0 -3.8976 2.36615  17
  -1 -11   0 -0.3202 1.16620   6
   1  11   0 0.71874 0.87965   2
   1  11   0 0.46092 0.90026  16
  -1  11   0 0.54259 0.92128  16
  -1 -11   0 -0.4515 0.98296  21
   1 -11   0 0.37403 1.20645   6
   1 -11   0 -2.1260 2.95917  17
   1  11   0 -0.5147 0.71128  11
   1  11   0 -0.5618 1.32717   5
  -1  11   0 -0.2232 0.73534  11
  -1  11   0 1.08115 1.00412   2
  -1  11   0 0.41340 1.21137   5
   1 -11   0 0.44509 1.43157  18
  -1  11   0 -3.0571 2.28601  14
   2  11   0 70.4090 3.35876  11
  -2  11   0 61.9959 4.47663   5
  -2  11   0 69.6948 3.39682   8
  -2 -11   0 61.3990 3.95861  18
  -2 -11   0 66.7484 4.16948  13
   2  11   0 68.8150 8.18288  14
  -2  11   0 64.8926 2.98468  11
   2  11   0 60.7556 3.64471   4
  -2 -11   0 63.8120 2.03372   7
   2  11   0 60.9796 3.45422   2
   2  11   0 60.9424 3.38116   8
   2 -11   0 62.7819 3.84925  13
  -2  11   0 65.9768 3.32432   2
   2  11   0 70.5293 3.48615  16
  -2 -11   0 63.8442 3.34261  21
  -2  11   0 70.4105 7.97437  14
  -2 -11   0 68.8265 8.71056  17
  -2  11   0 66.8766 3.17711  16
   2 -11   0 54.3159 5.37164  10
   2 -11   0 64.9027 3.01361  21
   2  11   0 59.9126 4.84746   5
   2 -11   0 74.0627 3.93039   6
  -2 -11   0 62.5995 3.95558   6
   2 -11   0 64.9120 8.10705  17
   2 -11   0 65.0067 4.12348  18
  -3 -11   0 0.65545 1.20980  13
  -3  11   0 -0.1827 0.72012  11
   3  11   0 -0.9487 0.88372   8
   3 -11   0 -0.3788 1.23688  13
  -3  11   0 1.82492 2.62462  14
   3  11   0 -0.2227 0.75030  11
  -3  11   0 -1.5118 0.76075   2
   3  11   0 0.26164 1.36467   5
   3 -11   0 -0.1691 0.75765  10
   3  11   0 0.75781 1.07420   4
  -3 -11   0 -1.0915 1.04119  21
  -3 -11   0 -0.7789 1.07244  18
   3 -11   0 -0.4094 1.08966   6
   3  11   0 -1.3188 0.96781   2
  -3 -11   0 -6.6126 2.66127  17
  -3  11   0 0.10533 0.89050   8
  -3  11   0 -0.9888 1.10595   4
  -3  11   0 -0.4711 1.03448   5
  -3  11   0 -1.0146 0.71073  16
  -3 -11   0 0.73765 1.47861   6
  -3 -11   0 0.09712 0.61599   7
   3 -11   0 0.73151 1.04540  21
   3 -11   0 0.54991 1.36594  18
   3  11   0 1.71943 2.58214  14
   3 -11   0 1.36124 3.09175  17
   3  11   0 0.67346 1.03980  16
   4 -11   0 10.4733 1.61973  21
   4 -11   0 8.08736 1.86752   6
  -4 -11   0 10.1621 4.75021  17
  -4  11   0 8.41596 1.53386  16
  -4 -11   0 6.76128 1.97120  13
   4 -11   0 11.6109 2.40205  18
  -4  11   0 12.8661 1.72460  11
   4  11   0 8.10511 1.70625  16
   4  11   0 9.28902 4.50296  14
   4  11   0 6.55668 2.25560   5
   4  11   0 8.52925 1.86650   2
   4  11   0 9.46954 2.03949   4
  -4  11   0 9.49308 1.65382   8
  -4  11   0 10.0432 1.95151   4
  -4 -11   0 8.92174 1.20086   7
   4 -11   0 11.8319 3.99541  13
   4  11   0 10.3031 1.87527  11
   4  11   0 9.91480 1.91815   8
  -4  11   0 9.89400 2.16593   5
   4 -11   0 9.06228 1.85995  10
  -4 -11   0 9.99548 2.15272  18
  -4 -11   0 11.5037 2.02560  21
  -4  11   0 8.60859 1.56849   2
   4 -11   0 5.98619 3.86916  17
  -4  11   0 6.80264 3.47283  14
   5  11   0 0.10097 1.13055   2
   5 -11   0 -1.7703 0.86223  10
   5  11   0 1.76154 1.34836   8
   5 -11   0 0.34641 3.17936  17
  -5  11   0 -1.3135 0.73445   2
  -5 -11   0 -0.8209 1.24204   6
   5  11   0 0.85702 1.30896  11
   5  11   0 -1.4612 0.89537   4
   5 -11   0 -2.5258 0.73122  21
   5 -11   0 0.21346 0.63606   7
  -5 -11   0 -0.1879 0.65692   7
  -5  11   0 1.46440 2.20841  14
   5  11   0 -0.4576 2.36801  14
  -5  11   0 -0.2495 1.13786   5
   5  11   0 -0.3667 1.04409  16
   5 -11   0 0.38485 1.20983  18
   5  11   0 2.79566 1.78256   5
  -5 -11   0 0.62628 1.39698  18
  -5  11   0 0.86844 1.12298   4
   5 -11   0 0.38740 1.29980  13
  -5  11   0 0.30541 1.00561   8
  -5  11   0 0.12149 0.89668  11
  -5  11   0 -0.0603 0.84252  16
   5 -11   0 0.27092 1.21552   6
  -5 -11   0 0.81028 1.31698  21
  -5 -11   0 -0.1903 1.25679  13
   6  11   0 2.58190 1.92446  10
   6  11   0 1.08772 1.91718   5
  -6 -11   0 0.77965 1.43333  13
  -6 -11   0 -5.9608 2.94767  17
   6 -11   0 1.84242 1.72264  18
   6  11   0 0.95271 1.26605   4
  -6  11   0 0.53417 1.08405   2
  -6 -11   0 1.24932 1.60977   6
  -6 -11   0 0.14155 1.34914  21
   6 -11   0 1.76501 1.45946   6
   6 -11   0 2.39740 3.29912  17
   6  11   0 0.46244 1.15074  11
  -6  11   0 0.29096 1.18518   5
   6 -11   0 1.56202 1.11033  21
   6  11   0 0.87944 1.17290  16
  -6  11   0 2.88943 1.26068   8
   6 -11   0 1.03018 1.11017  10
   6 -11   0 0.80740 1.42640  13
  -6 -11   0 -0.4944 1.31111  18
  -6 -11   0 0.39165 0.87814   7
   6  11   0 3.67453 1.59662   8
   6  11   0 0.99376 1.32320   2
   6  11   0 -1.6177 2.65313  14
   7  11   0 -0.1489 1.09532  11
   7 -11   0 2.15618 1.28199  21
   7 -11   0 7.49487 3.63730  17
  -7  11   0 -0.3190 1.00132   5
  -7 -11   0 -0.7709 1.19588  21
  -7 -11   0 0.89879 1.37162  13
   7  11   0 0.14090 1.12257   2
   7 -11   0 -0.8552 1.24133  13
  -7 -11   0 -1.4639 1.18195  18
   7 -11   0 -0.9518 0.87491  10
   7  11   0 0.97857 3.39300  14
   7  11   0 -1.4129 1.32571   5
   7 -11   0 -0.8658 1.15317   6
   7 -11   0 -0.5493 1.88535  20
   7 -11   0 0.37432 1.26381  18
   7  11   0 -0.9729 1.09159   4
  -7 -11   0 0.39876 1.44088   6
   7  11   0 3.41329 2.70518  10
   7  11   0 -1.4648 1.17469   8
   7  11   0 0.29544 1.14018  16
  -7 -11   0 -0.8543 0.83782   7
   8 -11   0 2.91660 1.23871  10
   8  11   0 0.42604 1.18211   2
   8  11   0 1.23319 1.44031  11
   8  11   0 1.15034 1.46598  16
   8 -11   0 2.58672 1.29520  21
  -8  11   0 0.03393 1.14501   5
   8 -11   0 0.91314 1.71029  13
  -8 -11   0 1.08756 1.59030  13
   8  11   0 1.24072 1.29835   8
  -8 -11   0 1.97823 1.59668  21
   8  11   0 -0.0215 2.37458  10
  -8 -11   0 1.29673 1.69879  18
   8 -11   0 -5.2051 3.33278  17
   8  11   0 0.67003 1.64403   5
   8  11   0 0.11247 3.11098  14
   8 -11   0 1.72626 1.70019  18
   8  11   0 0.39373 1.43729   4
  -8 -11   0 2.41197 1.82711   6
   8 -11   0 -2.8322 1.96318  14
   9 -11   0 -0.7614 1.11477  21
   9  11   0 -0.2194 2.46386  10
  -9 -11   0 1.36051 1.74774   6
   9  11   0 2.04189 1.40101  11
   9  11   0 2.77449 2.09522   5
   9 -11   0 -4.3377 3.34384  17
   9  11   0 1.00679 1.36144  16
   9  11   0 -0.8144 1.00982   2
   9  11   0 -0.3877 1.31895   8
   9 -11   0 0.85226 1.63553  18
  -9 -11   0 -0.6534 1.14477  18
   9 -11   0 -0.9682 3.40948  14
  -9 -11   0 0.04977 1.34092  13
   9 -11   0 -0.0565 1.55657  13
   9  11   0 -1.2746 3.46795  14
  -9 -11   0 0.79517 1.61965  21
  -9  11   0 -0.6734 0.93565   5
   9  11   0 -0.1418 1.19201   4
   9 -11   0 3.00958 1.60703   6
 -10 -11   0 24.8147 3.45693  21
  10 -11   0 24.1924 3.10800   6
  10  11   0 26.6522 3.54267   2
  10  11   0 21.8708 3.15379  11
 -10 -11   0 24.6825 3.56856  13
  10 -11   0 18.1265 5.77640  17
  10  11   0 24.7377 3.33111  16
 -10 -11   0 24.4703 3.57659   6
 -10 -11   0 23.9843 3.46842  18
  10 -11   0 25.8149 2.58747  21
  10 -11   0 29.7160 6.90940  14
  10  11   0 35.6201 5.59384  10
 -10  11   0 24.4933 2.24516   5
  10 -11   0 25.0653 3.28531  13
  10  11   0 27.1863 3.56711   4
  10  11   0 17.2864 3.19111   8
  10 -11   0 31.7640 3.96144  18
  11 -11   0 -0.4031 1.34704  21
  11 -11   0 0.64537 1.64705   6
 -11 -11   0 -0.8372 1.11342  13
  11  11   0 -2.2510 1.34252  11
  11 -11   0 2.18773 1.88530  13
 -11 -11   0 0.63169 1.64589  18
 -11 -11   0 1.87397 1.87089  21
  11 -11   0 -0.2730 1.63119  18
  11  11   0 -0.7916 1.22403  16
 -11 -11   0 1.68903 2.02156   6
  11 -11   0 -2.2575 3.08427  14
 -11  11   0 -0.1838 0.94570   5
  11  11   0 -0.1609 1.50110   2
  11  11   0 -0.5956 1.39044   8
  11  11   0 1.82818 1.70382   4
  11  11   0 2.73627 2.43709  10
  12 -11   0 1.69044 1.71657  13
 -12 -11   0 -1.0099 1.44209  18
  12 -11   0 0.99810 1.86080  18
 -12 -11   0 0.92647 2.13994  21
  12  11   0 0.55093 1.82771  16
  12  11   0 -1.3660 2.25350   4
  12  11   0 0.74388 1.76804   8
  12  11   0 1.11759 1.69825   2
  12 -11   0 0.86726 1.39056  21
  12  11   0 2.63503 1.81403  11
  12  11   0 3.97413 2.94911  10
 -12 -11   0 3.38271 1.97811  13
 -12 -11   0 1.74897 1.98673   6
  12 -11   0 -0.4544 1.54840   6
  13 -11   0 0.27783 1.69898   6
  13  11   0 0.60921 1.60890   4
  13 -11   0 -1.8309 1.52344  13
  13  11   0 0.53266 1.77518  16
 -13 -11   0 1.51433 1.75386   6
 -13 -11   0 -1.5463 1.68804  21
  13 -11   0 -0.2798 1.49749  21
  13  11   0 0.56078 1.52741  11
  13  11   0 0.56490 1.75637   8
 -13 -11   0 -1.2118 1.44407  18
  13  11   0 0.20113 2.89282  10
  13  11   0 1.18268 1.86716   2
  13 -11   0 2.36897 2.13425  18
 -13 -11   0 -0.7313 1.72159  13
  14 -11   0 3.49653 1.73336  21
 -14 -11   0 1.51791 1.88361   6
  14 -11   0 1.50791 2.13322  18
  14  11   0 0.32618 1.72873  16
  14  11   0 1.37172 2.00589   2
  14  11   0 -0.7426 1.69467  11
  14  11   0 3.03152 2.16105   4
 -14 -11   0 0.37963 1.90020  21
 -14 -11   0 0.67986 1.75027  18
  14  11   0 -0.0453 2.02331   8
 -14 -11   0 -0.1468 1.71963  13
  14 -11   0 0.90175 1.93156  13
   0 -12   0 10.2508 4.73017  17
   0 -12   0 20.6803 2.94293   6
   0  12   0 22.3367 2.85112   4
   0  12   0 22.1073 2.37535   2
   0  12   0 23.2833 2.28315  16
   0  12   0 22.3087 3.48896   5
   0 -12   0 25.9346 3.47426  18
   0  12   0 20.8532 2.62217   8
   0  12   0 19.0430 2.23422  11
   0 -12   0 16.6437 2.21992  21
   0 -12   0 22.5011 3.17448  13
   0  12   0 24.5136 5.86553  14
  -1  12   0 1.05588 0.93774  11
   1  12   0 0.63013 1.12621   2
  -1  12   0 -0.8949 0.79173  16
  -1 -12   0 0.36933 1.32502  13
  -1 -12   0 1.42285 1.51225  18
   1  12   0 -0.7322 0.86945  11
   1  12   0 -0.1461 0.97084   8
   1  12   0 0.00785 0.98053   4
  -1  12   0 -0.2886 0.95823   2
   1  12   0 0.46492 1.66500   5
   1 -12   0 -0.4624 1.29924  18
   1 -12   0 -1.9200 1.06676   6
  -1  12   0 -1.0977 0.70584   4
   1 -12   0 1.26547 1.38448  13
  -1 -12   0 -0.2721 1.01453  21
   1  12   0 0.29770 1.04864  16
  -1 -12   0 2.51565 2.95751  17
  -1  12   0 1.73178 2.75483  14
  -1  12   0 0.27157 1.38263   5
   1  12   0 0.65243 2.52585  14
   1 -12   0 -1.9361 3.25102  17
   1 -12   0 0.02087 1.07580  21
   2 -12   0 27.0440 2.85922   6
   2 -12   0 25.2831 3.44580  18
   2 -12   0 26.4040 3.38727  13
  -2 -12   0 27.3571 2.86840   6
  -2  12   0 28.0575 2.31867  11
  -2 -12   0 19.9942 2.97166  18
   2  12   0 21.9132 2.74706   2
   2 -12   0 22.7899 2.20827  21
   2 -12   0 23.4911 6.07753  17
   2  12   0 23.4034 2.29496  11
  -2  12   0 26.0424 2.65710   4
   2  12   0 22.4750 2.73943   8
   2  12   0 25.2462 3.17500   4
  -2 -12   0 29.8419 2.58536  21
   2  12   0 23.8653 6.56748  14
   2  12   0 28.4546 4.17469   5
  -2 -12   0 36.2102 7.52868  17
  -2  12   0 24.0781 3.51544   5
  -2 -12   0 20.7535 3.00490  13
  -2  12   0 27.3000 2.49651   2
   2  12   0 22.2992 3.31001  16
  -2  12   0 25.9618 2.31040  16
  -2  12   0 18.9523 5.28361  14
  -2  12   0 24.9729 3.96916   8
  -3 -12   0 -1.0308 1.17267  18
   3  12   0 2.63610 1.89267   5
  -3 -12   0 -1.1369 1.03398  13
  -3  12   0 -0.8243 0.88991  11
   3 -12   0 -0.7349 1.22273  13
   3  12   0 0.48354 1.23174  16
   3 -12   0 -0.3321 1.09713  21
  -3 -12   0 -1.9147 1.33836   6
  -3  12   0 -0.2145 1.03270  16
  -3  12   0 0.84784 1.07940   2
  -3  12   0 1.16604 2.61300  14
   3  12   0 -0.4959 1.01622  11
  -3 -12   0 2.03789 1.45836  21
   3  12   0 -0.2708 0.98107   4
  -3  12   0 0.23616 1.01408   4
   3 -12   0 2.53686 1.77670  18
   3 -12   0 -0.7691 2.75956  17
   3 -12   0 -0.2157 1.42544   6
   3  12   0 -1.7354 2.12247  14
  -3 -12   0 -2.7921 3.85379  17
   3  12   0 0.56742 1.19739   8
  -3  12   0 0.41316 1.29062   5
   3  12   0 -1.4879 0.93502   2
   4  12   0 83.6116 4.12212  11
  -4 -12   0 84.7960 4.94579  13
  -4 -12   0 96.0757 5.22550  18
   4  12   0 86.1930 6.15496   5
  -4  12   0 101.351 3.84121  11
  -4  12   0 85.4490 4.77188   8
  -4  12   0 92.2502 4.66634   4
   4  12   0 94.0272 10.2436  14
  -4  12   0 93.7259 4.14603   2
  -4  12   0 96.9823 3.98100  16
   4  12   0 93.7056 4.42434  16
   4 -12   0 82.9345 9.20230  17
  -4 -12   0 91.4326 5.21604   6
   4 -12   0 94.2905 3.74498  21
  -4 -12   0 88.9796 4.31519  21
   4 -12   0 97.7703 5.18990  13
   4 -12   0 101.813 4.80548   6
   4 -12   0 87.4508 5.04415  18
  -4  12   0 80.0672 9.50060  14
  -4  12   0 85.4053 5.35138   5
   4  12   0 89.2852 4.56393   2
   4  12   0 90.0067 4.55726   8
   4  12   0 95.4772 5.04764   4
  -4 -12   0 81.0230 11.8498  17
   5 -12   0 0.60056 1.74447   6
   5 -12   0 -2.0598 1.27812  13
  -5 -12   0 -1.6458 1.02502  18
  -5  12   0 0.52900 0.96254  16
   5 -12   0 0.66286 1.60684  18
   5  12   0 -0.3152 1.04572   2
  -5  12   0 -0.2984 0.97476   2
  -5  12   0 -0.7387 0.93050   4
   5  12   0 3.44386 2.12123   5
   5  12   0 0.76350 1.21805  16
   5  12   0 -0.0439 3.31447  14
  -5  12   0 1.59766 1.18636   8
   5  12   0 0.53031 1.20140  11
   5 -12   0 3.38772 3.14425  17
  -5  12   0 0.30750 0.89775  11
  -5 -12   0 -0.8742 1.06954  13
   5  12   0 -1.1000 1.17559   8
  -5  12   0 0.05246 1.23930   5
  -5 -12   0 6.41645 3.94373  17
  -5 -12   0 -1.1960 1.42403   6
   5  12   0 -0.0589 1.03683   4
   5 -12   0 0.26063 1.19233  21
  -5  12   0 -1.6946 2.93715  14
  -6 -12   0 -0.3233 1.34508  18
  -6 -12   0 0.53659 1.46849   6
  -6  12   0 2.21213 1.35036   2
   6  12   0 -0.6303 2.38358  14
   6 -12   0 1.35452 1.27873  21
   6 -12   0 -2.3793 3.29121  17
  -6  12   0 -0.4416 1.28549   5
   6  12   0 0.50440 1.27518  16
   6 -12   0 0.02776 1.52222  18
   6  12   0 0.89438 1.23053   4
   6  12   0 -1.9115 0.88540   2
  -6 -12   0 -0.2249 1.34915  21
   6  12   0 -0.7585 1.02820   8
   6  12   0 0.31791 1.97995   5
  -6 -12   0 -1.2585 1.22369  13
   6 -12   0 -1.4555 1.40411  13
   6 -12   0 0.78043 1.50889   6
   6  12   0 1.99803 1.35367  11
  -6  12   0 0.53923 1.19153   8
   7  12   0 -1.5745 1.01776  11
   7 -12   0 0.52666 1.45356   6
  -7  12   0 -0.2421 1.16435   5
  -7 -12   0 -2.3141 1.13350  13
   7 -12   0 -0.7370 4.48673  17
   7 -12   0 -0.4773 1.20277  21
   7  12   0 -0.2700 1.22027   8
   7  12   0 1.46328 1.86290   5
  -7 -12   0 0.40435 1.30425  18
   7 -12   0 0.58675 1.56615  13
   7  12   0 -1.0506 3.06546  14
   7 -12   0 1.18302 1.77906  18
   7 -12   0 0.30097 1.36513  10
  -7 -12   0 0.06166 1.50021   6
   7  12   0 0.83500 1.35796   2
  -7 -12   0 0.45879 1.49607  21
   7  12   0 -0.7430 1.34836  16
   7  12   0 0.39456 1.30887   4
  -8 -12   0 2.09095 1.76179  13
   8 -12   0 4.24227 2.10798  13
  -8 -12   0 1.43699 1.64536  21
   8 -12   0 3.12527 3.56008  14
  -8 -12   0 2.27527 1.82824  18
   8  12   0 0.24341 1.31753  16
   8  12   0 1.29145 1.89740   5
   8  12   0 -0.4178 1.28491  11
  -8  12   0 1.86235 1.33008   5
   8 -12   0 -1.0620 4.23489  17
   8  12   0 -0.1764 1.31361   2
   8 -12   0 0.12326 1.18452  21
   8  12   0 -0.2868 1.42285   4
   8 -12   0 0.84219 1.72573  18
  -8 -12   0 8.73526 2.24869   6
   8 -12   0 3.47588 1.74982   6
   8  12   0 3.15807 1.86049   8
  -9 -12   0 -1.7551 1.25133  21
  -9 -12   0 -3.2063 1.11041  18
  -9  12   0 -1.0771 1.05215   5
   9  12   0 -0.1501 1.40041   8
   9 -12   0 -0.4627 1.31499  21
   9  12   0 1.38925 1.69854   2
  -9 -12   0 0.11294 1.69108   6
   9 -12   0 -6.8154 3.83118  17
   9 -12   0 4.04355 3.99939  14
   9 -12   0 -0.3434 1.46447   6
  -9 -12   0 -0.9806 1.20354  13
   9  12   0 -1.4862 1.40629  16
   9 -12   0 -1.7626 1.17532  18
   9 -12   0 0.53404 1.69832  13
   9  12   0 0.38302 1.34982  11
   9  12   0 2.69955 1.84726   4
 -10 -12   0 -2.4272 1.38699  18
  10 -12   0 1.20412 1.84439  13
  10 -12   0 2.05964 1.51107  21
  10  12   0 -1.4694 1.41068  16
 -10 -12   0 0.14311 1.69935   6
  10 -12   0 2.18226 1.69077   6
  10  12   0 1.49136 1.76788   4
  10  12   0 1.72319 3.61111   2
  10  12   0 1.81994 2.52557   8
 -10 -12   0 2.03381 1.77797  21
  10 -12   0 3.42877 2.13983  18
  10  12   0 1.10288 1.65905  11
  11 -12   0 -0.3956 1.58849   6
  11 -12   0 0.34849 1.75156  18
  11 -12   0 2.13251 1.90956  13
  11  12   0 -1.2236 1.45448   2
  11 -12   0 0.32546 1.37727  21
 -11 -12   0 -0.8118 2.58548  18
  11  12   0 -0.2961 1.50144  11
 -11  12   0 -1.0532 0.95862   5
  11  12   0 -2.0118 1.48386  16
 -11 -12   0 -2.3711 1.72226  21
  11  12   0 -1.4154 1.45583   4
  11  12   0 1.29461 1.75748   8
 -11 -12   0 0.59099 1.42325  13
 -11 -12   0 -1.3439 1.58277   6
  12 -12   0 1.55951 1.47970  21
  12 -12   0 4.11066 2.03806   6
 -12  12   0 -0.8313 1.01054   5
  12  12   0 2.07896 1.80120   2
 -12 -12   0 -0.4072 1.71340  13
 -12 -12   0 -3.8233 1.50251   6
  12 -12   0 0.22005 2.01292  13
  12  12   0 -2.2690 1.93337   8
  12  12   0 0.53684 1.83379   4
  12  12   0 -3.4125 1.39982  16
 -12 -12   0 0.94025 1.69209  18
  12 -12   0 1.69380 2.42990  18
  12  12   0 -2.2142 1.37639  11
 -12 -12   0 3.81559 2.21037  21
  13  12   0 -1.9912 1.30295  11
 -13 -12   0 -1.6609 1.81264  21
  13 -12   0 -0.4863 1.74216  13
  13  12   0 -2.9286 1.56010  16
  13 -12   0 -0.2803 1.39978  21
  13 -12   0 1.16464 2.79478   6
 -13  12   0 -0.5489 0.94943   5
 -13 -12   0 -1.1933 1.61896  13
  13  12   0 -0.6377 1.49468   2
  13  12   0 -2.0295 1.77685   8
 -13 -12   0 0.54461 1.66612  18
  13  12   0 1.61352 1.95194   4
 -13 -12   0 -0.8035 1.85934   6
  13 -12   0 0.33466 1.82967  18
   0 -13   0 2.24329 1.45527  21
   0  13   0 3.25651 4.23890  14
   0  13   0 -0.6837 0.95665  16
   0  13   0 -0.3595 1.12929   4
   0 -13   0 2.35257 1.51949  13
   0 -13   0 0.27856 1.60554   6
   0  13   0 -1.6176 0.99581   8
   0  13   0 0.27659 1.07430  11
   0  13   0 0.21584 1.76497   5
   0  13   0 0.34532 1.09792   2
   0 -13   0 -0.3172 1.25542  18
   0 -13   0 2.04714 3.88395  17
  -1 -13   0 -2.5541 1.42217   6
   1 -13   0 -1.6379 1.14962  21
  -1  13   0 0.46456 1.03795  11
   1 -13   0 4.95426 4.00919  17
  -1  13   0 0.23783 1.01045   4
  -1 -13   0 -0.2585 1.24290  21
   1  13   0 -0.4108 1.05734  11
   1  13   0 0.46726 1.59888   5
  -1 -13   0 0.83606 1.59235  18
   1  13   0 -0.8767 0.94537  16
  -1  13   0 -0.4473 1.04228   8
  -1  13   0 1.47337 1.14062  16
  -1 -13   0 -0.4483 1.31737  13
  -1 -13   0 -5.9218 3.43453  17
  -1  13   0 -4.0772 2.22285  14
   1 -13   0 -0.1027 1.35065  13
   1  13   0 -4.2694 2.32761  14
   1 -13   0 -0.5095 1.40067   6
   1  13   0 0.10173 1.04199   4
   1  13   0 -1.2815 0.93220   8
  -1  13   0 0.46903 1.20127   2
   1 -13   0 -2.5677 1.31895  18
   1  13   0 0.59532 1.09265   2
  -1  13   0 -1.4002 1.37670   5
   2  13   0 19.5841 5.87120  14
  -2 -13   0 14.5506 3.03701  18
  -2  13   0 22.7155 2.31848  11
  -2 -13   0 19.8498 3.19139  13
   2 -13   0 18.9523 2.96249   6
   2 -13   0 18.4954 3.16700  13
   2  13   0 19.4521 2.61863  16
  -2  13   0 17.0491 5.29856  14
  -2  13   0 20.1047 2.60614   2
   2  13   0 19.8641 2.89400   4
  -2 -13   0 16.9703 2.52759  21
   2 -13   0 16.0506 5.51715  17
  -2 -13   0 17.2442 5.84861  17
  -2 -13   0 20.6976 3.10025   6
   2 -13   0 21.7782 2.50535  21
   2  13   0 17.6350 2.60803   8
  -2  13   0 23.3063 3.81677   5
  -2  13   0 17.9779 2.80504   4
   2  13   0 23.3212 4.17888   5
  -2  13   0 13.7721 2.32587   8
   2  13   0 19.9567 2.79328   2
  -2  13   0 18.9128 2.49195  16
   2 -13   0 17.4788 3.21061  18
   2  13   0 16.7385 2.36092  11
   3 -13   0 -5.3828 3.63516  17
  -3 -13   0 -1.6741 1.24850  13
  -3  13   0 -1.7531 0.99191  16
   3 -13   0 -0.8717 1.42824   6
   3  13   0 1.97652 3.46540  14
   3 -13   0 0.70866 1.33649  21
   3 -13   0 -0.2398 1.59251  13
  -3  13   0 0.66518 1.18433  11
   3  13   0 0.42629 1.13727  11
   3 -13   0 1.37406 1.56314  18
  -3 -13   0 0.70322 1.51345  18
  -3  13   0 0.18861 1.68487   5
   3  13   0 -0.1951 1.27822   2
  -3  13   0 -0.3785 1.17175   8
   3  13   0 -0.2267 1.24699   8
  -3  13   0 -1.0476 2.63610  14
   3  13   0 -2.3815 0.97436   4
  -3  13   0 0.02657 1.22894   4
  -3  13   0 1.34046 1.30440   2
   3  13   0 -0.8936 1.18548  16
   3  13   0 1.69080 1.82487   5
  -3 -13   0 -1.8632 1.47557   6
   4 -13   0 86.7630 5.39827  13
  -4  13   0 76.5181 9.69794  14
  -4 -13   0 93.3459 5.48890   6
  -4  13   0 79.8801 3.84658  16
  -4  13   0 86.2407 5.71863   5
   4  13   0 91.3073 6.71863   5
   4 -13   0 74.4409 5.00970  18
  -4 -13   0 72.0724 5.10798  13
   4 -13   0 91.1602 10.0680  17
   4  13   0 77.9124 4.41515  16
  -4  13   0 86.5854 4.26530   8
   4  13   0 74.2892 4.66286   4
   4 -13   0 79.8675 3.70955  21
   4  13   0 81.5413 4.67349   8
  -4  13   0 86.6050 4.33177   2
  -4 -13   0 78.1863 4.13794  21
   4  13   0 83.2579 4.31068  11
  -4 -13   0 81.4609 5.29289  18
   4  13   0 79.4023 10.1304  14
   4 -13   0 82.4499 4.64363   6
   4  13   0 78.6359 4.62500   2
  -4  13   0 82.7565 4.70552   4
  -4  13   0 81.7040 3.75716  11
   5 -13   0 -0.3517 1.65697  13
  -5 -13   0 0.87314 1.77108   6
   5  13   0 -0.3334 1.21688  11
  -5  13   0 0.33150 1.17381   8
  -5  13   0 0.67834 1.26288   4
  -5  13   0 -0.5890 1.12971   2
  -5  13   0 0.71828 1.38932   5
   5  13   0 0.58158 1.27383  16
  -5  13   0 -1.1499 2.57722  14
   5  13   0 0.22320 1.35009   8
  -5  13   0 -0.1652 1.02877  11
   5 -13   0 0.08600 1.66161  18
   5 -13   0 0.23520 1.20932  21
  -5 -13   0 1.32803 1.62498  18
  -5  13   0 1.73167 1.16715  16
   5  13   0 3.21907 2.24604   5
   5  13   0 -1.2316 1.22602   4
   5  13   0 -0.1451 1.04658   2
   5 -13   0 -2.3184 1.32138   6
   5 -13   0 -1.9985 4.16630  17
  -5 -13   0 0.05356 1.37504  21
  -5 -13   0 1.29533 1.63303  13
   6  13   0 -1.1326 1.52060   5
   6 -13   0 -1.8190 1.47657   6
   6 -13   0 -2.1666 4.13979  17
   6  13   0 2.31895 1.47190  11
  -6  13   0 -0.3360 1.16267   2
  -6 -13   0 -1.9415 1.18779   6
  -6  13   0 1.41389 1.51916   5
   6 -13   0 -1.1540 1.63293  13
   6  13   0 -0.6934 1.42250   4
   6 -13   0 -2.0633 1.48128  18
  -6 -13   0 1.38249 1.66056  21
   6  13   0 -0.1392 1.34264   8
   6  13   0 -2.4329 1.03269  16
  -6 -13   0 1.46525 1.64409  13
   6 -13   0 0.58375 1.31522  21
  -6 -13   0 0.05850 1.24383  18
   6  13   0 0.15415 1.14866   2
   7  13   0 1.91564 2.24499   5
  -7 -13   0 0.17120 1.55089  18
  -7  13   0 1.09394 2.01863   5
   7 -13   0 -7.1325 6.80387  17
   7 -13   0 0.15122 1.73666  18
   7 -13   0 -1.2266 1.28423  21
  -7 -13   0 -1.2371 1.50269  13
   7  13   0 2.25648 1.58456  11
   7 -13   0 -1.1535 1.56134  13
  -7 -13   0 -0.5069 1.58091  21
   7 -13   0 -1.6352 1.43842   6
   7  13   0 -0.0983 1.27681  16
  -7 -13   0 -2.4285 1.60327   6
   7  13   0 -0.4524 1.39032   4
   7  13   0 0.77860 1.25716   8
   7  13   0 0.49966 1.36950   2
   8 -13   0 36.7025 2.95811  21
   8  13   0 26.2554 3.86131   2
   8 -13   0 25.4773 3.78288  18
   8 -13   0 24.5930 3.54055  13
  -8 -13   0 21.7478 5.10536  13
  -8 -13   0 25.7662 3.82307   6
  -8 -13   0 21.7823 3.56666  18
   8  13   0 22.7153 3.70447   4
   8 -13   0 35.3021 3.56413   6
   8  13   0 27.0151 4.35914   5
   8  13   0 32.2202 3.30001  11
   8  13   0 33.2903 3.42805   8
  -8  13   0 24.9267 3.24890   5
  -8 -13   0 26.4506 3.46232  21
   8  13   0 28.9408 3.69793  16
  -9  13   0 -0.3446 1.23342   5
   9  13   0 4.36093 3.49804  16
   9 -13   0 1.16262 1.66299   6
   9  13   0 1.17564 1.70899   2
  -9 -13   0 1.68202 2.08955   6
   9 -13   0 3.14564 1.97386  18
  -9 -13   0 -1.6592 1.50921  18
   9  13   0 -0.2198 1.55047   4
   9 -13   0 0.76763 1.87156  13
   9  13   0 0.71369 1.54687  11
   9 -13   0 -1.3208 1.28246  21
  -9 -13   0 0.21097 1.75357  13
   9  13   0 -0.2678 1.71134   8
  -9 -13   0 0.68197 1.71280  21
  10 -13   0 2.47919 1.96093   6
  10 -13   0 1.36583 2.18333  18
  10  13   0 0.77862 1.83803   2
  10 -13   0 0.26054 1.91343  13
  10  13   0 0.23886 1.50823  11
  10 -13   0 2.86982 1.56183  21
 -10  13   0 4.37277 1.60869   5
  10  13   0 3.17626 2.03876   4
  10  13   0 1.46433 1.79881   8
 -10 -13   0 2.23616 2.13953   6
 -10 -13   0 2.34215 2.04126  13
 -10 -13   0 2.67374 2.10718  18
  10  13   0 3.17496 2.02631  16
  11  13   0 -1.7290 1.55970  16
  11 -13   0 0.76986 2.05815  18
  11  13   0 2.35013 1.95285   4
 -11  13   0 0.52368 1.18432   5
  11 -13   0 1.37201 1.98607  13
  11  13   0 -1.3204 1.45864  11
 -11 -13   0 1.25896 2.21811   6
  11  13   0 0.74827 1.89784   2
 -11 -13   0 -1.7740 1.65688  21
 -11 -13   0 -2.0132 1.34926  13
  11 -13   0 1.08597 1.79206   6
  11  13   0 0.09159 1.87844   8
 -11 -13   0 -2.3450 1.35288  18
 -12 -13   0 15.0558 3.54123   6
  12 -13   0 14.6071 3.19469  13
  12  13   0 15.9079 3.50403   8
  12  13   0 13.0465 3.12678  16
 -12 -13   0 14.9344 3.22304  13
  12  13   0 10.4083 3.07665   4
 -12 -13   0 10.6912 2.71540  18
  12 -13   0 15.3146 3.25479  18
 -12 -13   0 16.1863 3.09013  21
  12  13   0 16.1598 3.40135   2
  12  13   0 19.2979 3.50693  11
  12 -13   0 13.3564 4.44568   6
 -12  13   0 14.0316 2.13610   5
   0  14   0 215.663 6.68895  16
   0 -14   0 207.269 8.55838  18
   0 -14   0 244.717 8.34906   6
   0 -14   0 246.526 9.01957  13
   0  14   0 216.149 7.06686   2
   0  14   0 233.237 7.18982   8
   0  14   0 212.246 7.73675   4
   0  14   0 235.856 6.55884  11
   0 -14   0 215.069 7.35774  21
   0  14   0 227.306 10.2704   5
   1  14   0 2.07435 2.32206   5
   1 -14   0 -1.1217 1.38143  21
   1 -14   0 -1.2639 1.64921  18
   1 -14   0 0.97370 2.02352  13
  -1 -14   0 1.57501 1.98188   6
   1  14   0 0.91206 1.48197   8
  -1 -14   0 0.36545 1.57561  21
  -1  14   0 1.96224 1.52669  16
   1  14   0 -1.2926 1.29424   2
  -1  14   0 1.25381 1.93797   5
  -1  14   0 1.95668 1.65585   2
  -1  14   0 1.33921 1.47754   8
   1  14   0 -1.2389 1.19144  11
  -1  14   0 0.78651 1.61088   4
   1  14   0 0.03701 1.35231   4
  -1  14   0 -0.0001 1.22503  11
   1 -14   0 -0.7624 1.64843   6
  -1 -14   0 1.68117 2.19995  18
   1  14   0 -1.7589 1.34161  16
  -1 -14   0 -1.9805 1.85231  13
   2  14   0 91.4333 4.51360  11
  -2  14   0 97.0681 5.47502   4
  -2  14   0 109.330 7.20998   5
   2 -14   0 105.953 5.60064   6
   2 -14   0 93.7749 5.87092  18
  -2  14   0 95.7737 4.73817   8
   2  14   0 98.7330 5.12019   8
   2  14   0 93.1715 7.04401   5
  -2 -14   0 98.3098 5.74421   6
   2  14   0 104.722 5.20739   2
  -2 -14   0 106.340 6.12538  13
   2  14   0 89.9588 5.35580   4
  -2 -14   0 88.3030 4.48905  21
  -2  14   0 95.2650 4.14115  11
   2 -14   0 105.534 4.41979  21
   2  14   0 103.700 4.93936  16
  -2 -14   0 89.0876 5.86397  18
  -2  14   0 92.6653 4.74132   2
   2 -14   0 99.6570 5.97844  13
  -2  14   0 100.488 4.67735  16
   3 -14   0 1.11023 1.88432  18
   3  14   0 -1.9755 1.65228   5
  -3  14   0 0.45956 1.39165   2
   3 -14   0 -0.4914 1.49078   6
   3  14   0 -2.6262 0.98181  16
  -3 -14   0 -1.3735 1.50045   6
  -3 -14   0 0.43367 1.54444  21
   3 -14   0 -0.7327 1.27520  21
  -3 -14   0 0.01556 1.52809  13
  -3  14   0 -0.5127 1.16249   4
   3  14   0 1.07923 1.46134   2
   3  14   0 -1.6372 1.20050   4
   3  14   0 -0.7380 1.11741   8
  -3  14   0 -0.9370 1.04539   8
  -3  14   0 1.70099 1.92109   5
   3 -14   0 -2.0903 1.50153  13
  -3  14   0 -0.1351 1.22569  11
   3  14   0 -0.5244 1.21077  11
  -3 -14   0 1.47189 1.67693  18
  -3  14   0 -1.7549 1.07509  16
   4  14   0 2.81391 1.78884   2
  -4  14   0 0.64315 1.24596   2
  -4  14   0 2.75535 1.39625  11
   4  14   0 1.16232 1.47958  16
   4  14   0 -0.3563 1.92509   5
  -4  14   0 0.98490 2.21500   5
  -4 -14   0 0.24453 1.63615  18
   4  14   0 1.42350 1.58099   8
  -4  14   0 -0.8248 1.22768   8
   4 -14   0 0.37138 1.55030  18
  -4  14   0 2.22812 1.61909   4
  -4  14   0 -0.8006 1.21888  16
   4 -14   0 1.08241 1.64510   6
   4  14   0 0.81418 1.29732   4
   4 -14   0 0.67145 1.44391  21
  -4 -14   0 -1.0622 1.49189  21
   4  14   0 1.08749 1.30542  11
  -4 -14   0 -1.3615 1.55304  13
  -4 -14   0 1.72840 1.92384   6
   4 -14   0 0.67993 1.86248  13
  -5 -14   0 1.59616 1.63234  21
  -5  14   0 -0.5122 1.11552   2
  -5  14   0 -2.1523 1.33134   5
  -5  14   0 -0.3075 1.12480  11
   5 -14   0 -0.1494 1.80576  13
  -5  14   0 -0.0408 1.17926   8
   5 -14   0 -2.3987 1.29091  18
  -5  14   0 -0.5017 1.19378  16
  -5 -14   0 1.75442 2.00379  13
   5  14   0 -0.8418 1.91282   5
   5 -14   0 -1.3129 2.25067  21
  -5 -14   0 -0.8968 1.69982   6
   5  14   0 0.71976 1.30523  11
  -5 -14   0 0.19810 1.72505  18
   5  14   0 0.68416 1.50048   4
   5  14   0 -2.2454 0.94719   8
   5  14   0 0.07169 1.31034  16
   5  14   0 -0.4778 1.11152   2
  -5  14   0 -0.1934 1.18336   4
   5 -14   0 0.20988 1.60374   6
  -6 -14   0 3.78980 2.08169  13
   6  14   0 3.44996 1.72811   8
  -6 -14   0 2.19473 1.65331  21
   6 -14   0 2.92098 1.92041  13
  -6  14   0 2.15980 1.86203   5
   6 -14   0 2.11965 1.74821   6
  -6 -14   0 -0.8839 1.70973   6
   6  14   0 2.97828 1.70579  11
   6 -14   0 5.36705 2.25199  18
   6  14   0 1.81412 1.68185  16
   6 -14   0 3.46356 1.67826  21
   6  14   0 -1.1528 2.41878   5
   6  14   0 4.86192 2.20874   4
   7  14   0 2.22062 1.80028   2
  -7 -14   0 0.27267 1.60568  18
   7 -14   0 -3.5240 1.41989  13
   7  14   0 -0.6052 1.43663   4
   7  14   0 0.72550 2.23537  16
  -7 -14   0 -1.2730 1.48573  21
   7  14   0 -1.3197 1.24072  11
   7  14   0 1.41097 2.19551   5
  -7  14   0 -0.3037 1.64949   5
  -7 -14   0 1.25868 2.01647  13
   7 -14   0 0.84025 3.38861  18
   7  14   0 0.67780 1.54761   8
   7 -14   0 -2.7021 1.39206   6
  -8 -14   0 1.05292 1.80497  21
  -8 -14   0 -1.4614 1.52270   6
   8  14   0 3.22489 1.76274  11
   8  14   0 2.23726 1.90301  16
   8  14   0 3.19553 2.02831   4
  -8  14   0 1.35999 1.72156   5
   8  14   0 1.67592 1.83179   2
  -8 -14   0 2.61749 2.21925  18
   8 -14   0 3.52968 2.27636  18
  -8 -14   0 2.73878 1.95721  13
   8 -14   0 2.26089 1.97184   6
   8  14   0 1.08769 1.90372   8
   9  14   0 0.95291 1.72939  16
   9 -14   0 0.08971 1.88599  13
   9  14   0 -1.8825 1.58846   4
   9 -14   0 -0.5975 1.85814  18
  -9 -14   0 -1.5078 1.63214  18
  -9 -14   0 1.40420 1.87753  21
   9  14   0 0.11589 1.86184   8
  -9 -14   0 -1.4783 1.73394   6
   9  14   0 -0.7135 1.60036  11
   9 -14   0 -1.5413 1.48664   6
  -9 -14   0 -0.0105 1.92349  13
   9  14   0 0.32890 1.84043   2
  -9  14   0 -1.5399 1.46129   5
  10 -14   0 12.5427 3.16636  18
  10  14   0 9.57485 2.87846   4
 -10 -14   0 9.25101 2.63519  21
  10  14   0 6.96825 2.80024  16
  10 -14   0 12.8776 2.80367   6
 -10 -14   0 6.59931 2.58152  18
  10  14   0 11.0778 2.53354  11
  10 -14   0 11.0753 2.97504  13
 -10 -14   0 7.54839 2.54405  13
 -10  14   0 6.41624 2.15674   5
  10  14   0 5.13521 2.55824   2
 -10 -14   0 10.8844 3.13181   6
  10  14   0 8.44326 2.73525   8
   0 -15   0 -0.5164 1.55570  21
   0  15   0 0.11350 1.24141  11
   0  15   0 0.68775 1.38175   2
   0 -15   0 0.46688 1.76070   6
   0  15   0 -0.1494 1.56092   4
   0  15   0 -3.1486 1.02550   8
   0  15   0 0.52282 2.12697   5
   0  15   0 1.39121 1.42613  16
   0 -15   0 0.99363 1.79580  18
  -1  15   0 -0.2325 1.31236   8
  -1  15   0 0.09458 1.39152  16
  -1 -15   0 -0.7424 2.88935  13
   1  15   0 -1.4728 1.02390  11
   1 -15   0 -0.5498 1.51828  21
  -1  15   0 0.52678 1.21260   2
   1  15   0 -2.7734 1.28071   8
  -1 -15   0 0.17842 1.74941  18
   1  15   0 -0.0338 1.55743   2
   1 -15   0 -1.4285 2.52266  13
   1  15   0 0.77352 1.95637   5
   1 -15   0 2.39135 2.11305  18
  -1  15   0 -0.2165 1.82101   5
   1  15   0 0.22027 1.36600   4
   1  15   0 -1.2049 1.19756  16
  -1  15   0 1.33783 1.29620  11
  -1 -15   0 1.17298 1.62553  21
   1 -15   0 1.49551 2.08899   6
  -1  15   0 1.00100 1.89568   4
  -1 -15   0 -0.2704 1.79746   6
  -2  15   0 4.84753 1.69948   8
   2 -15   0 1.71050 1.59824  21
  -2  15   0 1.58759 1.48326   2
   2  15   0 5.92958 2.15786   8
   2 -15   0 2.78098 3.60737  13
  -2  15   0 4.51167 2.18328   4
   2 -15   0 3.38553 2.08958   6
  -2  15   0 3.70519 1.66275  16
   2  15   0 5.17483 1.87015  11
   2  15   0 4.84026 2.10635   4
   2  15   0 1.68641 1.81899   2
  -2  15   0 -1.2864 1.98364   5
  -2  15   0 0.83148 1.32204  11
   2 -15   0 3.86465 2.23015  18
  -2 -15   0 3.38349 2.11308  18
  -2 -15   0 3.32122 2.09766  13
   2  15   0 0.94374 1.53294  16
   2  15   0 3.18746 2.44502   5
  -2 -15   0 0.30440 1.61557  21
  -2 -15   0 1.12000 1.87763   6
  -3 -15   0 -1.9951 1.53348   6
  -3  15   0 0.55408 1.27462   2
  -3  15   0 1.10303 1.63052   4
  -3  15   0 1.84263 1.44060  16
  -3 -15   0 -0.5792 1.67249  18
   3  15   0 0.56940 1.31736  11
   3 -15   0 -1.2113 1.84593  18
  -3 -15   0 -1.3361 1.67520  13
   3  15   0 0.43695 1.51559   4
   3  15   0 -1.8343 1.23275   8
  -3  15   0 4.22754 2.18008   5
  -3  15   0 0.15698 1.22076   8
  -3 -15   0 -1.0213 1.44908  21
  -3  15   0 2.43356 1.42504  11
   3  15   0 -1.2020 2.41789   2
   3  15   0 -0.9529 1.26813  16
   3 -15   0 -0.0530 1.95543   6
  -4  15   0 2.89275 2.22334   5
  -4  15   0 7.83418 1.96273  16
  -4  15   0 2.49908 1.65307   4
  -4 -15   0 1.99667 2.14611  18
   4  15   0 5.06358 1.93580  16
  -4 -15   0 4.41593 2.52999   6
   4 -15   0 2.93195 1.89477   6
   4  15   0 5.30775 1.73996  11
   4 -15   0 3.38775 2.57148  13
  -4 -15   0 4.46874 1.96426  21
  -4  15   0 2.75095 1.46526  11
   4  15   0 3.33987 1.86201   2
  -4  15   0 2.31290 1.62014   2
  -4 -15   0 5.60887 2.43977  13
   4  15   0 2.25694 3.96867   5
   4 -15   0 3.86795 2.20182  18
  -4  15   0 2.83266 1.52638   8
   4  15   0 3.56783 1.92241   4
   4  15   0 4.02615 2.99264   8
  -5 -15   0 0.27949 1.98851  18
   5 -15   0 1.47072 1.78055   6
   5  15   0 -2.2888 1.14402  11
   5  15   0 -0.9139 1.45328   8
  -5 -15   0 1.30441 1.69446  21
  -5 -15   0 -0.9287 1.95109  13
  -5  15   0 0.13851 1.26009   8
   5  15   0 -0.1990 1.29434   4
  -5  15   0 0.81456 1.76489   5
   5  15   0 4.84427 3.19034  16
   5 -15   0 -0.8982 1.76271  13
   5  15   0 -0.2364 1.54425   2
  -5  15   0 1.32131 1.40643  16
  -5  15   0 -1.2212 1.31964   4
  -5 -15   0 3.10716 2.24829   6
   5  15   0 2.20073 2.41744   5
  -5  15   0 0.77566 1.45025   2
   5 -15   0 0.28603 1.80747  18
   6  15   0 0.11799 1.60081   2
   6  15   0 4.51528 2.10460   8
  -6  15   0 1.52065 1.82174   5
   6  15   0 0.70246 1.78474   4
   6 -15   0 -0.6989 1.72045   6
   6 -15   0 1.66270 2.17897  13
   6 -15   0 -0.0416 1.93920  18
  -6 -15   0 1.62696 2.15037  18
   6  15   0 -1.3884 1.19198  11
  -6 -15   0 1.77015 2.15534  13
  -6 -15   0 -0.3510 1.99821   6
   6  15   0 -0.0037 1.52739  16
   6  15   0 2.99447 2.48321   5
  -7  15   0 1.51856 1.91216   5
  -7 -15   0 -1.3942 2.16396  21
   7  15   0 -2.4820 1.08776   8
   7 -15   0 1.78752 1.93759   6
  -7 -15   0 -0.5766 1.67585  18
   7  15   0 -2.6762 2.15690   5
   7  15   0 -0.2088 1.57816   4
   7  15   0 0.72321 1.75076   2
   7  15   0 -0.0556 1.50493  16
  -7 -15   0 0.82447 1.94385   6
  -7 -15   0 1.88365 2.26062  13
   7 -15   0 0.27662 2.01754  18
   7 -15   0 0.70283 2.09380  13
   7  15   0 1.12340 1.53026  11
   8  15   0 8.68454 2.44597   8
  -8 -15   0 4.24404 2.41418   6
   8  15   0 0.88676 1.95994  16
  -8 -15   0 5.45526 2.53737  13
   8 -15   0 3.06576 2.46918  18
   8 -15   0 3.04246 3.15851   6
   8 -15   0 1.33361 2.13047  13
   8  15   0 2.40736 2.20558   4
  -8  15   0 1.72948 1.85073   5
   8  15   0 1.71866 1.91718  11
  -8 -15   0 -0.6921 1.99990  18
  -8 -15   0 1.69673 1.84635  21
   8  15   0 7.07481 2.57554   2
   0 -16   0 24.7830 4.21755  18
   0  16   0 24.4970 3.73901   4
   0  16   0 34.3318 3.06661  11
   0 -16   0 30.9114 4.55009  13
   0  16   0 28.8539 4.77336   5
   0  16   0 34.9043 3.49361   2
   0  16   0 36.1328 3.86222  16
   0  16   0 35.1381 3.64580   8
  -1 -16   0 2.53839 2.26939  18
   1  16   0 -1.2415 1.43705   4
   1  16   0 -0.3148 1.27402  11
   1 -16   0 -0.7203 2.11072  13
  -1 -16   0 -2.7383 1.72692  13
  -1  16   0 0.65955 1.34434  11
   1  16   0 -0.8195 1.27804   8
   1 -16   0 0.85020 2.13427  18
  -1 -16   0 2.01604 1.98789   6
  -1  16   0 -2.1812 1.78447   5
   1  16   0 0.21845 2.18388   5
  -1  16   0 2.03927 1.78806   2
   1  16   0 -0.6197 1.41407   2
  -1  16   0 1.44786 1.58841   4
  -1  16   0 0.45808 1.35036  16
  -1  16   0 -0.2500 1.33904   8
  -2  16   0 5.00692 1.64832  16
   2  16   0 1.39314 1.77406   4
  -2  16   0 5.04036 1.98604   8
   2  16   0 3.03382 1.82134  11
   2  16   0 7.61612 3.00017   5
   2  16   0 0.93116 1.55769  16
  -2 -16   0 0.41928 2.00530   6
  -2  16   0 1.52276 1.78009   4
  -2  16   0 4.45464 1.86210   2
  -2  16   0 5.12086 1.73378  11
  -2 -16   0 1.52005 1.69713  21
   2 -16   0 3.76259 2.49466  13
   2 -16   0 3.62058 2.55717   6
   2  16   0 5.91968 2.10444   2
   2  16   0 4.28878 1.98056   8
  -2 -16   0 4.41349 2.60279  13
  -2 -16   0 -0.7744 1.99409  18
   2 -16   0 3.32182 2.60003  18
  -2  16   0 1.66485 2.18735   5
  -3  16   0 0.28726 1.41139  11
  -3 -16   0 -0.5839 1.94135   6
   3  16   0 -0.4024 1.59669   4
   3 -16   0 -4.2709 2.43171   6
  -3  16   0 -0.2530 1.60933   4
  -3  16   0 1.05358 1.48750  16
  -3  16   0 1.53622 2.16149   5
   3  16   0 -1.2583 1.42904   2
   3  16   0 0.54638 2.47042   5
  -3 -16   0 -1.1078 1.57186  21
   3  16   0 2.49166 1.61782  11
  -3  16   0 -0.5524 1.51824   8
   3 -16   0 -0.6387 1.62528  18
  -3 -16   0 -0.4763 2.09698  13
   3 -16   0 2.43068 2.46079  13
  -3 -16   0 -1.9921 1.92160  18
   3  16   0 0.14234 1.58894   8
   3  16   0 -1.3817 1.30238  16
  -3  16   0 0.42322 1.49525   2
   4  16   0 57.5263 4.41035  16
  -4 -16   0 59.0338 5.22996  13
  -4 -16   0 49.4770 3.75764  21
   4  16   0 48.6178 4.62414   4
  -4  16   0 39.1902 4.03579  16
   4 -16   0 53.8141 5.36256  18
  -4  16   0 61.9219 6.04349   5
  -4 -16   0 50.8295 5.14824  18
   4  16   0 56.0177 4.00027  11
  -4  16   0 59.4301 3.48659  11
   4  16   0 58.1404 4.54988   2
  -4  16   0 50.1864 4.40133   4
  -4 -16   0 55.1792 5.06498   6
   4  16   0 62.6560 6.33699   5
   4 -16   0 44.9200 5.40842  13
  -4  16   0 51.8858 4.11339   2
  -4  16   0 56.6737 3.87891   8
   4  16   0 47.5019 4.40366   8
  -5 -16   0 0.43127 1.99442   6
   5  16   0 0.33643 2.64149   5
   5  16   0 0.87587 1.75108   8
   5  16   0 1.18085 1.85804   4
   5  16   0 1.88694 1.79375  16
  -5 -16   0 0.56212 2.24487  13
  -5 -16   0 0.74728 2.07074  18
  -5  16   0 1.51928 1.52212   2
  -5 -16   0 0.65129 1.86842  21
   5 -16   0 2.49525 2.26218  13
  -5  16   0 -0.3580 1.48430   8
   5  16   0 0.78523 1.61303  11
   5 -16   0 3.99603 2.47313   6
   5  16   0 3.13305 2.08119   2
  -5  16   0 0.73820 2.05883   5
   5 -16   0 0.01061 1.78788  18
  -2   0   1 0.84166 0.22181   5
   2   0   1 0.67060 0.58819  17
   2   0  -1 0.18850 0.09968   5
   2   0  -1 -0.0313 0.36156  14
  -2   0  -1 0.06931 0.40810  17
  -2   0  -1 0.07266 0.25817  14
  -2   0   1 0.04684 0.48608  17
   2   0  -1 0.07040 0.08245   5
   2   0  -1 -0.6667 0.30568  17
   2   0   1 -0.1134 0.15443  10
   2   0   1 -0.0035 0.07887   5
   2   0   1 0.34214 0.32815  14
  -2   0  -1 0.15749 0.12798   5
  -2   0   1 -0.0127 0.32020  14
  -3   0  -1 -0.1666 0.32723  14
  -3   0   1 -0.0330 0.40860  14
  -3   0  -1 0.05608 0.14969   5
   3   0   1 -0.1058 0.17880  10
   3   0   1 -0.2604 0.38616  14
   3   0  -1 -0.0035 0.64903  17
   3   0  -1 0.52151 0.58158  14
  -3   0   1 0.06408 0.16680   5
   3   0   1 -0.0870 0.48582  17
  -3   0   1 1.32011 0.73755  17
  -3   0  -1 0.02500 0.47946  17
   4   0   1 0.06966 0.30994  10
  -4   0  -1 0.01410 0.24234  18
  -4   0   1 0.86427 0.41894  21
   4   0  -1 0.07114 0.23348   4
  -4   0  -1 -0.0421 0.28549   6
  -4   0   1 0.96763 0.70395  14
   4   0   1 0.33970 0.27386   2
   4   0   1 -0.1432 0.57242  14
   4   0   1 0.13544 0.25787  11
   4   0   1 0.45669 0.31838  16
  -4   0  -1 -0.0630 0.55058  14
   4   0  -1 0.38622 0.88172  14
  -4   0  -1 0.05367 0.21323   5
  -4   0  -1 -0.0617 0.28571  13
   4   0  -1 0.05026 0.79635  17
  -4   0   1 0.55628 0.41892   7
   4   0   1 2.03900 1.26780  17
  -4   0  -1 0.30373 0.90157  17
  -4   0   1 1.27802 0.95336  17
  -4   0   1 0.24761 0.32267   6
  -4   0   1 0.03941 0.31558  12
  -4   0   1 0.23293 0.34536  15
  -4   0   1 -0.1891 0.23535   5
   5   0   1 0.63447 0.38643  11
   5   0  -1 0.63675 0.99450  17
   5   0   1 0.55613 0.77780  14
   5   0  -1 -0.0771 0.83170  14
   5   0  -1 1.07849 0.37086   2
  -5   0   1 0.55960 0.48497  21
  -5   0  -1 0.13399 0.25348   5
  -5   0   1 0.12780 0.43065   7
   5   0   1 -0.2218 0.31265  16
  -5   0   1 -0.4030 0.68782  14
  -5   0   1 -0.2831 0.22890   5
  -5   0  -1 0.18483 0.63461  17
  -5   0  -1 -0.0881 0.28859  18
   5   0   1 0.18205 0.37751  10
   5   0  -1 0.06566 0.30573   4
  -5   0   1 0.05194 0.32983  12
  -5   0  -1 -0.8040 0.48839  14
  -5   0  -1 0.42134 0.40333   6
  -5   0  -1 -0.1637 0.26284  19
   5   0   1 -0.0248 0.24789   4
  -5   0   1 0.36818 0.43117   6
  -5   0   1 0.45987 0.29378  13
  -5   0   1 -0.1341 0.21627  18
  -6   0   1 0.27223 0.72396  17
   6   0   1 1.21985 1.26771  17
   6   0   1 0.60119 0.45854  16
   6   0  -1 -0.1903 0.34934   8
  -6   0  -1 0.21405 0.35533   6
   6   0   1 0.81033 0.44768   8
  -6   0  -1 1.05398 1.06349  17
  -6   0  -1 0.33867 0.34805  18
  -6   0   1 0.22203 0.34427   5
   6   0   1 -0.1676 0.35526  11
   6   0  -1 0.03272 0.29208   4
   6   0  -1 0.20949 0.33784   2
  -6   0   1 0.12649 0.26478  18
  -6   0   1 0.07278 0.38456  21
  -6   0   1 1.08482 0.53642   7
   6   0   1 0.02367 0.31428   2
   6   0   1 0.42905 0.75548  14
  -6   0   1 0.65875 0.46067  12
  -6   0  -1 0.30314 0.32654  19
   6   0  -1 0.08687 0.85487  14
  -6   0   1 0.11806 0.38604   6
   6   0   1 0.94445 0.44507   4
  -6   0  -1 -0.6533 0.55880  14
  -6   0   1 0.19350 0.82094  14
   6   0   1 0.48269 0.47212  10
  -6   0  -1 0.18358 0.29599  13
  -6   0  -1 1.29957 0.42976   5
  -6   0   1 -0.1750 0.27024  13
   6   0  -1 1.55108 1.26507  17
  -7   0  -1 0.53765 0.44704  18
   7   0  -1 1.17564 0.61571  16
   7   0   1 -0.2415 0.37814   2
  -7   0   1 0.40324 0.52540  12
  -7   0  -1 -1.0111 0.81983  17
  -7   0   1 0.21621 0.41468   6
   7   0  -1 -1.5913 1.09982  17
   7   0   1 0.30025 0.45962  16
   7   0   1 -0.4041 0.33443  11
  -7   0   1 0.11723 0.37241  13
  -7   0  -1 0.63024 0.41607   5
   7   0  -1 0.08129 0.45929   2
   7   0  -1 0.22026 0.41624   4
   7   0  -1 1.52616 1.26118  14
   7   0  -1 0.00811 0.52946  10
  -7   0  -1 0.19684 0.37335  13
  -7   0   1 0.25977 0.38622   5
  -7   0  -1 0.08307 0.37331  19
  -7   0   1 0.11869 0.30925  19
   7   0   1 0.88648 0.47339   8
   7   0   1 -0.8212 1.31888  17
  -7   0   1 0.02798 1.04790  14
  -7   0   1 0.34445 1.10714  17
   7   0   1 -0.1719 0.89093  14
  -7   0   1 -0.0184 0.33249  18
   7   0   1 0.07975 0.39056   4
  -7   0   1 0.14814 0.47807  21
  -7   0  -1 0.66248 0.50228   6
   7   0   1 -0.0380 0.52070  10
  -7   0  -1 1.40652 1.03651  14
   7   0  -1 -0.7948 0.26203   8
   8   0  -1 0.01867 0.49765  16
   8   0  -1 -2.7400 1.12062  17
   8   0  -1 0.30321 0.49213   2
  -8   0   1 0.40104 0.51154   5
   8   0   1 0.29942 0.44394   2
   8   0   1 -1.6523 0.97749  14
   8   0   1 0.73542 1.66187  17
  -8   0   1 -0.7843 1.39973  17
  -8   0  -1 0.13546 0.51032   6
  -8   0  -1 -1.0116 1.09018  17
  -8   0  -1 0.09973 0.45772  18
   8   0   1 -0.2356 0.40337   8
  -8   0   1 -0.4003 0.35090  18
   8   0   1 0.13972 0.50539  16
   8   0  -1 -0.3546 0.42037   8
  -8   0  -1 0.12673 0.40140  19
   8   0  -1 0.36645 0.55344  11
  -8   0   1 -0.1065 0.52093   6
   8   0   1 0.08828 0.40978   4
  -8   0   1 1.99557 1.42560  14
   8   0  -1 0.31948 1.11690  14
   8   0  -1 0.77006 0.53856   4
  -8   0  -1 -1.5875 0.93500  14
   8   0  -1 0.44119 0.57156  10
   8   0   1 0.27504 0.51692  11
  -8   0   1 0.39335 0.38051  19
  -8   0  -1 0.84113 0.51191   5
   8   0   1 -0.1568 0.49338  10
  -8   0  -1 -0.0931 0.39317  13
  -8   0   1 -0.0664 0.34004  13
   9   0   1 -0.2990 0.47564  11
  -9   0   1 -0.2387 0.42561  18
  -9   0   1 0.22393 0.45878  19
  -9   0  -1 0.23245 0.59652   6
  -9   0  -1 0.10963 0.51663   5
  -9   0   1 0.20025 0.52800  13
  -9   0   1 -0.1435 0.53887   6
   9   0   1 1.25081 0.78375  16
  -9   0  -1 0.08689 1.43349  14
   9   0   1 -0.2061 0.60176   8
   9   0  -1 0.16423 0.67824  16
   9   0  -1 0.15864 0.70138  10
  -9   0   1 -0.7930 1.27989  14
   9   0  -1 0.46732 0.64378   8
   9   0   1 1.72502 1.23283   2
   9   0   1 -0.6398 1.50325  17
   9   0  -1 -1.0921 1.11500  14
   9   0  -1 0.65975 0.64861   4
   9   0  -1 -0.5177 0.51593   2
  -9   0  -1 0.13639 0.50316  18
   9   0   1 0.66261 0.69998  10
  -9   0   1 0.75477 1.42982  17
  -9   0  -1 -0.8707 0.44221  13
  -9   0  -1 -0.5354 0.40688  19
  -9   0  -1 0.56656 1.82823  17
  -9   0   1 -0.0507 0.55494   5
   9   0  -1 0.76557 0.66068  11
   9   0   1 0.67657 0.56337   4
   9   0   1 -0.2560 1.26200  14
 -10   0  -1 -0.1068 0.62430   5
  10   0  -1 -0.6210 2.40526  17
 -10   0   1 -0.0012 0.65344   5
 -10   0   1 0.44887 0.53848  19
  10   0   1 -0.1356 0.60598   2
  10   0  -1 0.41091 0.65589   4
  10   0   1 0.35959 0.80301  16
 -10   0   1 1.06996 0.82850   6
  10   0   1 0.22493 0.64895  11
 -10   0   1 0.11052 0.57070  18
 -10   0   1 -0.5185 0.50473  13
 -10   0  -1 -1.3627 1.34269  17
  10   0  -1 0.09410 1.30694  14
 -10   0  -1 -0.1101 0.73417   6
  10   0  -1 0.07129 0.77462  10
  10   0  -1 -0.3315 0.58118  11
  10   0   1 -0.4773 0.59533  10
 -10   0   1 -1.6492 1.54276  17
  10   0  -1 0.87759 0.90164  16
  10   0   1 0.15618 0.57465   4
  10   0  -1 0.38818 0.66254   8
  10   0  -1 0.52397 0.69117   2
  10   0   1 0.00130 0.60981   8
 -10   0  -1 0.30225 0.66831  18
  10   0   1 -0.2967 1.43392  14
 -10   0  -1 0.07429 0.55066  19
 -10   0  -1 0.07480 0.57130  13
 -11   0   1 0.22386 0.58561  19
 -11   0  -1 -0.1674 0.65556  18
 -11   0  -1 0.60391 0.45929  22
  11   0   1 -1.6098 0.68251  10
  11   0   1 -0.6521 1.80135  14
  11   0  -1 -0.5480 0.76310  16
  11   0  -1 0.06833 0.86697  11
 -11   0   1 -0.8433 0.60560  13
 -11   0  -1 -0.0735 0.82319   6
  11   0   1 0.03190 0.76093   2
 -11   0  -1 -0.7294 0.65121   5
  11   0   1 0.09772 0.88475  11
  11   0   1 0.21708 0.86492  16
  11   0  -1 -0.6762 1.81644  14
  11   0  -1 1.54936 1.09603  10
  11   0   1 -0.8775 0.77133   8
  11   0  -1 1.10966 0.88958   4
  11   0  -1 -0.4399 0.78659   8
 -11   0  -1 -0.3742 0.63586  19
 -11   0  -1 0.65658 0.82773  13
 -11   0  -1 0.15394 1.95851  17
  11   0   1 0.40640 0.79593   4
  11   0  -1 -1.1047 0.70602   2
 -11   0   1 0.41651 0.63963  18
 -11   0   1 4.31674 2.69376  17
 -11   0   1 -0.7272 0.68168   6
 -11   0   1 -1.1707 0.66643   5
  12   0  -1 -0.6292 1.05287  11
  12   0   1 1.09366 2.35040  14
  12   0   1 -0.6935 1.05889  10
 -12   0   1 0.52500 0.85841  18
 -12   0  -1 0.08793 0.55038  22
  12   0   1 -0.2528 0.82700   4
 -12   0   1 -0.7282 1.06906   6
 -12   0  -1 0.67797 1.02433   6
 -12   0  -1 1.36854 0.92511  19
  12   0  -1 -0.6051 0.98543  16
  12   0   1 -0.0485 1.20661  16
  12   0  -1 0.87639 1.03402   4
  12   0  -1 -0.0073 1.07446   2
 -12   0  -1 0.13536 0.88053  18
  12   0  -1 0.32820 1.16111  10
  12   0   1 -0.6927 1.10430   8
 -12   0   1 -0.5126 0.86916  13
 -12   0  -1 -0.4580 0.99735   5
  12   0  -1 -0.6390 0.92556   8
 -12   0  -1 -1.4455 2.08715  17
  12   0   1 -0.1368 1.01519   2
 -12   0   1 0.66699 1.10554   5
  12   0  -1 -1.8115 2.06891  14
  12   0   1 -1.2744 0.84633  11
 -12   0   1 1.06461 1.89133  17
 -12   0  -1 0.82982 1.07046  13
  13   0   1 0.63670 1.19487   2
 -13   0   1 -0.0119 1.33839   6
  13   0   1 0.35578 0.99226  11
  13   0  -1 -0.4917 1.21232  16
 -13   0  -1 -1.3484 0.86628  18
  13   0  -1 1.42676 1.54015   8
  13   0   1 0.27741 1.00047   4
 -13   0   1 4.45575 3.04259  17
  13   0   1 0.89350 1.33647  10
 -13   0  -1 -0.2437 1.14496   6
 -13   0   1 -1.1257 0.77321  13
  13   0   1 -1.6813 2.13499  14
 -13   0   1 1.60682 0.70348  22
 -13   0  -1 0.15705 0.91106  19
  13   0  -1 0.07509 1.05063   4
  13   0  -1 2.10002 1.32299  11
  13   0  -1 -0.0751 1.12303  10
 -13   0   1 -1.0321 0.75512  18
 -13   0  -1 -0.0930 0.58489  22
  13   0   1 -0.8215 1.17068   8
  13   0  -1 1.62861 1.40649   2
 -13   0  -1 1.07875 1.12030  13
  13   0  -1 -2.5053 2.21413  14
 -14   0  -1 0.71312 0.99731  19
  14   0   1 2.72883 3.21479  14
 -14   0   1 0.57853 1.16814   6
  14   0  -1 0.46520 1.25507  11
  14   0  -1 -0.4751 1.13872   2
  14   0   1 0.10992 1.36862  11
  14   0  -1 -0.1258 1.09481   4
 -14   0  -1 1.12982 1.46123   6
  14   0   1 0.75373 1.48388  10
 -14   0  -1 0.90252 1.12549  18
 -14   0  -1 -1.9832 0.83630  13
 -14   0  -1 -0.8198 0.58273  22
  14   0  -1 0.36665 1.48318  16
  14   0  -1 -3.3931 2.72389  14
  14   0   1 0.91719 1.16414   4
 -14   0   1 -0.4573 2.77751  17
  14   0   1 0.07010 1.30660   8
 -14   0   1 -0.2321 0.67990  22
  14   0   1 -0.9962 0.99365   2
  14   0  -1 -0.9624 1.19760  10
 -14   0   1 0.25026 1.02946  13
  14   0  -1 -0.3965 1.07197   8
 -14   0   1 -0.5186 0.93235  18
  14   0   1 -1.4136 1.33865  16
 -14   0  -1 -0.7671 2.73907  17
 -15   0  -1 0.59216 0.81173  22
 -15   0  -1 0.91474 1.64007   6
  15   0   1 -0.6110 1.49753  11
  15   0   1 0.78790 1.29264  10
  15   0   1 0.61717 2.99741  14
  15   0  -1 -2.1234 3.01873  14
 -15   0   1 0.23554 1.13268  18
 -15   0  -1 0.81748 1.29382  13
  15   0  -1 0.49372 1.45131  10
 -15   0   1 -1.1768 1.24959   6
  15   0   1 -1.5632 1.16713   2
  15   0   1 0.49638 1.45219   8
  15   0   1 2.08982 1.78012  16
 -15   0  -1 1.36577 1.47642  18
  15   0  -1 -0.3919 1.32778  11
  15   0  -1 -0.5878 1.17266   4
 -15   0   1 -1.6982 0.99432  13
  15   0  -1 0.79992 1.51417   8
  15   0  -1 0.48122 1.48227  16
 -15   0   1 -0.4110 0.74195  22
  15   0  -1 1.15950 1.58906   2
  16   0  -1 -2.4616 1.41400  11
  16   0   1 1.22836 1.70669  10
 -16   0   1 2.17993 1.42583  13
  16   0  -1 0.62148 1.56671   2
  16   0   1 -0.3976 1.19871   4
 -16   0  -1 -1.0659 0.75827  22
 -16   0   1 -0.5473 1.16748  18
  16   0   1 1.33848 1.57166   2
  16   0  -1 -2.3903 1.28088  10
  16   0  -1 -2.5527 1.16009   8
  16   0   1 -1.7627 1.50094  11
 -16   0  -1 -1.0762 1.35039   6
  16   0   1 -0.6308 3.68817  14
  16   0   1 1.19729 1.67955   8
 -16   0  -1 -0.0382 1.24835  13
 -16   0  -1 0.50007 1.29424  18
  16   0  -1 3.63881 4.23432  14
 -16   0   1 -0.2544 0.83738  22
 -16   0   1 -0.9272 1.06005   6
  16   0  -1 -1.5531 1.55405  16
  16   0   1 1.33964 1.74359  16
  16   0  -1 0.43578 1.59097   4
 -17   0   1 -0.6863 1.47675   6
  17   0  -1 0.81803 1.59948  11
  17   0   1 -0.3423 1.63036  16
  17   0   1 -0.4729 1.44313   2
 -17   0  -1 0.70759 1.01660  22
  17   0  -1 1.56775 1.74384  10
  17   0   1 1.33402 1.69604   8
 -17   0  -1 0.62501 1.32210  18
 -17   0   1 0.35845 0.97284  22
  17   0  -1 3.04715 4.56137  14
  17   0  -1 -0.7047 1.39916   2
  17   0   1 0.21442 1.53641   4
 -17   0   1 -1.3851 1.15614  13
 -17   0  -1 -1.4263 1.38040   6
  17   0   1 0.19212 1.59146  10
  17   0  -1 0.05372 1.55616   4
  17   0  -1 1.54486 1.70885   8
  17   0   1 -0.2882 1.62222  11
 -17   0  -1 -0.9158 1.22397  13
  17   0  -1 0.90035 1.72059  16
 -18   0   1 0.51768 1.73456   6
  18   0  -1 -2.0846 1.75942  16
  18   0  -1 -1.0442 1.67704  11
 -18   0  -1 0.80959 1.54925  13
  18   0   1 -0.8252 1.52903   2
 -18   0  -1 -0.3828 1.03061  22
  18   0   1 0.67490 1.62292   4
  18   0   1 -1.1463 1.64857  16
 -18   0   1 1.46943 1.41877  13
  18   0  -1 1.68816 1.90805   8
  18   0   1 -0.0177 1.57021  10
  18   0  -1 1.66829 1.89457  10
  18   0  -1 2.69156 1.92942   2
  18   0   1 -0.2233 1.67936  11
  18   0  -1 -0.2955 1.46931   4
 -18   0   1 0.99343 1.22538  22
  18   0   1 1.52755 1.82775   8
 -19   0  -1 1.60672 1.30046  22
  19   0  -1 -0.1181 1.85104  11
  19   0  -1 -0.3560 1.69115   4
  19   0  -1 -2.6518 1.83672  10
  19   0  -1 -3.3405 1.65162  16
  19   0   1 2.34274 2.16032   8
  19   0   1 -0.0675 1.98564   4
  19   0   1 -0.5598 1.87437  11
  19   0   1 0.02475 1.83867  10
  19   0  -1 0.39145 1.82245   2
  19   0   1 5.73527 2.26577   2
  19   0  -1 -1.3773 1.74941   8
  19   0   1 -2.0353 1.75726  16
 -19   0   1 0.73201 1.25322  22
   0  -1   1 0.36043 0.38104  14
   0   1  -1 0.27362 0.15916   5
   0  -1  -1 0.02092 0.17772  20
   0  -1  -1 0.91868 0.23447  10
   0   1  -1 0.33039 0.41534  17
   0   1   1 0.05158 0.12458   5
   0   1  -1 0.63147 0.36978  20
   0   1  -1 0.34718 0.50107  14
   0   1   1 -0.1366 0.15658  14
   0  -1   1 -0.1063 0.35533  17
   0  -1   1 -0.1542 0.13144  20
   0  -1  -1 -0.0019 0.27742  17
   1   1  -1 983.541 9.04075  20
  -1  -1  -1 948.507 5.60323   5
  -1  -1  -1 970.106 10.2495  17
   1   1  -1 944.847 12.2198  14
   1  -1   1 967.320 7.93658  14
   1  -1   1 970.686 10.2847  17
  -1  -1  -1 964.042 9.38468  14
  -1   1   1 973.015 7.20790  17
   1   1  -1 991.104 11.2183  17
  -1   1  -1 972.222 10.2097  17
   1  -1  -1 965.917 9.59191  14
   1  -1  -1 973.416 3.72825  10
  -1  -1   1 1006.57 10.3471  14
   1   1   1 974.427 9.46962  14
   1   1   1 986.030 10.3259  17
  -1  -1   1 975.864 11.3324  17
  -1   1  -1 976.412 7.93618  14
   1  -1  -1 972.496 7.29774  17
   2   1  -1 3487.19 122.022   1
  -2   1   1 3393.95 62.3534   1
  -2  -1  -1 3557.03 121.808   1
   2  -1   1 3544.76 60.9775   1
  -2  -1   1 3470.43 122.205   1
   2  -1  -1 3522.29 62.0626   1
   2   1   1 3381.62 117.148   1
  -2   1  -1 3332.40 60.5937   1
   3   1  -1 608.724 5.52925   8
   3   1  -1 590.042 5.68928  11
   3   1  -1 649.509 12.6241  17
   3  -1   1 635.947 9.26038  14
  -3  -1  -1 590.782 11.6945  17
   3   1  -1 633.313 11.4075  14
  -3   1   1 584.828 9.66170  17
  -3   1   1 591.284 12.1892  14
   3   1  -1 610.332 5.42971   5
   3   1  -1 620.009 5.81114  16
  -3  -1  -1 601.026 5.64665   5
  -3  -1  -1 622.802 9.91235  14
  -3  -1  -1 627.541 5.95585   6
   3  -1   1 608.635 10.7698  17
   3   1  -1 601.966 6.74751  10
   3   1   1 621.738 10.1949  14
   3   1   1 613.647 6.88625  10
  -3  -1   1 595.533 5.92068   5
  -3  -1   1 596.819 10.9097  14
  -3   1  -1 596.758 10.7177  17
   3  -1  -1 608.887 10.0285  17
   3  -1  -1 635.120 10.8821  14
  -3  -1   1 617.590 5.84618  21
   3   1   1 601.338 5.15804   5
  -3   1  -1 612.066 8.95930  14
   3   1   1 596.967 11.8309  17
   4  -1   1 263.677 6.89384  14
  -4  -1  -1 269.832 3.37397  13
  -4   1   1 251.128 7.49160  14
  -4  -1  -1 261.269 8.76490  17
   4   1  -1 264.811 3.54521  16
  -4   1   1 263.796 3.65121   7
  -4   1   1 258.304 3.11843   6
  -4  -1  -1 257.076 7.15255  14
  -4  -1  -1 263.903 3.56194  21
   4   1  -1 261.377 3.43189   2
   4   1  -1 263.951 3.38203   4
   4   1  -1 278.348 9.24733  17
   4  -1   1 271.526 8.28738  17
   4   1  -1 260.416 3.48400   8
   4   1  -1 262.892 5.00624  10
   4   1  -1 277.303 8.50369  14
   4   1  -1 257.881 3.50925  11
   4  -1   1 271.519 3.12663  10
  -4  -1  -1 260.316 3.62856   6
  -4  -1  -1 265.835 2.20375  22
  -4   1   1 272.314 7.75018  17
  -4   1   1 266.695 3.58712  12
  -4  -1  -1 268.886 3.23827  18
  -4  -1   1 257.974 3.64105  21
   4  -1  -1 256.715 7.74921  17
  -4   1  -1 265.777 3.13504  18
  -4  -1   1 257.770 3.09941  13
  -4  -1   1 250.189 3.71095   7
  -4  -1   1 259.995 8.84607  17
  -4   1  -1 258.499 7.87716  14
   4   1   1 271.808 3.53406  11
   4   1   1 273.708 7.72798  14
  -4   1  -1 265.877 3.10362  13
  -4  -1   1 259.047 7.82454  14
  -4   1  -1 262.121 8.12593  17
   4   1   1 261.786 3.51787  16
   4   1   1 254.974 8.82710  17
  -4  -1   1 264.963 3.63663  12
   4   1   1 255.970 4.98766  10
  -4   1  -1 261.953 3.37026   6
   4   1   1 255.082 3.23792   2
   4   1   1 256.499 3.39224   8
  -4  -1   1 267.800 3.68981   6
   4  -1  -1 259.204 7.78163  14
   5   1  -1 16.3731 3.01459  14
  -5  -1  -1 10.6268 0.90110   6
   5  -1   1 11.1678 0.86675  10
  -5   1   1 11.9358 0.74816  13
  -5  -1  -1 15.6470 2.57248  14
   5   1  -1 11.0148 0.87450   8
   5   1  -1 11.9398 3.21841  17
  -5  -1  -1 12.3582 0.85513  13
  -5  -1  -1 10.9824 0.77870  18
  -5   1   1 11.2227 0.96790  12
   5  -1   1 11.0309 2.08465  14
   5   1  -1 10.7987 0.84701   2
  -5   1   1 11.0649 0.83385   6
   5   1  -1 10.2508 1.22218  10
   5   1  -1 10.7489 0.92399  11
  -5   1   1 8.98443 1.96881  14
  -5  -1  -1 10.5170 0.53463  22
  -5  -1  -1 10.6969 0.90815  21
  -5   1   1 11.9438 2.34751  17
  -5  -1  -1 13.1238 2.69983  17
  -5   1   1 10.5980 0.68260  18
   5   1  -1 12.5117 0.80487   5
   5   1  -1 11.5480 0.90485  16
   5   1  -1 10.7507 0.87722   4
  -5  -1   1 10.7035 0.78657  13
   5   1   1 12.1647 0.91908  16
   5   1   1 11.8360 1.29468  10
   5   1   1 13.1533 2.54541  14
  -5   1  -1 12.0877 0.81425  18
  -5  -1   1 12.3870 1.00475  12
   5  -1  -1 13.3412 2.56410  14
   5   1   1 11.2302 0.79016   4
  -5  -1   1 11.0862 0.71542  18
   5   1   1 11.1383 0.75608   5
  -5  -1   1 11.1705 2.24834  14
   5   1   1 12.0590 0.90286   8
  -5  -1   1 10.9468 0.93468  21
  -5   1  -1 11.2162 0.88063   6
   5   1   1 12.1282 0.85999   2
  -5   1  -1 9.82614 2.33430  17
   5   1   1 9.77456 0.83093  11
  -5  -1   1 7.89742 2.23524  17
  -5  -1   1 12.3351 1.01614   7
   5   1   1 9.97678 2.47516  17
  -5   1  -1 13.3114 2.11843  14
  -5  -1   1 12.6393 1.01367   6
   5  -1  -1 10.2772 2.19831  17
  -5   1  -1 11.0997 0.78132  19
   6   1  -1 151.437 3.12943   4
  -6  -1  -1 155.471 2.93970  18
  -6   1   1 156.292 2.68687  13
  -6  -1  -1 154.652 2.62404  19
   6  -1   1 153.875 3.49149  10
  -6  -1  -1 153.782 8.02277  17
   6   1  -1 156.236 7.60444  14
   6   1  -1 152.011 3.35533  11
   6  -1   1 154.174 6.65245  14
  -6   1   1 152.935 3.44862  12
   6   1  -1 153.195 8.36876  17
  -6  -1  -1 152.878 1.97800  22
  -6  -1  -1 157.536 3.44607   6
   6   1  -1 148.528 4.52386  10
  -6  -1  -1 154.447 3.02722  13
   6  -1   1 155.080 2.83762   4
   6   1  -1 153.427 3.25337   2
  -6   1   1 159.083 2.55525  19
  -6   1   1 156.414 7.34302  17
  -6   1   1 148.984 3.04206   6
  -6   1   1 153.238 2.59454  18
  -6  -1  -1 148.088 3.31195  21
  -6   1   1 156.925 7.01173  14
   6   1  -1 150.372 3.29508   8
   6   1  -1 153.730 3.39715  16
   6  -1   1 157.448 7.87130  17
  -6  -1  -1 152.648 6.55722  14
  -6   1   1 155.264 2.18755   5
  -6  -1   1 158.580 3.52804  12
  -6   1  -1 151.911 6.37015  14
  -6   1  -1 154.506 2.10702   5
   6   1   1 153.091 2.92512   4
  -6  -1   1 153.500 2.89630  13
  -6   1  -1 149.498 2.86315  13
   6   1   1 162.227 8.46645  17
   6   1   1 151.453 3.31448  16
  -6  -1   1 151.595 8.00140  17
  -6  -1   1 153.220 2.63988  18
  -6   1  -1 153.795 2.89101  18
   6   1   1 156.270 7.18309  14
  -6  -1   1 148.075 6.89290  14
  -6   1  -1 152.367 7.55598  17
  -6  -1   1 147.053 3.30172   6
   6   1   1 149.335 3.10055   2
   6   1   1 154.186 3.26029   8
  -6  -1   1 152.443 3.41190  21
   6  -1  -1 156.327 7.29877  14
   6   1   1 155.334 3.32773  11
   6  -1  -1 155.750 7.63208  17
  -6  -1   1 153.682 3.60985   7
   6   1   1 153.499 4.64226  10
  -6   1  -1 149.911 2.78882  19
  -6   1  -1 150.418 3.17896   6
   7  -1   1 63.4697 1.96720   4
   7   1  -1 58.2057 2.15110   4
   7  -1   1 62.0251 4.73097  14
  -7  -1  -1 60.9258 1.85792  19
  -7  -1  -1 64.2966 2.14832  13
   7   1  -1 64.1265 5.32070  14
  -7  -1  -1 58.4336 2.34921   6
  -7   1   1 63.8156 2.19905   6
   7   1  -1 59.0977 3.15928  10
  -7   1   1 63.6660 1.78212  19
  -7  -1  -1 63.0026 1.41215  22
  -7  -1  -1 59.7695 4.47143  14
  -7   1   1 63.9461 1.86455  18
   7   1  -1 60.3847 2.26020   2
   7  -1   1 65.5086 5.55213  17
  -7   1   1 61.6061 5.17155  17
  -7  -1  -1 60.7238 2.01059  18
   7   1  -1 65.3340 2.46333  11
   7   1  -1 60.8854 2.35447   8
   7  -1   1 61.6537 2.09831   2
  -7   1   1 62.8807 1.91226  13
   7   1  -1 73.2584 6.21545  17
   7   1  -1 59.7544 2.37770  16
   7  -1   1 64.6256 2.63432  10
  -7   1   1 58.4365 4.73697  14
  -7   1   1 64.0346 1.82897   5
  -7  -1  -1 62.1598 5.53683  17
   7  -1   1 62.2955 2.16798   8
  -7  -1   1 61.6331 4.92995  14
  -7  -1   1 62.2037 5.54279  17
  -7   1  -1 68.1028 2.16092  13
  -7   1  -1 63.3622 1.77800   5
   7   1   1 64.7547 2.39307  11
  -7  -1   1 63.9905 2.42687  21
  -7   1  -1 63.2669 1.98778  19
   7   1   1 56.0106 2.25461  16
  -7  -1   1 60.4437 1.98478  13
  -7   1  -1 63.9424 2.06819  18
  -7  -1   1 62.1724 1.54724  19
   7   1   1 64.7753 2.33766   8
  -7  -1   1 63.2154 2.47795  12
  -7  -1   1 60.2459 2.56362   7
   7  -1  -1 63.6632 5.12293  14
  -7   1  -1 65.0965 2.35122   6
   7  -1  -1 64.2052 2.13826   4
  -7  -1   1 62.1766 2.40419   6
  -7  -1   1 65.2482 1.88651  18
  -7   1  -1 61.8669 5.29882  17
  -7   1  -1 57.7715 4.33155  14
   7   1   1 64.9058 5.15847  14
   7  -1  -1 61.8281 5.38665  17
   7   1   1 60.7167 2.05012   4
   7   1   1 60.1473 2.18318   2
   7   1   1 56.2005 5.54353  17
   7   1   1 63.1443 3.27399  10
   8  -1   1 97.9622 2.95034   8
   8  -1   1 96.5361 7.36618  17
  -8   1   1 100.554 3.02604   6
   8  -1   1 91.1238 6.13559  14
   8   1  -1 102.981 3.04126   4
   8   1  -1 102.028 3.25387   8
   8  -1   1 101.902 2.69263   4
  -8   1   1 105.694 2.60206  18
   8   1  -1 103.947 7.19631  14
  -8  -1  -1 99.4890 2.43824  19
   8  -1   1 99.2835 2.85227   2
  -8  -1  -1 102.128 2.76562  18
  -8  -1  -1 90.3438 5.85886  14
   8   1  -1 95.4998 7.62719  17
  -8   1   1 103.241 2.73438   5
  -8  -1  -1 101.085 2.87654  13
   8  -1   1 109.732 3.76742  10
  -8   1   1 99.4087 7.01362  17
   8   1  -1 102.970 3.18384   2
   8  -1   1 94.9926 2.98117  16
  -8  -1  -1 99.4635 3.38147   6
   8   1  -1 96.2328 4.31761  10
  -8  -1  -1 100.185 1.93765  22
  -8  -1  -1 103.103 7.58612  17
   8   1  -1 97.4828 3.95319  16
  -8   1   1 96.1638 6.25906  14
  -8   1   1 101.509 2.61347  13
   8  -1   1 104.267 3.16826  11
  -8  -1   1 103.692 2.56883  18
   8  -1  -1 107.889 7.56610  17
   8   1   1 106.919 3.33552  11
  -8   1  -1 106.638 3.25217   6
  -8   1  -1 103.489 7.38572  17
  -8   1  -1 99.7151 6.01422  14
  -8   1  -1 101.155 2.76687  18
  -8  -1   1 104.411 2.18146  19
   8   1   1 101.074 4.42860  10
   8   1   1 104.446 3.31395  16
  -8   1  -1 101.982 2.63268   5
   8   1   1 107.524 3.12591   2
  -8   1  -1 100.645 2.67141  19
  -8  -1   1 103.807 3.26799   6
   8  -1  -1 101.540 3.02861   2
   8   1   1 100.649 6.76439  14
  -8  -1   1 94.1462 6.29134  14
   8  -1  -1 102.356 2.93226   4
   8   1   1 103.572 3.22471   8
   8  -1  -1 92.2942 6.68874  14
  -8  -1   1 99.6725 2.72765  13
   8  -1  -1 103.598 3.64004  10
   8   1   1 97.7315 7.73866  17
  -8  -1   1 112.247 7.80250  17
  -8   1  -1 105.101 2.84346  13
   8   1   1 98.1108 2.82267   4
   9  -1   1 2.43437 0.73115   4
   9   1  -1 1.58570 2.38226  17
  -9   1   1 0.77427 0.56733  18
   9   1  -1 1.33412 0.77204   8
   9   1  -1 2.11835 0.78069   4
  -9  -1  -1 3.80429 2.43551  17
   9   1  -1 2.47081 0.84759   2
   9  -1   1 4.30530 2.13819  14
  -9  -1  -1 1.96666 0.48449  22
   9   1  -1 1.89407 0.83684  16
   9   1  -1 3.61460 1.26938  10
   9   1  -1 2.91334 2.06125  14
   9  -1   1 1.68265 0.81894   8
  -9  -1  -1 3.37786 0.70670  19
  -9  -1  -1 0.91778 1.49203  14
   9  -1   1 3.53398 0.99174  16
  -9  -1  -1 1.35891 0.63977  13
   9  -1   1 1.23353 1.94447  17
  -9   1   1 2.33499 0.71709   5
  -9   1   1 2.40245 1.91957  17
  -9  -1  -1 1.59909 0.69228  18
  -9  -1  -1 1.31027 0.82324   6
  -9   1   1 2.83656 1.87183  14
   9  -1   1 2.21600 0.76815   2
   9  -1   1 3.17663 1.03354  10
   9   1  -1 1.49673 0.78364  11
   9  -1   1 2.88253 0.83524  11
  -9   1   1 1.32780 0.61543  13
  -9   1   1 2.40335 0.80807   6
  -9  -1   1 1.32135 1.64676  17
   9   1   1 1.59464 0.95446  10
   9   1   1 1.21461 1.53841  14
   9  -1  -1 1.99715 0.81105   8
  -9  -1   1 2.43892 0.76805  13
  -9  -1   1 1.55324 0.61616  18
  -9   1  -1 2.10619 1.96990  17
   9   1   1 1.68187 0.71716   4
  -9   1  -1 2.33696 0.66183   5
   9   1   1 2.23975 0.81524   8
  -9  -1   1 1.88351 0.95708  21
   9  -1  -1 1.82566 0.77455   2
   9   1   1 1.55270 0.79696  11
   9   1   1 4.36344 2.71818  17
  -9   1  -1 3.05435 0.90103   6
  -9   1  -1 2.75065 0.74738  19
  -9   1  -1 -0.3000 1.32999  14
   9   1   1 1.77352 0.85305  16
   9   1   1 0.37673 0.59928   2
  -9  -1   1 1.84226 0.84994   6
   9  -1  -1 1.87583 0.92395  10
  -9   1  -1 1.03711 0.59961  13
   9  -1  -1 2.16414 1.69495  14
  -9   1  -1 1.28574 0.64521  18
   9  -1  -1 1.92414 0.72912   4
   9  -1  -1 -0.7825 1.94520  17
  10   1  -1 44.1800 5.49064  14
  10   1  -1 53.3093 2.56989   4
  10  -1   1 49.0186 2.22926   4
 -10  -1  -1 52.4772 2.47104  13
 -10   1   1 46.1640 2.67392  13
  10   1  -1 48.9946 2.70741  11
 -10  -1  -1 49.6197 1.99757  19
 -10  -1  -1 50.5730 2.73892   6
  10  -1   1 54.3749 2.74241  11
  10  -1   1 43.7301 5.04471  14
  10  -1   1 50.6571 2.55237   8
  10  -1   1 52.2159 3.20742  10
 -10  -1  -1 53.0132 2.67377  18
 -10   1   1 53.1211 2.55496   5
  10   1  -1 47.2802 2.54477   2
  10  -1   1 65.8599 8.04203  17
 -10   1   1 50.0352 2.53216   6
 -10  -1  -1 50.9755 1.70102  22
  10   1  -1 55.0946 2.87153  16
 -10   1   1 48.2803 2.08289  18
 -10  -1  -1 41.4171 6.57193  17
  10  -1   1 55.0593 2.51030   2
  10  -1   1 54.0344 2.73236  16
  10   1  -1 49.6771 3.64520  10
  10   1  -1 48.6919 2.67063   8
 -10   1   1 47.8705 7.99478  17
  10  -1  -1 64.3482 7.12453  17
 -10  -1   1 49.0538 2.10093  18
 -10  -1   1 48.9140 2.68783   6
  10  -1  -1 50.8043 2.45236   4
  10   1   1 52.1658 2.73331  11
 -10   1  -1 49.5944 2.16307  19
  10  -1  -1 53.9526 2.81337  16
  10  -1  -1 54.2592 2.73064   8
 -10   1  -1 56.6824 2.54440   5
 -10   1  -1 54.5719 6.07111  14
 -10   1  -1 56.4340 2.79463   6
  10   1   1 47.0532 3.61248  10
 -10  -1   1 52.3236 2.31595  13
 -10  -1   1 51.8634 1.70800  22
  10  -1  -1 42.8707 5.36718  14
  10   1   1 53.9039 2.72131   8
  10   1   1 51.3897 2.56405   2
 -10  -1   1 52.5606 1.82928  19
  10  -1  -1 50.8391 3.15470  10
  10   1   1 51.2320 2.76140  16
 -10   1  -1 52.8279 2.42175  13
  10  -1  -1 54.3699 2.66056   2
  10   1   1 51.0217 4.05843   4
 -10   1  -1 44.5472 5.55782  17
 -10  -1   1 47.2602 6.01808  17
  10   1   1 50.3265 5.62222  14
  10  -1  -1 51.9078 2.71331  11
  11   1  -1 15.8452 2.01917   2
 -11   1   1 15.7818 1.46736  18
 -11   1   1 15.6072 1.69335   6
 -11   1   1 15.6141 1.55536  13
  11  -1   1 18.0488 1.84165  16
  11  -1   1 16.7105 1.58188   4
 -11   1   1 17.3609 4.36059  17
  11  -1   1 17.0851 2.06822   8
 -11  -1  -1 16.3192 1.17864  22
 -11  -1  -1 10.4922 3.49368  17
 -11  -1  -1 14.9220 2.06948   6
 -11  -1  -1 19.7543 1.62143  18
  11   1  -1 13.5253 2.45141  10
  11   1  -1 16.8524 1.84496   8
  11   1  -1 13.1824 4.04263  14
 -11  -1  -1 17.0976 1.38063  19
  11   1  -1 17.0872 1.76129   4
  11  -1   1 14.3936 3.76881  14
  11  -1   1 15.0934 1.64430   2
  11  -1   1 15.5695 1.95546  11
  11  -1   1 14.1987 2.27144  10
 -11  -1  -1 17.8925 1.66716  13
  11   1  -1 16.7954 2.31915  16
 -11   1   1 18.2773 1.79899   5
  11   1  -1 17.1194 2.25670  11
 -11   1  -1 14.9958 1.56178  18
 -11  -1   1 18.7152 1.59238  13
 -11   1  -1 13.4611 1.69077   5
  11  -1  -1 15.1024 2.35769  10
  11   1   1 17.5217 2.22535  11
 -11   1  -1 15.3394 1.43870  19
  11  -1  -1 20.3940 4.45438  14
  11  -1  -1 18.1965 2.19105  11
 -11  -1   1 17.9823 1.22097  22
 -11   1  -1 15.0153 1.56275  13
  11  -1  -1 17.6809 1.80879   2
 -11  -1   1 16.4363 4.31342  17
  11  -1  -1 17.4629 1.62912   4
  11   1   1 21.6472 2.52526  16
  11   1   1 21.4932 4.76663  14
  11   1   1 15.7013 1.92488   2
 -11   1  -1 23.5207 4.96460  17
 -11  -1   1 18.7188 1.82523   6
 -11  -1   1 17.2344 1.21880  19
  11   1   1 20.0307 2.99720  10
  11  -1  -1 17.8614 2.22996  16
 -11   1  -1 18.3207 1.82830   6
  11   1   1 18.1156 1.73665   4
  11  -1  -1 17.7463 1.78616   8
  11   1   1 17.5910 2.19560   8
 -12   1   1 38.9209 2.74795   5
  12   1  -1 42.3645 3.83723  10
 -12  -1  -1 39.6779 6.89999  17
  12   1  -1 38.9440 2.93189   8
 -12   1   1 40.3761 2.75893   6
  12   1  -1 36.4459 2.81745  16
  12  -1   1 35.2485 5.96840  14
  12  -1   1 36.6366 2.49191   2
  12  -1   1 40.5327 2.86792  11
 -12   1   1 38.7663 2.28656  13
  12  -1   1 38.7694 2.80830  16
  12   1  -1 39.8042 2.66619   4
  12   1  -1 37.7362 2.75878   2
 -12   1   1 40.7677 2.23991  18
  12   1  -1 39.2878 2.84488  11
 -12   1   1 35.9618 6.17452  17
 -12  -1  -1 41.1786 2.35615  18
 -12  -1  -1 38.9034 2.48004  13
 -12  -1  -1 38.5624 2.80727   6
  12   1  -1 44.7183 7.30392  14
  12  -1   1 38.2318 3.37243  10
 -12  -1  -1 40.9903 1.85167  22
  12  -1   1 43.1262 2.81545   8
  12  -1   1 43.1181 2.48941   4
 -12  -1  -1 36.4119 1.95292  19
 -12  -1   1 38.0760 2.71070   6
  12   1   1 32.9646 2.74775  11
 -12  -1   1 38.0301 2.14947  18
  12  -1  -1 34.5001 2.74317  16
  12  -1  -1 36.6169 3.32204  10
 -12   1  -1 40.0686 2.78284   6
 -12   1  -1 33.7828 2.25982  13
  12  -1  -1 41.6945 2.96789  11
 -12  -1   1 42.7524 2.43595  13
  12   1   1 35.1587 2.65687   2
  12   1   1 39.2088 2.96784  16
 -12  -1   1 34.1946 6.36396  17
  12   1   1 43.5251 3.03896   8
 -12   1  -1 35.3779 2.61699   5
  12  -1  -1 36.9683 6.45150  14
  12  -1  -1 41.0242 2.69218   2
  12   1   1 41.7575 6.80951  14
 -12   1  -1 39.5363 2.42117  18
  12   1   1 42.5290 2.57861   4
  12  -1  -1 40.8355 2.74916   8
 -12  -1   1 43.7165 1.90946  22
  12   1   1 40.3313 3.88067  10
 -12   1  -1 32.3577 6.30087  17
  12  -1  -1 41.9778 2.63548   4
 -12  -1   1 40.9497 1.82617  19
 -12   1  -1 41.7241 2.30684  19
 -13   1   1 79.1401 4.10787   5
  13   1  -1 85.8000 4.49412  16
  13  -1   1 90.9612 4.03857   2
  13   1  -1 85.1108 8.80331  14
  13  -1   1 87.5277 5.10767  16
 -13  -1  -1 67.0864 8.10326  17
  13  -1   1 93.5161 5.27222  10
 -13  -1  -1 88.0491 2.85536  22
 -13   1   1 82.8078 3.92665   6
  13   1  -1 87.0905 3.98249   4
  13  -1   1 93.1571 3.75690   4
  13   1  -1 85.6125 5.70530  10
 -13  -1  -1 89.6551 3.78815  13
  13  -1   1 90.3724 8.33416  14
 -13  -1  -1 86.6607 4.31925   6
  13   1  -1 86.2872 5.00912   2
 -13   1   1 83.0134 3.41178  13
 -13   1   1 94.4218 3.49123  18
  13   1  -1 89.0427 4.35145   8
  13   1  -1 81.7253 4.34238  11
 -13  -1  -1 88.0147 3.53628  18
 -13   1   1 89.6753 8.75898  17
  13  -1   1 80.9390 3.92047   8
  13   1   1 90.6056 4.54634  11
 -13  -1   1 80.3683 4.18515   6
  13  -1  -1 81.9250 4.02517   2
 -13  -1   1 87.4399 2.81373  22
 -13  -1   1 84.3627 3.53009  13
 -13   1  -1 92.2265 2.28262  22
  13   1   1 89.6604 5.88960  10
  13  -1  -1 94.4219 9.02460  14
 -13   1  -1 89.1648 3.61247  18
  13  -1  -1 83.3922 4.29786  11
 -13   1  -1 86.2009 3.69090  13
 -13   1  -1 82.3410 9.70955  17
  13   1   1 81.9485 4.35849  16
 -13  -1   1 86.5903 2.67758  19
 -13  -1   1 84.4359 3.24391  18
  13   1   1 87.2605 3.78355   4
  13  -1  -1 86.6079 4.34702  16
  13  -1  -1 86.9010 3.89767   4
  13   1   1 73.5906 8.02730  14
 -13   1  -1 83.8593 4.11645   5
  13  -1  -1 86.4306 4.99015  10
  13   1   1 88.9493 4.13394   2
 -13   1  -1 84.8334 5.16461   6
  14   1  -1 57.4841 5.03435  10
  14  -1   1 62.2237 3.43573   4
  14   1  -1 53.5309 3.81904  16
 -14  -1  -1 56.1869 2.55403  22
 -14  -1  -1 39.0324 8.66017  17
 -14  -1  -1 59.2281 2.73121  19
 -14   1   1 56.6888 3.13167  13
 -14  -1  -1 55.5312 3.18764  18
 -14  -1  -1 55.3297 3.76402   6
  14  -1   1 55.5405 4.55160  10
  14  -1   1 55.2447 3.55122   2
  14  -1   1 58.3075 3.77066   8
  14   1  -1 57.1181 4.02443   8
 -14  -1  -1 59.7481 3.38670  13
  14  -1   1 51.4339 3.56161  11
  14  -1   1 58.4522 7.27453  14
  14   1  -1 61.9175 3.79208   2
  14   1  -1 72.8668 8.71335  14
 -14   1   1 47.0714 7.63304  17
  14   1  -1 53.6372 4.17977   4
  14   1  -1 59.5059 3.89975  11
 -14   1   1 57.9119 3.02339  18
  14  -1   1 60.4806 3.95375  16
 -14   1   1 62.7390 3.81698   6
  14  -1  -1 59.7485 4.62843  10
 -14   1  -1 60.2405 3.36687  18
  14  -1  -1 51.2328 3.56410  11
  14  -1  -1 62.7354 7.74744  14
 -14   1  -1 60.6926 2.18328  22
 -14  -1   1 56.7953 3.19131  13
  14   1   1 57.8432 3.77610   8
 -14   1  -1 51.0528 8.16388  17
 -14  -1   1 64.0397 2.67004  22
  14   1   1 59.2866 3.41686   4
  14  -1  -1 56.4616 3.87618  16
 -14  -1   1 63.1437 3.84725   6
 -14   1  -1 62.9332 3.78209   6
  14   1   1 57.2879 4.03529  11
 -14  -1   1 58.2411 2.98025  18
 -14  -1   1 54.4289 8.49080  17
  14   1   1 62.1154 8.15968  14
  14   1   1 53.7782 3.68504   2
  14   1   1 50.5285 4.89193  10
  14   1   1 56.4867 4.03440  16
  14  -1  -1 55.6591 3.68109   2
  14  -1  -1 60.8580 3.54949   4
 -14   1  -1 50.5231 4.07393  13
  14  -1  -1 61.0393 3.95451   8
 -15  -1  -1 77.8650 3.13204  19
 -15  -1  -1 81.1181 6.41062  18
 -15  -1  -1 80.3437 4.65288   6
  15  -1   1 70.2675 8.52424  14
  15  -1   1 65.3642 5.07511  10
  15  -1   1 82.0151 4.63749  11
  15  -1   1 79.8517 4.85280   4
 -15  -1  -1 74.1969 3.90954  13
 -15   1   1 76.4655 4.36382   6
  15   1  -1 78.7004 4.69755  16
  15   1  -1 72.7253 6.03391  10
  15   1  -1 75.3330 4.78793   8
  15   1  -1 77.3046 4.22685   4
 -15   1   1 81.1411 2.72127  22
  15   1  -1 59.5685 9.52137  14
  15   1  -1 74.1360 4.34586   2
  15  -1   1 66.9418 4.42866  16
 -15  -1  -1 72.2426 3.02956  22
 -15   1   1 80.2079 3.82857  13
  15  -1   1 75.3177 4.52086   8
  15   1  -1 79.3657 4.71389  11
  15  -1   1 74.6697 4.25376   2
  15   1   1 76.6099 4.09693   4
  15   1   1 69.8889 4.50373   8
  15  -1  -1 78.6298 4.58316  11
 -15  -1   1 75.1570 4.40074   6
  15  -1  -1 75.1556 4.71459  16
 -15  -1   1 79.4634 3.92407  13
 -15  -1   1 79.3434 3.53733  18
 -15   1  -1 74.9047 2.62743  22
  15  -1  -1 71.8856 4.32643   2
  15   1   1 69.6659 4.46848  16
  15   1   1 81.0427 4.48460   2
  15  -1  -1 81.8091 5.56613  10
  15  -1  -1 70.1062 4.02221   4
 -15   1  -1 75.5188 4.02058  18
  15   1   1 62.1429 9.40691  14
 -15   1  -1 81.1311 4.55805   6
  15   1   1 78.2105 6.11395  10
 -15   1  -1 78.8462 3.93900  13
  15   1   1 77.7841 4.59403  11
  15  -1  -1 72.7376 4.51628   8
 -15  -1   1 78.9270 3.14841  22
  15  -1  -1 77.9826 9.26303  14
 -16   1   1 15.6914 1.66859  22
  16   1  -1 20.1857 3.28008  16
  16  -1   1 19.3398 2.65424   4
 -16   1   1 15.0496 2.32170  13
  16  -1   1 17.3669 3.09178  16
  16   1  -1 17.5410 2.77972   4
  16  -1   1 8.69434 5.11789  14
  16   1  -1 16.4129 2.97217  11
 -16  -1  -1 17.9470 2.45205  18
  16   1  -1 19.6911 3.90804  10
  16  -1   1 16.0845 3.19025  10
 -16  -1  -1 12.7411 2.57109   6
 -16   1   1 16.9359 2.78261   6
  16   1  -1 11.5341 4.97165  14
  16   1  -1 15.4658 2.90924   8
  16  -1   1 14.8823 2.63650   2
  16  -1   1 14.3919 2.65774   8
 -16  -1  -1 15.5477 1.93252  22
  16   1  -1 16.1467 2.72009   2
 -16  -1  -1 17.5056 2.53505  13
  16  -1   1 13.7842 2.75370  11
  16   1   1 21.7402 3.15651   2
  16  -1  -1 17.7685 3.37697  10
  16   1   1 11.4939 5.18480  14
  16   1   1 20.0705 4.11506  10
 -16   1  -1 18.4481 2.83907   6
  16  -1  -1 14.7662 2.98567  16
  16  -1  -1 18.0247 2.77242   4
 -16   1  -1 16.4137 2.49997  13
 -16  -1   1 16.2013 3.95734  18
  16  -1  -1 19.5357 3.08890   8
 -16  -1   1 13.3776 1.81704  22
  16  -1  -1 16.1176 5.51157  14
  16   1   1 12.5536 2.81587  16
 -16  -1   1 20.8409 2.70542  13
  16   1   1 18.2769 2.74555   4
  16  -1  -1 13.9321 2.57845   2
  16   1   1 18.8468 3.20108  11
  16  -1  -1 19.8231 3.14842  11
 -16  -1   1 15.6372 2.73599   6
  16   1   1 14.3849 2.82783   8
 -16   1  -1 16.4539 1.69230  22
  17   1  -1 1.55016 1.68487   4
 -17  -1  -1 -0.0821 1.16625  22
 -17  -1  -1 -1.2909 1.26156  18
  17   1  -1 0.56135 1.53719   2
  17   1  -1 1.33672 1.85417   8
  17  -1   1 0.30187 1.68560  10
  17   1  -1 2.65002 2.41098  16
  17  -1   1 -1.8647 1.24571   2
  17   1  -1 3.35741 4.28477  14
  17   1  -1 -1.6877 1.42938  10
  17  -1   1 0.49175 1.45803  16
  17  -1   1 0.02281 1.65392   8
  17  -1   1 1.85530 1.54063   4
 -17  -1  -1 -1.4952 1.44780   6
 -17   1   1 -0.6537 0.79343  22
  17  -1   1 -1.0516 1.46986  11
 -17  -1  -1 -0.6407 1.31142  13
 -17   1  -1 0.54033 1.35699  13
  17   1   1 -3.6208 3.61615  14
  17  -1  -1 -0.8632 1.29565   8
  17  -1  -1 0.01259 1.69158  16
  17  -1  -1 0.06231 1.55323   2
 -17  -1   1 -1.8137 1.19519  13
  17   1   1 0.03963 2.03441  11
  17  -1  -1 0.46556 4.42196  14
  17   1   1 -0.5958 1.47247   2
  17   1   1 -0.6363 1.69650  10
  17   1   1 -0.2248 1.69552   8
  17  -1  -1 0.60635 1.71177  11
 -17  -1   1 -1.6024 1.00551  22
  17   1   1 -0.0656 1.81405  16
  17  -1  -1 -0.2643 1.44365   4
 -17  -1   1 0.07933 1.45469   6
  17   1   1 2.68963 1.64005   4
 -17  -1   1 -0.3343 1.35066  18
 -17   1  -1 0.91045 0.98139  22
  17  -1  -1 -1.1031 1.44631  10
 -18  -1  -1 6.95889 2.32337   6
  18   1  -1 2.48739 2.14173   2
  18  -1   1 5.06328 1.85850   4
  18   1  -1 10.0656 2.69459  16
  18  -1   1 4.15312 2.12835  10
 -18   1   1 7.22080 1.52729  22
 -18  -1  -1 7.44599 1.99250  18
  18  -1   1 7.29058 2.24935   8
  18  -1   1 5.69840 2.30814  11
 -18  -1  -1 4.18769 1.51863  22
 -18  -1  -1 4.30291 2.75849  13
  18   1  -1 2.80214 2.19796   8
  18   1  -1 2.87558 2.66514  10
  18   1  -1 3.54888 2.23274  11
  18   1  -1 7.82169 2.25362   4
  18  -1   1 6.21945 2.50611  16
  18  -1   1 5.09187 2.57399   2
 -18  -1   1 4.53574 1.73004  13
  18   1   1 4.76119 2.54565  16
  18   1   1 4.88687 2.82354  10
  18   1   1 6.63252 2.50428   8
  18  -1  -1 5.22494 2.31938  11
  18  -1  -1 9.20546 2.38658   4
 -18  -1   1 6.96131 1.92843  18
  18  -1  -1 7.99203 2.61544  10
  18  -1  -1 7.67711 2.64609  16
  18   1   1 8.46334 2.55397  11
  18  -1  -1 7.78447 2.49469   8
 -18  -1   1 3.41408 1.44244  22
  18  -1  -1 7.38728 2.40534   2
  18   1   1 10.1017 2.39657   2
 -18   1  -1 3.17222 1.25783  22
  18   1   1 3.87833 1.96796   4
 -18  -1   1 6.69014 2.27188   6
  19  -1   1 11.1541 2.54774   2
  19   1  -1 19.0231 3.05004   4
  19  -1   1 15.0586 3.38384  16
  19   1  -1 14.0639 3.41258  16
  19   1  -1 8.30038 3.21959  10
  19   1  -1 13.1505 3.26784   8
 -19  -1  -1 15.2742 3.07280   6
  19  -1   1 14.0403 3.49172  10
 -19   1   1 13.0080 2.01499  22
  19  -1   1 13.3526 2.64073   4
 -19  -1  -1 11.9166 2.14681  22
  19   1  -1 14.4314 3.16053  11
  19   1  -1 14.5979 3.11794   2
  19  -1   1 17.9621 3.26870   8
 -19  -1  -1 17.6522 2.80776  13
  19  -1   1 15.4279 3.45662  11
  19  -1  -1 21.7604 3.68018  16
  19  -1  -1 17.5722 2.95559   4
  19  -1  -1 13.0419 3.39724  10
  19  -1  -1 16.4593 3.34926  11
 -19  -1   1 20.5811 3.45096   6
  19  -1  -1 15.7466 3.39194   8
  19   1   1 13.9269 3.25631   8
 -19  -1   1 15.0441 2.57465  13
 -19  -1   1 16.5070 2.34070  22
 -19   1  -1 14.2632 2.01089  22
  19   1   1 13.3218 3.27847  16
  19  -1  -1 10.8497 2.74504   2
  19   1   1 13.0690 3.58037  10
  19   1   1 8.74772 2.65231  11
  19   1   1 15.6194 3.01016   2
   0  -2  -1 2126.01 16.3008  17
   0  -2   1 2073.39 17.4614  14
   0  -2   1 2118.18 19.0443  17
   0   2  -1 2112.31 18.5774  17
   0  -2  -1 2133.23 18.0145  14
   0   2   1 2095.65 15.9047  17
  -1   2   1 134.730 4.64315  14
   1  -2   1 139.905 4.35398  14
   1   2  -1 135.679 3.30410  20
   1  -2   1 136.951 2.12336  10
  -1  -2  -1 139.522 4.79411  14
   1   2  -1 138.312 2.89522   5
  -1  -2  -1 142.188 5.02849  17
   1   2  -1 134.380 4.93300  14
   1  -2   1 136.334 4.83666  17
  -1   2   1 133.420 1.71361  10
  -1   2   1 138.072 1.44521   5
   1   2  -1 132.058 2.97341  10
  -1   2   1 135.068 3.79646  17
   1   2  -1 137.152 5.19237  17
   1   2   1 132.711 4.72691  14
   1   2   1 141.604 4.92070  17
   1  -2  -1 138.488 4.63941  14
   1  -2  -1 137.237 3.92148  17
   1   2   1 134.299 2.74043   5
  -1   2  -1 140.964 4.77946  17
  -1  -2   1 131.873 4.80473  14
  -1   2  -1 151.284 4.53832  14
   1  -2  -1 134.706 3.47067  20
  -1  -2   1 134.754 5.33074  17
   1  -2  -1 134.349 2.12939  10
  -1   2  -1 130.242 1.69905  10
   2   2  -1 601.569 7.09853  10
  -2  -2  -1 640.862 10.9535  14
   2  -2   1 633.310 11.0903  17
   2   2  -1 617.036 11.5033  14
   2   2  -1 621.798 12.2918  17
  -2   2   1 628.900 9.05050  17
  -2  -2  -1 635.173 11.9834  17
   2   2  -1 627.850 6.66603   5
   2  -2   1 613.931 9.38557  14
  -2   2   1 628.550 10.5584  14
  -2  -2   1 614.803 11.3426  14
   2   2   1 617.297 7.29898  10
  -2  -2   1 598.486 12.2808  17
   2  -2  -1 584.599 11.9691  14
  -2   2  -1 639.915 10.8784  17
   2  -2  -1 623.274 9.31665  17
  -2   2  -1 636.178 9.57396  14
   2   2   1 636.696 6.42920   5
   2   2   1 622.718 11.9585  17
   2   2   1 654.267 11.2686  14
  -3  -2  -1 115.606 2.27248  13
   3   2  -1 111.233 2.22957   4
   3   2  -1 123.959 5.70554  14
   3   2  -1 116.900 3.50598  10
  -3  -2  -1 111.100 3.22102   5
   3  -2   1 121.415 4.47976  14
   3   2  -1 115.732 2.20076   2
   3   2  -1 117.148 2.19790  11
   3   2  -1 108.082 5.76579  17
  -3  -2  -1 119.729 2.25882  18
   3   2  -1 119.339 3.08301   5
   3   2  -1 117.882 2.24919   8
  -3  -2  -1 117.840 1.67402  22
   3  -2   1 121.616 5.40134  17
  -3  -2  -1 113.102 2.37585   6
   3  -2   1 123.915 5.08906  17
  -3  -2  -1 103.800 5.46337  17
  -3  -2  -1 111.214 4.94480  14
   3   2  -1 114.620 2.25139  16
  -3   2   1 123.257 2.52449   3
  -3  -2  -1 116.923 2.25409  21
  -3  -2   1 116.774 2.24396  13
   3   2   1 114.669 2.14951   2
  -3  -2   1 114.782 1.66671  22
  -3  -2   1 116.200 5.31502  14
   3   2   1 122.357 2.98362   5
   3   2   1 119.513 3.55450  10
   3  -2  -1 113.514 4.63505  17
  -3  -2   1 119.416 2.41354  21
  -3  -2   1 114.062 3.38026   5
  -3  -2   1 117.905 2.51156   6
   3   2   1 113.688 5.21125  14
   3  -2  -1 119.705 4.50753  17
  -3  -2   1 118.942 2.37016   7
   3   2   1 112.840 5.76922  17
   3  -2  -1 124.754 5.03702  14
   3   2   1 116.840 2.22393   4
   3  -2  -1 122.362 5.26542  14
   3   2   1 116.544 2.28422  16
  -3  -2   1 120.022 6.17903  17
   3   2   1 118.108 2.26761   8
  -4  -2  -1 238.304 4.61310   5
   4  -2   1 232.300 8.19235  17
   4   2  -1 241.832 3.58202   4
   4   2  -1 236.713 5.41948  10
   4   2  -1 238.757 3.68442  16
  -4  -2  -1 244.337 3.84790   6
  -4  -2  -1 231.474 10.6752  17
   4   2  -1 244.224 3.53309   2
   4   2  -1 252.870 4.33320  11
  -4  -2  -1 243.635 7.82350  14
   4  -2   1 230.890 7.05652  14
   4   2  -1 240.027 4.42279   5
   4   2  -1 234.776 3.55244   8
   4  -2   1 237.114 6.78929  14
   4   2  -1 218.427 9.07453  17
   4   2  -1 246.840 8.69087  14
  -4  -2  -1 241.024 2.61234  22
  -4  -2  -1 244.714 3.42208  18
   4  -2   1 245.610 7.94267  17
  -4  -2  -1 229.158 3.51401   7
  -4  -2   1 239.726 3.49510  12
   4  -2  -1 238.423 7.94639  14
  -4  -2   1 234.455 4.72469   5
  -4  -2   1 247.889 3.80699   7
  -4  -2   1 239.357 3.98038   6
  -4  -2   1 244.519 3.19589  18
  -4  -2   1 234.303 11.0542  17
   4   2   1 241.108 8.12634  14
  -4  -2   1 242.198 3.44904  13
   4   2   1 247.332 4.43218   8
   4   2   1 236.767 3.35480   4
  -4  -2   1 239.001 3.81779  21
   4   2   1 244.391 3.56684  11
   4   2   1 233.829 9.06362  17
  -4  -2   1 238.946 2.58954  22
   4  -2  -1 241.808 7.34468  17
  -4  -2   1 240.113 8.13972  14
   4   2   1 240.308 5.47859  10
   4   2   1 241.073 4.26200   5
  -4   2  -1 240.498 3.40791  19
  -4   2  -1 245.492 3.35075  18
   4   2   1 230.082 4.11325   2
  -5  -2  -1 54.0855 1.95365   7
  -5   2   1 53.7921 1.51328  13
  -5  -2  -1 52.0572 1.97749   6
   5  -2   1 57.8461 4.32566  17
  -5  -2  -1 54.8001 1.36600  22
  -5  -2  -1 55.7955 1.86190  13
   5   2  -1 52.4054 4.81601  17
  -5  -2  -1 56.9111 1.81448  18
   5  -2   1 57.3930 3.89684  14
  -5   2   1 52.8681 3.93516  17
   5   2  -1 54.1048 1.88382   2
  -5  -2  -1 50.1916 3.83877  14
   5   2  -1 51.0376 1.86534   8
  -5  -2  -1 51.6208 2.35003   5
   5   2  -1 53.5694 1.93006  16
  -5  -2  -1 51.2942 4.71560  17
   5   2  -1 55.1797 4.55023  14
   5   2  -1 55.5298 2.16212   5
  -5  -2  -1 51.2396 1.90788  21
  -5   2   1 51.0487 1.62432   6
   5   2  -1 51.8932 1.85983  11
   5   2  -1 54.5015 2.86185  10
   5   2  -1 51.6502 1.84854   4
  -5  -2   1 51.1419 1.71857  13
   5   2   1 54.6314 4.88134  17
  -5  -2   1 54.5032 1.34490  22
  -5  -2   1 56.9349 1.66181  18
   5   2   1 51.9644 1.86884   8
  -5   2  -1 53.6962 1.77093  19
   5  -2  -1 70.4248 4.70823  14
   5   2   1 52.3880 2.12872   4
  -5  -2   1 51.0942 1.84122  12
   5  -2  -1 46.2032 3.74373  17
   5   2   1 59.1094 4.43454  14
  -5  -2   1 47.7721 2.31070   5
   5   2   1 46.3831 2.66003  10
   5   2   1 53.9705 1.93582  16
  -5  -2   1 52.6995 1.98383  21
   5   2   1 55.0924 2.09879   5
  -5  -2   1 54.0775 2.04282   7
  -5   2  -1 56.5092 1.81165  18
  -5  -2   1 47.0052 4.50770  17
   5   2   1 53.4144 1.87967  11
  -5  -2   1 51.4416 2.00193   6
   5   2   1 50.4562 1.77325   2
  -5  -2   1 57.8201 4.30977  14
  -5   2  -1 54.0830 1.67850  13
   6   2  -1 521.339 6.34162   5
   6  -2   1 505.584 13.7793  17
  -6  -2  -1 515.962 5.97092  13
   6  -2   1 515.495 12.3718  14
  -6  -2  -1 514.443 6.53661   6
  -6   2   1 507.242 5.49853   6
  -6   2   1 534.334 13.4454  17
  -6  -2  -1 522.785 6.45578  21
  -6  -2  -1 519.027 5.71365  18
   6   2  -1 511.693 9.22793  10
   6   2  -1 513.335 6.42033  16
  -6  -2  -1 506.919 15.2575  17
  -6  -2  -1 509.987 12.7985  14
   6   2  -1 513.715 15.9294  17
   6   2  -1 508.534 6.30314   8
  -6  -2  -1 514.620 7.72529   5
   6   2  -1 524.114 6.17704   4
   6   2  -1 544.707 14.9018  14
   6   2  -1 530.567 6.25411   2
  -6   2   1 509.363 5.02170  13
   6  -2   1 528.193 4.92490  10
   6   2  -1 517.184 6.34153  11
  -6  -2  -1 518.557 4.38726  22
  -6   2  -1 528.507 5.71567  19
  -6  -2   1 511.078 7.87884   5
   6  -2  -1 537.266 13.8032  14
  -6  -2   1 490.871 15.1783  17
   6  -2  -1 522.974 13.5429  17
   6   2   1 513.492 5.79138   4
  -6  -2   1 509.985 4.32546  22
  -6   2  -1 489.015 13.5797  17
   6   2   1 522.215 6.32803  11
  -6  -2   1 523.006 13.6911  14
  -6   2  -1 516.727 5.63800  18
   6   2   1 537.193 14.1283  14
  -6  -2   1 513.409 6.53015  21
   6   2   1 523.983 9.38678  10
   6   2   1 494.415 15.5981  17
  -6  -2   1 505.297 6.65853   7
  -6   2  -1 512.321 5.83757   6
  -6  -2   1 518.997 6.65531   6
   6   2   1 519.502 6.28924   8
   6   2   1 514.673 6.42559  16
   6   2   1 513.399 6.19106   5
  -6  -2   1 505.404 5.23395  18
  -6  -2   1 512.508 5.72621  13
   6   2   1 523.324 6.09302   2
  -6  -2   1 519.712 6.37053  12
  -6   2  -1 521.222 5.51302  13
   7   2  -1 45.7218 2.16570  16
  -7  -2  -1 41.8337 4.89237  17
  -7  -2  -1 44.1964 1.83419  18
  -7  -2  -1 43.3795 2.48160   5
   7  -2   1 48.6062 4.24854  14
  -7   2   1 45.3131 1.87981   6
   7   2  -1 36.9875 6.02895  14
  -7   2   1 47.5790 1.72203  13
  -7  -2  -1 46.6214 2.20811   6
   7  -2   1 47.5946 1.88677  10
  -7  -2  -1 48.4260 2.03416  13
  -7  -2  -1 47.0366 1.47781  22
  -7   2   1 45.4496 4.46172  17
   7   2  -1 45.5328 2.11302  11
   7   2  -1 45.2775 2.00898   4
   7   2  -1 47.9568 2.09610   2
  -7  -2  -1 43.1676 2.10009  21
   7   2  -1 47.3680 3.16720  10
  -7   2   1 47.3032 1.73499  18
   7  -2   1 48.9517 4.81037  17
   7   2  -1 48.0927 5.45239  17
   7   2  -1 47.6862 2.16177   8
  -7  -2  -1 43.9232 4.02437  14
  -7   2   1 49.0141 4.44056  14
  -7  -2   1 37.9007 4.85876  14
   7   2   1 43.7796 4.56443  14
   7   2   1 46.6251 2.14871   8
  -7  -2   1 50.1529 2.34639   7
  -7  -2   1 47.9553 2.27832   6
   7  -2  -1 50.7957 4.68780  14
   7   2   1 40.8623 4.95556  17
   7   2   1 44.1340 2.07745  11
  -7   2  -1 47.0478 1.99391   6
   7  -2  -1 48.8004 4.67673  17
  -7  -2   1 46.3425 5.33160  17
   7   2   1 47.1161 1.96598   4
   7   2   1 48.0766 3.16543  10
  -7  -2   1 47.9933 1.92033  13
  -7  -2   1 44.5040 2.56672   5
  -7  -2   1 46.4543 2.17031  12
  -7   2  -1 48.2376 1.88302  13
  -7  -2   1 49.6327 1.50433  22
  -7   2  -1 48.1189 1.91302  18
  -7  -2   1 47.0239 1.75252  18
   7   2   1 50.0376 2.30182  16
  -7  -2   1 47.1174 2.20504  21
   7   2   1 45.0669 2.00847   2
  -7   2  -1 44.3366 1.84128  19
  -7   2  -1 42.9978 4.56111  17
   8  -2   1 1.45003 1.59524  17
   8   2  -1 2.47208 0.81233   8
  -8  -2  -1 1.93909 2.05165  17
  -8   2   1 -0.7265 1.14171  14
  -8  -2  -1 2.84760 0.82081  13
   8  -2   1 3.25570 1.50961  14
  -8   2   1 2.44625 0.40515   5
  -8  -2  -1 2.37821 1.63696  14
   8   2  -1 0.19147 1.49162  14
   8   2  -1 2.43794 0.91161  16
  -8   2   1 2.66192 0.68573  13
   8   2  -1 1.36950 0.73463   4
  -8  -2  -1 2.71315 0.67047  19
  -8   2   1 1.88655 0.66281  18
  -8  -2  -1 3.60838 0.99057   5
  -8  -2  -1 2.73020 0.92211   6
   8   2  -1 0.31572 2.32414  17
  -8   2   1 2.97325 0.77683   6
  -8  -2  -1 2.08760 0.69926  18
  -8   2   1 1.18545 1.45237  17
   8   2  -1 4.24196 1.10161   2
   8  -2   1 2.68292 0.79487  10
   8   2  -1 2.71301 0.84934  11
  -8  -2  -1 2.22333 0.86313  21
   8   2  -1 2.45026 1.14369  10
  -8  -2   1 1.65209 0.69055  13
   8   2   1 2.94863 0.82723   4
   8  -2  -1 0.55711 1.39882  17
  -8  -2   1 1.60795 0.90195   7
   8   2   1 2.07462 0.87742  11
  -8  -2   1 2.88366 0.67956  18
  -8   2  -1 2.15070 1.87046  17
  -8  -2   1 4.28185 2.25489  17
  -8  -2   1 4.38402 1.97973  14
   8   2   1 -0.7286 1.32190  14
  -8   2  -1 1.80018 0.70089   6
  -8  -2   1 1.46330 0.95762   6
   8   2   1 0.68740 1.11899   8
   8  -2  -1 2.90165 1.94265  14
  -8   2  -1 1.48836 0.68468  13
  -8   2  -1 2.18849 0.38068   5
   8   2   1 3.38988 1.30855  10
   8   2   1 3.69625 2.18459  17
  -8   2  -1 2.19541 0.67636  18
   8   2   1 1.41150 0.73148  16
   8   2   1 3.02623 0.91905   2
  -8  -2   1 1.76074 0.84838  21
  -8   2  -1 2.19640 0.72333  19
  -8  -2   1 2.80386 0.57643  19
  -8  -2   1 3.20575 1.03680   5
   9  -2   1 4.86246 1.11823  10
  -9   2   1 4.28997 1.96559  17
   9   2  -1 4.07941 1.10435   4
  -9  -2  -1 5.03858 1.05381  13
  -9  -2  -1 7.85679 2.54934  14
   9   2  -1 4.41195 1.54016  10
   9  -2   1 6.21685 2.85227  17
   9   2  -1 4.97181 1.16127  11
  -9  -2  -1 5.94330 1.23854   6
   9   2  -1 4.87342 1.03516   2
  -9  -2  -1 6.75581 1.43074   5
   9  -2   1 4.96090 1.01287   2
  -9   2   1 7.02253 1.05704  18
  -9   2   1 3.76271 0.91564   6
   9  -2   1 6.70259 2.26765  14
  -9  -2  -1 4.15440 0.90329  18
   9   2  -1 5.54152 3.03865  17
   9   2  -1 4.55380 1.05442   8
  -9  -2  -1 5.28805 0.78358  22
   9  -2   1 4.36001 0.88639   4
   9   2  -1 4.80467 1.11249  16
  -9   2   1 5.44165 0.95766  13
  -9  -2  -1 5.76608 0.90162  19
   9   2  -1 4.49039 2.31682  14
  -9  -2  -1 6.50626 1.29932  21
  -9   2   1 5.10969 0.75300   5
  -9   2  -1 5.76584 1.06395   6
  -9  -2   1 6.66194 0.83086  19
   9   2   1 5.66276 2.58153  14
   9   2   1 5.27975 1.08556   4
   9   2   1 4.95940 1.15358   2
  -9  -2   1 5.23600 1.32627   5
   9   2   1 4.11137 1.03965   8
  -9  -2   1 4.86763 2.93461  17
   9   2   1 5.21012 1.11943  11
  -9  -2   1 5.95812 1.33785  21
   9  -2  -1 2.86240 1.97238  14
   9  -2  -1 6.45347 1.13236   4
  -9  -2   1 5.06097 0.74369  22
  -9  -2   1 5.72747 1.27982   6
  -9   2  -1 6.10780 1.02101  19
  -9   2  -1 5.46980 1.05025  18
   9   2   1 6.70671 1.35742  16
  -9   2  -1 4.44263 2.44196  17
  -9   2  -1 6.27052 0.80541   5
   9   2   1 4.79994 1.53329  10
   9  -2  -1 3.32471 2.79196  17
  -9  -2   1 4.91321 1.28760   7
   9   2   1 4.36768 3.04616  17
  -9  -2   1 5.72126 0.94183  18
  -9   2  -1 7.11444 1.32376  13
  10  -2   1 23.3003 2.00315  10
 -10  -2  -1 20.7683 1.30654  22
  10  -2   1 18.8098 4.22481  14
 -10  -2  -1 21.5037 1.95335   6
 -10  -2  -1 19.4681 1.36965  19
  10  -2   1 22.2827 1.79386  11
 -10  -2  -1 19.4740 1.57040  18
  10   2  -1 31.0439 5.62128  14
 -10   2   1 23.6505 1.87833   6
  10   2  -1 20.5552 1.95973  11
  10  -2   1 22.7206 1.71318   2
 -10   2   1 21.4925 1.48289   5
  10   2  -1 23.2265 3.27273  10
  10   2  -1 22.5450 1.91024   2
  10   2  -1 24.6438 1.93171   4
 -10  -2  -1 24.4731 5.35227  17
 -10   2   1 21.0037 1.50038  18
 -10  -2  -1 25.1446 2.32700   5
  10  -2   1 17.0280 5.01872  17
  10  -2   1 21.6393 1.54926   4
 -10  -2  -1 19.3675 1.62662  13
  10  -2   1 19.2450 1.61284   8
  10   2  -1 19.2178 1.86860   8
  10   2  -1 19.4717 1.90324  16
  10  -2   1 23.6154 1.88183  16
 -10   2   1 22.7926 1.99971  13
 -10   2  -1 24.1102 1.91792   6
 -10   2  -1 21.2704 1.68458  13
  10  -2  -1 25.1199 2.07011  10
 -10  -2   1 23.7776 2.01573   6
  10  -2  -1 23.8165 1.87148   2
 -10  -2   1 22.5131 2.05256  21
  10   2   1 21.9765 1.77467   4
 -10   2  -1 22.2534 1.68457  18
  10  -2  -1 23.0174 1.74254   4
  10  -2  -1 20.8744 4.60671  14
  10   2   1 23.2786 2.15239  16
 -10  -2   1 22.7380 1.53670  18
  10   2   1 24.7530 2.89195  10
  10  -2  -1 21.5060 4.53689  17
 -10  -2   1 26.3566 2.41985   5
 -10  -2   1 18.1982 4.69237  17
  10   2   1 19.5954 4.35889  14
 -10  -2   1 22.3385 1.68328  13
 -10   2  -1 22.1667 4.81679  17
  10   2   1 24.2155 1.96540   8
 -10   2  -1 22.4439 1.46522   5
 -10  -2   1 22.2892 1.34027  22
 -10  -2   1 22.4179 1.23715  19
  10   2   1 22.6701 1.97414  11
  10   2   1 22.9040 1.92790   2
  11   2  -1 48.0520 3.03428  16
 -11  -2  -1 58.4505 2.84526  13
 -11  -2  -1 54.5304 2.20456  19
  11  -2   1 59.7210 6.07875  14
  11  -2   1 50.6121 2.90004  11
  11   2  -1 46.5902 3.98680  10
 -11   2   1 56.2297 2.86823   6
 -11   2   1 52.7673 2.46251  13
  11  -2   1 47.4764 2.59489   2
  11  -2   1 56.5051 3.30472  10
 -11  -2  -1 53.8880 3.54545   5
  11   2  -1 53.4667 3.06780  11
  11   2  -1 50.8794 2.82482   4
  11  -2   1 48.8672 2.75470  16
 -11  -2  -1 53.2578 2.11344  22
 -11   2   1 55.2946 6.36741  17
  11   2  -1 59.5639 3.31497   8
  11   2  -1 51.7098 6.49867  14
  11  -2   1 56.0356 2.54756   4
 -11  -2  -1 51.0763 3.01678   6
  11  -2   1 54.1008 2.81861   8
 -11  -2  -1 54.5133 2.54904  18
 -11   2   1 56.4280 2.57133   5
 -11  -2  -1 51.6318 6.55853  17
  11   2  -1 56.9205 3.08238   2
  11  -2  -1 56.1681 3.26142  10
  11   2   1 56.4867 3.16895  11
 -11   2  -1 54.4176 2.62802  18
 -11  -2   1 50.3479 2.53930  13
 -11  -2   1 50.0533 2.32032  18
 -11   2  -1 50.5812 2.56482  13
  11  -2  -1 51.5122 6.04593  14
  11  -2  -1 55.5780 2.90135   2
 -11  -2   1 57.4373 3.66877   5
 -11  -2   1 51.9596 3.05225   6
  11   2   1 47.6357 3.00369  16
 -11  -2   1 53.5115 3.07570  21
 -11   2  -1 51.6045 2.80816   6
 -11  -2   1 52.6469 2.07421  22
 -11  -2   1 52.1182 1.88502  19
  11   2   1 52.7282 6.21592  14
  11   2   1 59.8545 4.47137  10
  11   2   1 52.2668 2.68915   4
 -11   2  -1 53.3852 6.52429  17
  11   2   1 52.7785 3.07482   8
  11  -2  -1 53.6028 2.64648   4
 -11  -2   1 43.7689 7.00597  17
 -11   2  -1 54.5389 2.48031   5
  11  -2  -1 52.2231 2.88433   8
  11   2   1 45.9576 2.83115   2
  12  -2   1 13.5033 1.69539   4
  12   2  -1 9.95614 1.98178  11
 -12  -2  -1 11.2351 1.36096  22
 -12   2   1 11.6131 1.64859   5
 -12  -2  -1 11.2816 1.57413  18
  12   2  -1 15.9578 3.11703  10
 -12  -2  -1 15.8798 4.48422  17
  12   2  -1 5.68171 3.02331  14
  12   2  -1 14.2416 2.18210   8
  12  -2   1 14.0403 2.83015  10
 -12   2   1 13.0204 1.95275   6
 -12  -2  -1 13.1831 1.86342  13
  12   2  -1 15.6709 2.35422  16
  12   2  -1 14.8751 2.13844   4
  12   2  -1 12.9106 2.05671   2
  12  -2   1 9.51074 1.76120   8
 -12   2   1 9.20125 3.48439  17
  12  -2   1 6.20839 2.55662  14
 -12  -2  -1 12.2976 1.28522  19
  12  -2   1 11.7869 1.95789  16
  12  -2   1 11.1889 1.78634   2
  12  -2   1 9.78183 1.77641  11
 -12  -2  -1 11.1961 1.89718   6
 -12   2   1 13.0703 1.69535  13
 -12   2  -1 14.1559 1.80919   5
 -12  -2   1 12.0840 1.28569  22
 -12   2  -1 14.9071 1.83532  18
 -12  -2   1 16.6735 1.75712  13
  12  -2  -1 10.3494 1.91158  11
  12  -2  -1 12.6796 1.96924   2
 -12  -2   1 13.6196 1.19810  19
  12  -2  -1 10.6616 1.82945   8
  12  -2  -1 10.8971 1.69983   4
 -12  -2   1 11.8068 1.53173  18
 -12  -2   1 12.4656 1.91727   6
  12   2   1 5.81111 3.37762  14
  12  -2  -1 12.9191 2.10352  16
  12   2   1 9.76808 1.89854   8
  12   2   1 10.6917 1.95454  16
 -12  -2   1 17.0865 4.81680  17
 -12   2  -1 18.2352 4.52211  17
  12   2   1 13.1499 2.71150  10
  12   2   1 13.4136 1.98231   2
  12  -2  -1 13.9099 3.99202  14
  12  -2  -1 13.0208 2.89930  10
  12   2   1 13.0685 1.91917   4
  12   2   1 11.7743 2.02695  11
 -12   2  -1 11.3253 1.69624  13
 -12   2  -1 12.5338 1.91693   6
 -13  -2  -1 1.72095 0.98452  19
 -13   2   1 1.00677 1.14315   6
 -13  -2  -1 0.50281 1.05523   6
 -13   2   1 0.06612 2.84556  17
 -13  -2  -1 0.56049 0.76093  22
  13  -2   1 0.21629 0.97964   2
  13  -2   1 1.29794 1.16158  10
  13  -2   1 0.06911 2.52040  14
  13   2  -1 1.93225 1.70549  10
 -13   2   1 0.29063 1.00941   5
  13   2  -1 0.66255 1.21941   4
  13   2  -1 0.86908 1.25425   2
  13  -2   1 -0.5603 1.61307  11
  13   2  -1 -1.6335 2.70680  14
 -13  -2  -1 1.29827 1.03327  18
  13  -2   1 1.21303 1.05016   8
 -13  -2  -1 1.27571 1.10951  13
  13  -2   1 2.43136 1.41027  16
  13   2  -1 -0.8555 1.14612  16
  13  -2   1 -0.0525 0.90052   4
  13   2  -1 2.76009 1.57365   8
 -13  -2  -1 -0.5855 2.35077  17
  13   2  -1 2.18524 1.49398  11
 -13   2   1 0.16577 0.87471  13
 -13  -2   1 2.15657 0.83909  22
  13   2   1 0.70986 1.15426   4
  13  -2  -1 2.19213 2.57722  14
  13  -2  -1 0.35988 0.98188  10
  13   2   1 0.51502 1.51884   2
 -13  -2   1 1.68044 0.94761  18
  13  -2  -1 -0.4485 1.07385  11
  13  -2  -1 0.86275 1.13499   2
  13   2   1 -1.0143 1.23964  10
  13   2   1 1.01531 1.18621  11
 -13   2  -1 1.16926 1.11084  13
  13   2   1 2.08101 1.47663  16
  13  -2  -1 1.53508 1.11673   4
 -13  -2   1 2.35194 2.62500  17
 -13   2  -1 0.12577 0.99638   5
  13  -2  -1 1.18569 1.20077  16
 -13  -2   1 1.45749 1.32610   6
 -13   2  -1 0.00948 1.01898  18
  13   2   1 -1.2983 0.90980   8
 -13  -2   1 0.37509 0.85873  13
 -13  -2   1 1.72752 0.85062  19
  14  -2   1 16.1944 2.29691   2
 -14  -2  -1 13.1400 1.63646  19
 -14  -2  -1 14.9769 2.49509   6
  14   2  -1 9.52634 4.51716  14
  14   2  -1 11.6319 2.41478  16
 -14  -2  -1 16.1683 2.09460  18
  14   2  -1 10.2775 2.24556   8
  14  -2   1 15.1901 2.40591  11
  14   2  -1 17.3446 2.67801  11
  14  -2   1 15.0118 2.56000  16
 -14   2   1 14.9454 2.30550   6
 -14   2   1 16.7116 3.03829   5
  14   2  -1 16.0856 2.63743   2
 -14  -2  -1 13.8588 1.70177  22
  14  -2   1 17.0196 4.64031  14
  14  -2   1 17.3003 2.55962   8
  14  -2   1 13.6957 2.05641   4
  14   2  -1 14.2963 3.18273  10
  14   2  -1 15.3783 2.42462   4
  14  -2   1 14.2517 2.61191  10
 -14  -2  -1 16.7293 2.28558  13
  14  -2  -1 14.3572 5.30046  14
  14   2   1 12.3184 4.90840  14
  14  -2  -1 13.6004 2.20647   8
  14  -2  -1 16.3387 2.70546  10
 -14  -2   1 16.7691 2.22037  13
  14  -2  -1 12.3401 2.34855  16
  14  -2  -1 17.2345 2.54677   2
  14   2   1 13.1607 3.12788  10
  14   2   1 17.5488 2.43241   4
  14  -2  -1 15.9919 2.31252   4
  14   2   1 22.7927 2.92486   2
 -14  -2   1 14.0291 1.69194  22
 -14   2  -1 14.4577 2.72267   5
 -14  -2   1 17.8844 1.94723  18
  14   2   1 13.9671 2.56364  11
  14   2   1 12.2508 2.43746  16
  14   2   1 16.9687 2.61645   8
 -14   2  -1 14.9176 2.59753  13
  14  -2  -1 11.8944 2.38235  11
 -14  -2   1 14.9156 2.46592   6
 -15  -2  -1 26.9534 2.68951  13
  15  -2   1 28.5982 3.46806  16
  15  -2   1 32.0305 3.16012  11
  15  -2   1 23.3393 3.03251   8
  15   2  -1 25.2528 3.47057  11
  15   2  -1 31.9708 3.18406   8
 -15  -2  -1 24.6353 2.13724  22
  15   2  -1 23.9816 3.23664   2
  15  -2   1 25.6874 4.48037   4
 -15  -2  -1 25.3389 2.43554  18
  15  -2   1 21.2336 3.23644  10
  15  -2   1 30.1352 2.97456   2
  15   2  -1 24.1327 3.33270  16
  15   2  -1 30.0653 3.11491   4
  15   2  -1 30.8439 4.96209  10
  15   2  -1 18.3563 5.12004  14
  15  -2   1 32.1541 6.42763  14
 -15  -2  -1 25.0470 3.25514   6
 -15  -2  -1 22.2936 1.96243  19
  15  -2  -1 25.1236 3.28840   8
  15  -2  -1 20.9199 2.88211   2
 -15  -2   1 23.5334 2.11960  22
  15  -2  -1 23.9318 3.11248  11
  15   2   1 25.8029 3.27121   2
  15   2   1 20.5947 5.45184  14
  15  -2  -1 28.8497 3.44883  10
  15  -2  -1 27.0431 5.88800  14
 -15   2  -1 25.3670 1.54310  22
  15   2   1 23.3596 3.29952  11
  15   2   1 23.5809 3.35576   8
 -15  -2   1 23.9956 3.18081   6
  15  -2  -1 23.5146 2.53315   4
  15  -2  -1 25.5549 3.26502  16
  15   2   1 20.4682 3.86023  10
 -15  -2   1 23.4542 2.28376  18
 -15  -2   1 29.3512 2.66267  13
  15   2   1 24.1086 3.49819  16
  15   2   1 26.3189 2.86175   4
  16   2  -1 -1.6579 1.30365   4
  16  -2   1 2.48471 1.57795  10
  16   2  -1 1.76288 1.88530  10
  16  -2   1 0.44607 1.59668  16
 -16  -2  -1 0.75029 1.42465  13
 -16   2   1 0.16844 0.72595  22
  16   2  -1 -0.3284 1.39975  11
  16  -2   1 3.45375 1.83693   8
  16   2  -1 -1.4322 1.49117  16
  16  -2   1 -2.4139 1.19561   2
 -16  -2  -1 0.21869 1.30465  18
  16  -2   1 0.57969 1.28533   4
 -16  -2  -1 1.09761 1.54536   6
 -16  -2  -1 0.10210 0.99802  22
  16  -2   1 2.63171 3.88298  14
  16  -2   1 0.69045 1.49726  11
  16   2  -1 -0.7246 1.36083   2
  16   2  -1 0.52548 1.74357   8
 -16  -2   1 0.23931 1.24008  13
  16  -2  -1 1.60007 1.62936   8
  16   2   1 0.83855 3.80204  14
 -16  -2   1 3.25533 1.79974   6
  16   2   1 0.22042 1.51993  16
 -16   2  -1 -0.0879 0.72320  22
  16  -2  -1 -0.6943 1.39139   2
  16  -2  -1 1.12360 1.48886  10
 -16  -2   1 -0.3765 0.95828  22
  16   2   1 -1.0915 1.39065   4
  16   2   1 1.33948 1.70118  11
  16   2   1 1.04760 1.84863  10
  16  -2  -1 -0.7906 1.35120  11
  16  -2  -1 -1.0866 1.26992   4
  16   2   1 -0.8890 1.28619   8
 -16  -2   1 -1.0776 1.09970  18
  16  -2  -1 -2.0226 3.18889  14
  16   2   1 -0.1907 1.55743   2
  16  -2  -1 -2.1443 1.18839  16
  17   2  -1 21.8164 3.21378   4
  17   2  -1 9.50688 3.41277  16
  17   2  -1 12.3714 3.03963  11
 -17  -2  -1 25.9508 6.06104   6
 -17  -2  -1 20.9595 2.91987  13
 -17  -2  -1 14.7253 2.44891  18
  17  -2   1 17.8864 2.62977   4
  17  -2   1 12.0243 2.88250  16
  17  -2   1 17.8468 3.30658  11
  17  -2   1 15.1359 2.73305   2
 -17   2   1 16.9765 1.78564  22
  17  -2   1 17.1306 2.96677   8
  17   2  -1 15.1484 2.89201   2
  17   2  -1 19.8486 4.24791  10
  17  -2   1 18.6457 3.34590  10
  17   2   1 18.4770 2.86043   4
  17  -2  -1 13.2921 2.98287  10
 -17  -2   1 16.6512 3.64114   6
  17  -2  -1 15.6964 3.06134  16
  17  -2  -1 17.9033 3.10716   8
  17  -2  -1 9.09521 5.08831  14
 -17  -2   1 12.9355 2.41688  13
 -17  -2   1 16.9861 2.40084  18
 -17   2  -1 19.3075 1.82998  22
  17   2   1 20.1867 4.36312  10
  17  -2  -1 15.6810 2.58405   4
  17  -2  -1 17.6317 3.00553   2
  17   2   1 15.3589 3.03091   2
  17  -2  -1 14.9174 3.09568  11
  17   2   1 17.0975 3.15940   8
  17   2   1 12.9823 5.91554  14
  17   2   1 22.0338 4.53785  11
  18  -2   1 7.11793 2.44474  11
 -18   2   1 0.75035 1.06615  22
  18   2  -1 1.56962 2.16949  10
  18  -2   1 -0.4564 1.44292   4
  18   2  -1 0.67853 2.09206  16
  18  -2   1 -3.8067 1.57231   2
 -18  -2  -1 -1.4013 1.76305   6
 -18  -2  -1 0.18979 1.25577  22
 -18  -2  -1 -2.2034 1.20004  18
  18   2  -1 0.32183 1.80999   2
  18   2  -1 -2.2545 1.53714   4
  18  -2   1 -0.9198 1.58813   8
  18   2  -1 -0.9336 1.91843  11
  18  -2   1 0.18061 1.74409  10
 -18  -2  -1 8.00290 2.30406  13
  18  -2   1 -2.1453 1.55602  16
  18   2  -1 0.52368 1.78308   8
 -18  -2   1 11.0644 2.85166   6
  18  -2  -1 -1.6407 1.45433   2
 -18   2  -1 0.51684 0.97168  22
  18   2   1 -1.1405 1.75968  11
  18   2   1 1.62594 1.74620   4
 -18  -2   1 -2.0654 1.46140  18
  18  -2  -1 0.03484 1.81304  16
  18  -2  -1 2.54937 2.01200  10
 -18  -2   1 -0.3168 1.40103  13
  18   2   1 0.41860 1.83052  10
  18   2   1 1.46331 1.65339   2
  18   2   1 -0.7095 1.81398   8
 -18  -2   1 -0.6270 1.16747  22
  18  -2  -1 -1.9750 1.53707  11
  18   2   1 -2.4081 1.77369  16
  18  -2  -1 1.35855 1.78860   8
  18  -2  -1 -0.9457 1.42493   4
   0  -3  -1 -0.2179 0.54400  17
   0  -3  -1 0.07380 0.23006  20
   0   3  -1 0.15354 0.60555  14
   0   3  -1 0.01447 0.21406   9
   0  -3  -1 0.37007 0.28908  10
   0   3  -1 -0.0754 0.56252  17
   0   3  -1 0.24997 0.21729   4
   0   3   1 0.44833 0.27758   4
   0  -3   1 -0.1338 0.71347  17
   0   3   1 0.04760 0.55196  14
   0   3  -1 -0.1807 0.29792   5
   0  -3   1 0.11892 0.27704  10
   0  -3  -1 0.13441 0.53331  14
   0  -3   1 -0.0924 0.27261  13
   0  -3  -1 0.14024 0.27086  18
   0   3   1 0.08126 0.30406   5
   0   3   1 0.02012 0.21664   2
   0   3   1 -0.6632 0.54363  17
   0  -3   1 0.16354 0.22914  20
   0  -3   1 0.24256 0.60070  14
   0   3   1 0.27556 0.23089  20
   0   3   1 0.03788 0.22111   8
   1   3  -1 2.69976 0.62253  20
   1  -3   1 2.01558 0.63180  20
   1  -3   1 1.93791 0.91351  14
  -1  -3  -1 2.79454 0.55628  13
   1  -3   1 2.01493 0.47480  10
  -1   3   1 2.83467 0.42088   8
   1   3  -1 2.88089 0.74598   5
  -1  -3  -1 1.33217 0.47601  10
  -1  -3  -1 2.27511 0.48926  18
   1   3  -1 1.59679 0.37637   2
  -1  -3  -1 1.02166 1.12219  17
  -1   3   1 2.77601 0.50257   5
  -1   3   1 1.74886 0.37194   2
   1   3  -1 1.81089 0.55664  10
   1  -3   1 1.42662 1.11531  17
   1   3  -1 1.55411 0.41404   4
  -1  -3  -1 1.36579 0.92995  14
  -1   3   1 2.10865 0.40544   4
  -1   3   1 1.82521 0.38159  10
  -1   3   1 1.09358 0.85188  14
  -1   3   1 2.62634 1.00773  17
   1  -3   1 2.01983 0.68419   6
   1   3  -1 1.57309 1.16981  17
   1   3  -1 1.85235 1.05601  14
   1   3   1 1.69920 0.38237  11
  -1  -3   1 0.80620 0.99618  17
   1  -3  -1 2.02385 0.49162  10
  -1   3  -1 1.95996 0.42017   5
   1   3   1 0.80557 0.83758  14
   1   3   1 1.36689 0.38196   2
   1  -3  -1 2.01923 0.44860  18
   1   3   1 1.29895 1.06332  17
  -1   3  -1 1.50592 0.96402  17
  -1   3  -1 1.73111 0.42341   9
   1   3   1 1.70495 0.40864  16
   1  -3  -1 1.77432 0.91311  17
  -1  -3   1 2.61350 0.54403   6
  -1  -3   1 1.42471 0.43260  18
   1   3   1 1.68669 0.58418  10
   1   3   1 2.18715 0.62067  20
  -1   3  -1 2.21286 0.42873  10
  -1  -3   1 2.28426 0.63637  10
  -1   3  -1 2.50358 0.50137   4
  -1  -3   1 1.93292 0.48137  13
   1   3   1 2.11514 0.46597   4
   1  -3  -1 2.88637 0.69941  20
  -1   3  -1 1.71459 0.97328  14
   1   3   1 2.01107 0.59438   5
   1  -3  -1 1.40229 0.80784  14
   1   3   1 2.94659 0.50030   8
  -2  -3  -1 6326.60 229.904   1
   2   3  -1 6649.18 225.507   1
  -2   3   1 6315.72 131.631   1
  -2   3  -1 6511.96 140.237   1
   2  -3  -1 6920.48 143.628   1
  -2  -3   1 6535.32 235.019   1
   2   3   1 6978.58 228.550   1
  -3   3   1 307.680 8.04565  17
  -3  -3  -1 292.579 3.88088  21
  -3  -3  -1 296.208 10.1953  17
  -3  -3  -1 289.840 3.51199   7
   3   3  -1 289.355 10.2274  17
  -3   3   1 288.263 3.41627  11
   3   3  -1 293.914 3.88571  16
  -3  -3  -1 288.573 4.91068  13
   3  -3   1 293.550 8.06212  14
  -3  -3  -1 287.402 4.33982   6
  -3  -3  -1 286.181 2.91335  22
   3   3  -1 289.873 3.73622  11
  -3  -3  -1 289.077 4.02118  18
  -3  -3  -1 297.680 9.09714  14
  -3   3   1 289.753 3.53040  16
  -3   3   1 291.875 3.49544   2
   3   3  -1 287.263 5.50739   5
  -3   3   1 293.400 3.34188   3
   3   3  -1 304.856 6.64681  10
  -3   3   1 292.092 3.55724   8
   3  -3   1 302.164 9.23552  17
   3   3  -1 295.756 9.79385  14
   3  -3  -1 284.400 8.45027  14
  -3  -3   1 288.027 4.15782  21
   3   3   1 298.161 4.86133  16
  -3  -3   1 302.292 5.35733   6
  -3   3  -1 297.284 3.44400   4
   3   3   1 294.993 6.30475  10
  -3   3  -1 292.206 3.17656   8
  -3  -3   1 296.030 3.87037   7
  -3  -3   1 280.414 9.09954  14
  -3   3  -1 295.990 8.91599  17
   3  -3  -1 291.080 8.08214  17
   3   3   1 286.148 3.90122   4
  -3  -3   1 309.453 4.17276  12
   3   3   1 299.489 4.77856   8
   3   3   1 300.296 5.45294   5
   3   3   1 290.854 4.70602   2
   3   3   1 276.929 9.76674  17
  -3  -3   1 291.810 2.95113  22
  -3   3  -1 290.346 3.13219   2
  -3  -3   1 282.930 10.6772  17
  -3   3  -1 301.094 8.22832  14
   3   3   1 295.657 9.42286  14
  -3   3  -1 287.970 3.90335   9
  -3  -3   1 294.594 3.88204  18
  -3  -3   1 283.416 4.01819  13
   4   3  -1 15.1339 1.69311  10
   4   3  -1 11.5233 2.63518  14
   4  -3   1 13.4741 2.18275  14
  -4  -3  -1 13.9324 1.05888  18
  -4  -3  -1 13.8259 2.63527  14
   4   3  -1 13.1693 0.95397  11
   4   3  -1 13.6209 1.02860   4
   4  -3   1 16.7181 2.68597  17
  -4  -3  -1 14.0481 0.98500   7
   4   3  -1 13.7228 1.02852   8
   4   3  -1 13.3068 1.36513   5
  -4  -3  -1 14.0908 0.89387  22
  -4  -3  -1 14.4750 1.13284   6
  -4  -3  -1 9.55071 2.55187  17
  -4  -3  -1 11.9874 0.99009  13
   4   3  -1 13.1390 1.01584   2
  -4  -3  -1 12.9284 1.05905  21
   4   3  -1 14.8664 3.13849  17
   4  -3   1 12.4513 2.88102  17
   4   3  -1 13.6335 1.06269  16
   4   3   1 14.1572 1.05006   8
  -4  -3   1 14.5846 1.03129   7
   4   3   1 16.6207 2.12842  10
  -4  -3   1 12.7541 1.12101  18
  -4  -3   1 13.6756 0.92958  12
  -4  -3   1 14.0473 1.10219  21
   4   3   1 13.9183 1.03684   4
   4  -3  -1 12.8814 2.37006  17
  -4  -3   1 14.0922 1.14754   6
   4  -3  -1 17.5975 2.66239  17
  -4  -3   1 13.2941 0.91227  22
   4   3   1 15.3733 1.07197   2
   4   3   1 14.3331 1.03870  11
  -4  -3   1 18.7769 3.18514  14
  -4  -3   1 14.4204 3.08695  17
   4   3   1 16.0363 3.11116  14
   4  -3  -1 16.8071 2.93252  14
   4   3   1 14.2944 3.16617  17
  -4  -3   1 11.8629 0.97331  13
   4   3   1 13.0980 1.28835   5
   4  -3  -1 16.3521 2.79836  14
   4   3   1 13.3131 1.01934  16
  -5  -3  -1 2.98680 0.48743  22
  -5  -3  -1 3.62455 0.77294  13
   5  -3   1 5.17206 1.53988  14
   5   3  -1 5.01283 2.15328  14
   5   3  -1 3.77020 1.96010  17
   5   3  -1 4.50601 0.79194   2
   5   3  -1 2.90248 0.77608   5
   5   3  -1 3.63810 0.73852  11
   5   3  -1 3.83799 1.15998  10
   5  -3   1 3.65173 1.43347  14
   5  -3   1 3.71082 1.61636  17
  -5  -3  -1 2.12125 0.68850   6
   5  -3   1 1.41876 1.20485  17
  -5  -3  -1 3.94389 0.82467  21
  -5  -3  -1 0.46242 1.22676  17
  -5  -3  -1 5.51763 0.87080  18
  -5  -3  -1 3.28615 0.68002   7
  -5  -3  -1 4.77853 1.67724  14
   5   3  -1 3.84905 0.81081  16
   5   3  -1 2.42351 0.64916   4
   5   3  -1 2.84898 0.67684   8
   5   3   1 3.39200 0.86951   5
  -5  -3   1 2.66717 0.72335   7
   5   3   1 2.11423 0.65303   8
  -5  -3   1 3.05631 0.61562  12
   5   3   1 3.21732 0.73559  11
   5  -3  -1 5.50981 1.81909  14
  -5  -3   1 4.63772 0.72768  18
   5  -3  -1 3.85509 1.40445  17
  -5  -3   1 4.22431 0.82409  13
   5   3   1 3.92514 0.77791   2
  -5  -3   1 3.85017 0.84915   6
   5   3   1 4.37607 0.77847   4
  -5  -3   1 2.94867 1.94298  17
  -5  -3   1 3.58809 0.53580  22
  -5  -3   1 6.22610 1.98608  14
   5   3   1 3.91541 0.77352  16
   5   3   1 2.48302 1.82316  17
   5   3   1 6.01279 2.01535  14
   5  -3  -1 5.13815 1.70978  14
  -5  -3   1 3.76297 0.82834  21
   5   3   1 5.50867 1.36166  10
   6   3  -1 250.404 11.7607  17
  -6  -3  -1 259.147 4.59029  13
  -6  -3  -1 250.123 9.65346  14
   6   3  -1 251.951 4.69625   8
  -6  -3  -1 259.241 4.77192  21
   6  -3   1 254.065 8.76546  14
   6  -3   1 250.777 9.26816  14
   6   3  -1 248.814 4.72570  16
   6   3  -1 262.633 4.71840   4
   6  -3   1 256.621 10.5598  17
  -6  -3  -1 261.287 3.48043  22
   6   3  -1 252.691 5.32340   5
  -6  -3  -1 252.577 4.69485   7
  -6  -3  -1 246.468 4.88868   6
   6   3  -1 256.150 4.61961   2
   6  -3   1 253.644 9.80952  17
   6   3  -1 251.184 4.61505  11
   6   3  -1 246.279 10.9346  14
  -6  -3  -1 235.375 11.0476  17
  -6  -3  -1 258.656 4.40031  18
   6   3  -1 241.118 6.90004  10
   6  -3  -1 256.397 9.41242  14
   6   3   1 238.328 11.3752  17
  -6  -3   1 240.962 11.3778  17
  -6  -3   1 254.077 4.87621   7
   6   3   1 258.493 10.6317  14
   6   3   1 263.653 7.24511  10
  -6  -3   1 256.089 3.45661  22
  -6  -3   1 245.205 4.95481   6
  -6  -3   1 251.775 4.83165  21
   6   3   1 248.836 4.47333   2
   6   3   1 245.208 4.69225  16
  -6  -3   1 252.827 4.50177  12
   6   3   1 252.446 4.71240   8
  -6  -3   1 255.403 4.44423  13
   6  -3  -1 246.015 9.23145  17
   6   3   1 257.629 5.25389   5
  -6  -3   1 261.648 4.15918  18
   6   3   1 262.176 4.50802   4
  -6  -3   1 238.881 11.5356  14
   6  -3  -1 239.581 9.56272  17
   6  -3  -1 243.886 9.80638  14
   6   3   1 255.458 4.70505  11
   7   3  -1 2.92391 0.85518  16
   7   3  -1 0.65906 0.63951   4
  -7  -3  -1 0.32987 0.59655  21
  -7  -3  -1 -0.2058 0.48735  18
   7   3  -1 0.60827 0.55584   5
   7   3  -1 3.65342 2.41396  17
  -7  -3  -1 0.89327 0.74043   6
  -7  -3  -1 -1.1527 1.16718  14
   7   3  -1 0.54129 0.62565   2
   7  -3   1 -0.0541 0.97722  17
   7  -3   1 2.43681 1.65200  17
  -7  -3  -1 0.18096 0.51765  13
   7   3  -1 0.10796 1.49476  14
   7  -3   1 1.46774 1.25532  14
   7   3  -1 -0.2448 0.49421  11
   7   3  -1 0.60812 0.85890  10
   7  -3   1 3.30795 1.53722  14
   7   3  -1 0.18819 0.54871   8
  -7  -3  -1 1.39167 1.74198  17
  -7  -3  -1 0.77402 0.43734  22
   7  -3  -1 0.40815 1.41158  14
  -7  -3   1 0.53466 0.65662   7
  -7  -3   1 -0.9161 1.32212  17
  -7  -3   1 0.35642 0.40971  22
  -7  -3   1 1.48879 0.76428  21
   7   3   1 -0.0895 0.67450  10
  -7  -3   1 0.45251 0.51671  13
  -7  -3   1 1.18750 0.73799   6
  -7  -3   1 -0.5536 1.23153  14
   7   3   1 0.66816 0.63938   4
   7   3   1 0.07230 0.62909   8
   7   3   1 0.25607 1.75518  17
  -7  -3   1 0.13505 0.43497  18
   7  -3  -1 1.80477 1.47012  17
  -7  -3   1 0.29597 0.60032  12
   7   3   1 1.24772 1.59104  14
   7   3   1 1.26773 0.66672  11
   7  -3  -1 2.24492 1.55872  14
   7   3   1 0.70316 0.68973   2
   7   3   1 0.53278 0.63398  16
   7   3   1 1.55705 0.67047   5
  -8  -3  -1 49.2729 5.77710  17
   8   3  -1 61.8056 2.88755  16
   8  -3   1 53.0594 5.90246  14
  -8  -3  -1 55.1096 1.90664  22
   8   3  -1 59.8835 6.95684  17
  -8  -3  -1 51.7561 2.56010  21
   8  -3   1 46.6307 5.34676  17
   8  -3   1 55.7771 1.95918  10
  -8  -3  -1 59.5302 2.42376  18
   8   3  -1 61.9107 4.13659  10
   8  -3   1 52.1762 5.61475  14
   8  -3   1 47.9327 5.36220  17
   8   3  -1 59.8381 2.74020   8
   8   3  -1 55.3467 2.62064  11
   8   3  -1 55.9292 2.62792   2
   8   3  -1 55.1788 2.57803   4
   8   3  -1 52.8830 5.86928  14
  -8  -3  -1 46.8095 4.86622  14
   8   3  -1 50.9804 2.37513   5
  -8  -3  -1 54.6010 2.69027   6
  -8  -3  -1 53.7003 2.40580  13
   8  -3  -1 59.8131 5.74686  17
   8   3   1 59.7735 5.89610  14
   8  -3  -1 57.3542 5.50904  17
  -8  -3   1 56.5583 2.71292  21
   8   3   1 54.7958 2.43274   5
  -8  -3   1 59.1559 2.83491   6
  -8  -3   1 57.2471 2.43392  13
  -8  -3   1 56.3158 2.83929   7
  -8  -3   1 53.0096 1.88387  22
   8   3   1 54.1618 2.56538   2
   8   3   1 50.1345 2.58225   8
  -8  -3   1 53.4332 2.17508  18
   8   3   1 52.0839 2.59093  11
   8   3   1 52.5238 6.43859  17
   8  -3  -1 61.9239 5.58633  14
  -8  -3   1 55.2775 6.23090  17
  -8  -3   1 53.2148 3.04625  12
   8   3   1 52.8486 2.61852  16
   8   3   1 52.7115 2.40880   4
   8   3   1 59.6905 4.03847  10
   9   3  -1 181.381 7.19361  10
   9  -3   1 164.849 3.88963  10
   9   3  -1 175.112 4.75821   2
  -9  -3  -1 169.342 4.77222  21
   9  -3   1 150.612 8.51423  14
   9   3  -1 151.705 11.2215  17
  -9  -3  -1 167.000 4.33615  13
  -9  -3  -1 164.978 3.38046  22
  -9  -3  -1 167.603 4.87237   6
  -9  -3  -1 169.270 4.26501  18
  -9  -3  -1 164.420 10.7205  17
   9   3  -1 166.295 4.52366   4
   9   3  -1 162.128 4.66145  11
   9  -3   1 167.394 9.93799  17
   9   3  -1 176.502 4.84992   8
   9  -3   1 169.307 8.46146  14
   9   3  -1 152.626 9.92757  14
   9   3  -1 170.660 4.88972  16
   9  -3   1 171.191 10.4122  17
   9  -3  -1 167.626 9.56715  14
   9   3   1 179.171 7.17736  10
   9   3   1 174.866 4.66145   2
  -9  -3   1 166.523 4.18967  13
  -9  -3   1 173.720 3.15159  19
   9   3   1 138.802 12.5794  17
  -9  -3   1 167.393 3.84873  18
  -9  -3   1 161.347 4.74072  21
   9  -3  -1 165.669 9.92760  17
  -9  -3   1 170.945 4.90738   6
   9   3   1 166.947 4.87269  16
  -9  -3   1 160.089 3.34405  22
  -9  -3   1 172.987 5.07780   7
   9   3   1 161.903 4.62779   8
   9   3   1 179.004 5.25091   4
  -9  -3   1 193.783 11.8198  17
   9   3   1 171.168 4.73736  11
   9   3   1 184.725 10.4510  14
   9  -3  -1 182.570 10.4261  17
  10  -3   1 8.48977 2.93880  14
  10   3  -1 12.1171 1.75095   2
  10   3  -1 8.12687 1.98242  10
  10   3  -1 6.95108 3.48295  14
  10  -3   1 13.1453 1.80505   4
  10   3  -1 14.5827 1.91141   4
 -10  -3  -1 10.1389 3.63673  17
 -10  -3  -1 11.5432 1.17926  22
  10   3  -1 10.1069 1.65688   8
 -10  -3  -1 9.88066 1.54587  13
 -10  -3  -1 9.78327 1.40818  18
  10   3  -1 12.9213 2.05696  16
 -10  -3  -1 11.1837 1.75985   6
 -10   3   1 10.3884 0.84647   5
 -10  -3  -1 11.1143 1.84656  21
  10   3  -1 11.4933 1.69610  11
  10  -3   1 8.23004 3.26057  17
 -10  -3  -1 10.0603 1.10276  19
  10  -3   1 10.5784 1.46910  10
  10   3   1 10.1577 1.59903   4
  10   3   1 14.8360 4.15634  14
 -10  -3   1 11.7769 1.25942  18
  10   3   1 10.9627 1.70677  11
  10   3   1 13.7651 2.65541  10
  10   3   1 12.7193 1.76353   2
  10  -3  -1 13.1467 1.63614  10
  10  -3  -1 12.2620 3.69935  17
  10   3   1 9.96103 1.67564   8
 -10  -3   1 10.7617 1.80517  21
 -10  -3   1 10.5011 1.13743  22
  10   3   1 11.1542 1.86068  16
 -10  -3   1 16.9268 4.58879  17
 -10   3  -1 10.6781 0.84299   5
  10  -3  -1 3.53048 3.26996  17
 -10  -3   1 8.10178 1.59071   6
  10  -3  -1 5.94353 2.72356  14
 -10  -3   1 11.0521 1.01945  19
 -10  -3   1 9.86823 1.37709  13
  11   3  -1 95.2698 4.21960  16
 -11  -3  -1 88.5354 2.84999  22
 -11   3   1 99.4805 2.87369   5
  11  -3   1 94.6355 3.52332   2
 -11  -3  -1 79.0448 8.51738  17
  11  -3   1 97.3925 3.65324   8
  11  -3   1 94.7131 3.73928  16
 -11  -3  -1 99.6489 3.49483  18
 -11  -3  -1 91.7494 3.62036  13
  11   3  -1 93.3653 4.05587   2
 -11  -3  -1 93.9282 2.90164  19
  11  -3   1 101.762 3.92683  10
  11   3  -1 90.7427 4.15772  11
 -11  -3  -1 92.9334 4.20969   6
  11   3  -1 92.3816 4.13086   8
  11  -3   1 76.9823 7.97896  17
  11   3  -1 91.6017 8.58024  14
  11  -3   1 96.8183 3.36748   4
  11  -3   1 88.5955 7.55500  14
  11   3  -1 96.3455 5.93594  10
  11   3  -1 92.4066 3.89009   4
 -11   3  -1 97.2876 2.72879   5
  11  -3  -1 97.6814 3.53800   4
 -11  -3   1 104.283 9.38303  17
  11   3   1 100.737 4.41678  16
 -11  -3   1 92.8267 4.13930   6
  11  -3  -1 92.0283 3.74311  10
  11   3   1 95.9742 4.01414   2
 -11  -3   1 95.7831 3.53846  13
  11  -3  -1 94.0980 8.24851  14
 -11  -3   1 94.0413 2.93483  22
  11  -3  -1 86.8239 8.12992  17
  11   3   1 92.7679 5.88579  10
  11   3   1 81.6238 7.94455  14
 -11  -3   1 98.8720 2.60714  19
  11   3   1 103.608 4.23055  11
  11   3   1 101.660 4.27306   8
  11   3   1 95.9610 3.79098   4
 -11  -3   1 93.6756 4.15744  21
 -11  -3   1 90.3970 3.12995  18
 -12  -3  -1 69.3997 3.10722  18
  12   3  -1 52.2362 4.39569  11
  12  -3   1 59.4917 7.27779  17
 -12  -3  -1 70.7460 2.81104  22
  12  -3   1 64.7635 3.18517   2
  12   3  -1 67.0561 5.58294  10
  12   3  -1 72.1205 3.83772   2
 -12  -3  -1 72.9591 2.67332  19
 -12  -3  -1 72.4900 3.41307  13
  12  -3   1 66.9722 3.41273  16
  12   3  -1 65.5868 4.50755   8
  12   3  -1 68.4695 7.77201  14
  12  -3   1 68.5707 2.95404   4
  12   3  -1 70.0600 3.68831   4
 -12   3   1 72.0178 2.90574   5
  12  -3   1 71.1594 3.58739  11
  12  -3   1 76.3079 3.53837   8
 -12  -3  -1 74.6185 8.30415  17
  12  -3   1 69.9363 6.96783  14
  12   3   1 71.5557 3.65640   2
 -12  -3   1 67.4100 2.27777  19
 -12  -3   1 65.3304 3.84847   6
 -12  -3   1 51.8964 4.22539  21
  12  -3  -1 58.0694 6.92500  14
  12  -3  -1 72.2927 3.48683   8
  12  -3  -1 67.0115 3.39699   2
 -12  -3   1 66.6577 2.75236  22
  12   3   1 67.0813 3.75515   8
 -12  -3   1 65.5788 3.16098  13
  12  -3  -1 68.7414 7.68815  17
  12  -3  -1 68.8009 3.23623   4
  12   3   1 63.3615 5.74843  10
 -12  -3   1 65.3585 2.87762  18
 -12   3  -1 65.4298 2.66587   5
  12   3   1 74.3879 8.04577  14
  12   3   1 61.8588 4.58826  16
  12   3   1 68.8729 3.46266   4
 -12  -3   1 69.5528 8.19655  17
  13   3  -1 0.82510 1.29400   8
 -13  -3  -1 1.71561 1.09404  18
  13   3  -1 0.19724 2.84057  14
 -13   3   1 1.83457 1.00139   5
 -13  -3  -1 0.53446 1.16471  13
  13   3  -1 0.94876 1.51714  10
  13  -3   1 0.83592 1.11979  10
  13   3  -1 -1.5014 1.04933   2
  13  -3   1 1.44354 1.02117   4
  13   3  -1 1.09169 1.32195  16
  13   3  -1 -0.1498 1.21931  11
  13  -3   1 0.56041 1.16898  16
  13   3  -1 -0.4167 1.16315   4
 -13  -3  -1 0.57169 0.80768  22
 -13  -3  -1 0.45195 0.79634  19
  13  -3   1 1.80479 2.57134  14
 -13  -3  -1 1.36682 1.27736   6
  13  -3   1 0.04537 1.09570   8
  13  -3   1 0.40163 0.95577   2
  13  -3  -1 -0.6734 0.88372   4
  13  -3  -1 -0.2449 0.72034  10
  13   3   1 0.48568 1.55039  10
  13   3   1 0.27462 1.29035  16
  13   3   1 1.67077 1.44544   2
 -13  -3   1 1.22721 0.85556  22
  13  -3  -1 -0.4613 1.00945  11
 -13   3  -1 0.04550 0.83942   5
 -13  -3   1 1.58524 1.02568  18
  13  -3  -1 0.49938 1.26387   2
  13   3   1 -1.6470 2.94663  14
  13  -3  -1 0.52813 2.92689  17
 -13  -3   1 3.23726 3.29394  17
  13  -3  -1 -0.6127 1.00183  16
 -13  -3   1 1.37400 0.81165  19
  13   3   1 0.18606 1.10234   4
  13  -3  -1 0.16582 1.23011   8
 -13  -3   1 -0.0461 1.10344   6
  13   3   1 1.09721 1.48784   8
  13   3   1 -0.8633 0.98223  11
 -13  -3   1 1.06722 1.07847  13
  13  -3  -1 -1.7970 2.13397  14
  14  -3   1 1.58182 1.13167   4
  14  -3   1 0.62462 1.30954  16
 -14  -3  -1 -0.6622 0.86459  19
  14  -3   1 -0.0718 1.05855   2
 -14   3   1 -0.6690 1.19350   5
 -14  -3  -1 -0.2581 1.08967  13
  14  -3   1 -1.3167 0.81270  10
  14   3  -1 0.56804 1.40408  11
  14   3  -1 -1.3380 1.05691   4
  14   3  -1 1.04004 1.86765  10
 -14  -3  -1 0.60153 1.08837  18
  14   3  -1 -0.2882 1.20599   8
 -14  -3  -1 0.70490 1.26516   6
  14   3  -1 -0.7192 1.02682   2
  14  -3   1 -0.7211 1.16429   8
  14  -3   1 0.33017 1.19716  11
  14   3  -1 0.48081 1.49572  16
  14  -3   1 -1.4600 2.45681  14
 -14  -3  -1 -0.2201 0.77497  22
  14   3  -1 -2.1193 2.96391  14
  14  -3   1 1.82000 3.39333  17
  14   3   1 -0.9667 1.16342  11
  14  -3  -1 -1.2917 0.87912   8
  14   3   1 -1.2675 1.34170  16
 -14  -3   1 -0.7445 0.78462  22
  14   3   1 -2.5300 3.00131  14
  14   3   1 -1.2267 1.12337   2
  14  -3  -1 0.13117 1.81981   4
  14  -3  -1 1.09945 1.27314  11
 -14   3  -1 -1.4468 1.10245   5
 -14  -3   1 -0.9116 0.96969  13
  14   3   1 -0.8724 1.36751   8
  14   3   1 1.26848 1.69173  10
  14  -3  -1 -0.3918 0.94309  10
 -14  -3   1 -0.2387 1.12578   6
  14  -3  -1 -1.2282 2.74809  14
 -14  -3   1 -1.2818 0.91723  18
  14  -3  -1 -0.5447 1.25858  16
  14  -3  -1 -0.6391 1.00207   2
  14  -3  -1 3.33771 3.26768  17
  15   3  -1 1.83675 1.53323   4
  15   3  -1 1.59866 1.62981  11
  15  -3   1 -5.2455 2.88536  14
 -15  -3  -1 -0.5588 1.40128   6
  15  -3   1 1.05288 1.34617  16
  15  -3   1 0.70632 1.21897   4
 -15  -3  -1 1.11552 1.24971  18
 -15  -3  -1 -0.3986 0.88128  22
  15   3  -1 -1.2865 1.46007  16
  15   3  -1 -1.8876 1.18183   2
 -15  -3  -1 -0.5662 1.10096  13
  15  -3   1 2.52229 1.42566   2
  15  -3   1 0.30616 1.19419  10
  15   3  -1 0.59624 1.89603  10
 -15  -3  -1 -1.4706 0.96306  19
  15   3  -1 -2.2848 1.33626   8
  15  -3   1 -0.9155 1.08989  11
  15  -3   1 0.10151 1.28687   8
  15   3  -1 0.55691 3.60063  14
  15  -3  -1 0.78294 1.34828   2
  15   3   1 1.18884 1.39942   8
  15   3   1 2.69709 1.69770  16
  15   3   1 -4.5775 2.72490  14
  15  -3  -1 2.01582 1.50615   8
  15  -3  -1 -5.6379 2.75730  14
  15  -3  -1 0.27703 1.18512   4
 -15  -3   1 -0.1614 0.88067  22
  15   3   1 1.48846 1.45018   4
 -15  -3   1 -0.6093 1.07944  18
  15  -3  -1 -0.6833 1.21526  10
  15  -3  -1 0.83151 1.41734  11
  15   3   1 -0.1258 1.54562  11
  15   3   1 -1.9377 1.32251   2
  15   3   1 0.51022 1.74925  10
 -15  -3   1 0.70676 1.41701   6
  15  -3  -1 2.75347 1.80233  16
 -15  -3   1 1.46037 1.26907  13
  16   3  -1 0.20885 1.71401  10
  16  -3   1 1.86581 1.63953  10
  16  -3   1 -0.0977 1.42520   8
  16  -3   1 -0.5380 1.46071  16
  16  -3   1 -0.6120 1.27636   2
  16   3  -1 -0.4218 1.65908   8
  16   3  -1 1.82078 1.69294   2
  16   3  -1 0.23190 1.55913   4
  16  -3   1 -1.8546 2.78422  14
  16  -3   1 1.29105 1.60739  11
  16   3  -1 -0.1112 1.67790  11
 -16  -3  -1 -0.7129 1.14029  13
 -16  -3  -1 -0.1811 1.00992  22
 -16  -3  -1 -1.9297 1.29186   6
  16   3  -1 -0.6319 1.65648  16
  16  -3   1 -1.5953 1.05817   4
 -16  -3  -1 0.53211 1.40303  18
  16   3  -1 2.86988 4.12579  14
  16   3   1 -2.0965 1.34398   4
  16  -3  -1 0.29123 1.33356   2
 -16  -3   1 -0.4201 0.97820  22
 -16  -3   1 0.33291 1.17856  18
  16  -3  -1 6.48847 4.02202  14
  16  -3  -1 -0.7585 1.22697   8
  16  -3  -1 -0.1689 1.43003  11
  16   3   1 -2.8768 1.20251   8
 -16  -3   1 0.18877 1.45253   6
 -16   3  -1 -0.2050 0.66082  22
  16   3   1 -1.6758 1.39502  10
  16  -3  -1 -0.5195 1.31224   4
  16  -3  -1 -1.4244 1.36043  10
  16   3   1 0.09738 1.64256  16
  16   3   1 0.19802 1.46384   2
  16   3   1 0.13195 1.48853  11
  16   3   1 4.27190 4.26035  14
  16  -3  -1 0.72815 1.56633  16
 -16  -3   1 1.28628 1.36212  13
 -17   3   1 3.08510 0.99296  22
  17  -3   1 2.70553 1.90583   8
  17  -3   1 1.69970 1.57152   4
  17   3  -1 -0.6824 2.19038   2
  17  -3   1 1.75353 1.67906   2
  17   3  -1 1.96765 1.83970  11
  17   3  -1 1.81361 1.84333   4
 -17  -3  -1 0.60507 1.60386   6
 -17  -3  -1 1.59511 1.36780  22
  17  -3   1 4.78806 1.93410  10
 -17  -3  -1 0.26113 1.38555  18
 -17  -3  -1 6.31227 1.98839  13
  17   3  -1 10.0852 2.86977   8
  17  -3   1 -1.5061 1.58040  16
  17  -3   1 2.40327 1.72944  11
  17   3  -1 1.16999 2.04674  16
  17   3  -1 1.53039 2.20410  10
  17   3   1 2.37149 2.25633  10
  17  -3  -1 2.09676 1.85845   8
  17  -3  -1 6.11032 4.23838  14
 -17  -3   1 0.89926 1.50208  13
  17  -3  -1 1.22074 1.82603   2
  17   3   1 4.70447 2.37724  16
  17  -3  -1 3.07207 2.01433  16
  17  -3  -1 3.26474 1.67852  10
  17   3   1 2.66905 2.50099   8
 -17  -3   1 6.21697 2.30268   6
  17   3   1 9.11669 5.11614  14
 -17  -3   1 3.82851 1.54473  18
  17   3   1 0.38959 2.11778   2
  17  -3  -1 1.02020 2.00396  11
  17   3   1 1.66133 1.73013   4
  17   3   1 2.43757 1.98190  11
  17  -3  -1 2.14191 1.65005   4
 -17  -3   1 1.28820 1.32792  22
 -17   3  -1 1.19679 0.86761  22
  18   3  -1 2.27814 2.46159  16
  18  -3   1 3.67988 1.66353   4
  18   3  -1 1.76528 2.05530   2
 -18  -3  -1 3.59598 1.77178  18
  18  -3   1 0.95064 2.07238  16
 -18  -3  -1 4.79384 2.11174  13
 -18  -3  -1 1.92542 1.84211   6
  18   3  -1 0.98131 2.08328  10
 -18   3   1 1.77369 1.07045  22
  18  -3   1 -0.4508 1.69561  11
 -18  -3  -1 3.33304 1.54236  22
  18   3  -1 0.50042 2.03595   8
  18  -3   1 0.56863 1.74878  10
  18  -3   1 5.31772 2.09197   8
  18   3  -1 -0.4502 1.99455  11
  18  -3   1 3.72877 2.00744   2
 -18  -3   1 4.22675 1.73495  18
 -18  -3   1 0.97892 1.38686  22
 -18  -3   1 2.20222 2.04112  13
  18   3   1 4.15244 2.01091   4
  18   3   1 2.14632 2.50606  10
  18  -3  -1 1.22141 2.15561  16
  18   3   1 5.46233 2.67406  16
  18   3   1 4.70249 2.36451  11
  18  -3  -1 3.57518 1.88359   2
  18  -3  -1 6.14015 2.36824  11
  18  -3  -1 7.51154 2.10534   4
  18  -3  -1 -0.7644 1.59171  10
 -18   3  -1 1.54974 1.01102  22
  18   3   1 2.31154 2.18744   8
 -18  -3   1 1.77341 2.11047   6
  18   3   1 0.71995 1.86556   2
   0  -4   1 1960.68 9.24775  21
   0  -4  -1 1943.97 9.83189   6
   0  -4   1 1972.62 25.1114  17
   0   4   1 1996.70 22.5048  17
   0   4  -1 1961.29 24.2677  17
   0  -4  -1 1964.28 24.1687  14
   0  -4   1 1943.96 10.5907   6
   0   4  -1 1952.83 13.3612   5
   0   4   1 1931.06 12.9914  10
   0  -4  -1 1971.98 14.1627  10
   0   4   1 1931.37 13.1350   5
   0   4  -1 1971.62 13.0647  10
   0  -4   1 1950.72 13.8065  10
   0  -4   1 1999.24 24.1062  14
   0   4   1 1920.35 24.2154  14
   0   4  -1 1937.36 24.0933  14
  -1  -4  -1 148.870 6.97147  17
  -1  -4  -1 152.417 3.12693  18
   1   4  -1 154.365 3.06914  20
   1  -4   1 150.042 3.45795  20
  -1   4   1 149.861 2.63293  16
  -1  -4  -1 141.819 6.65204  14
   1  -4   1 143.974 6.75825  17
  -1  -4  -1 160.088 3.67047  13
   1  -4   1 146.927 2.86839   6
  -1   4   1 148.086 2.51932  11
   1   4  -1 148.964 2.66454   8
   1   4  -1 143.302 2.78981   9
  -1  -4  -1 149.723 2.92267   6
  -1   4   1 147.512 2.86230   4
  -1   4   1 150.610 2.63903   2
   1   4  -1 142.939 6.89516  17
  -1   4   1 156.107 3.30138   5
   1  -4   1 150.103 2.50667  21
   1   4  -1 154.923 2.63445  16
   1  -4   1 155.451 3.77803  13
  -1   4   1 149.478 6.73523  14
   1  -4   1 151.054 6.60253  14
   1   4  -1 147.515 2.93499   4
  -1   4   1 141.836 2.61134   8
   1   4  -1 142.537 3.98449   5
  -1  -4  -1 144.555 4.06948  10
   1   4  -1 149.867 2.45012  11
   1   4  -1 150.508 4.08893  10
  -1   4   1 150.008 6.01194  17
   1   4  -1 155.223 7.19373  14
   1   4  -1 148.269 2.65670   2
   1  -4   1 148.993 3.54886  10
  -1   4   1 147.397 2.98577  10
  -1   4  -1 152.473 2.80443   4
  -1  -4   1 158.055 7.65946  17
  -1   4  -1 147.172 2.43288   8
  -1   4  -1 144.742 2.33148  16
   1   4   1 150.317 2.95554   4
   1  -4  -1 148.904 6.67776  14
  -1   4  -1 147.445 2.44723   2
  -1   4  -1 149.426 3.02061   9
   1  -4  -1 148.892 2.61204   6
  -1  -4   1 145.186 6.79866  14
   1   4   1 151.114 4.10695  10
   1   4   1 147.170 6.71481  17
   1   4   1 149.482 2.66920  11
   1   4   1 153.325 2.98551  20
  -1   4  -1 157.361 6.76030  14
  -1   4  -1 150.434 6.60968  17
  -1  -4   1 148.376 2.76100  21
   1   4   1 149.341 2.75130   2
  -1  -4   1 146.524 3.07143  18
  -1  -4   1 132.671 3.59563   6
   1   4   1 150.821 4.01172   5
   1  -4  -1 144.078 3.51799  10
  -1  -4   1 147.968 3.05690  13
   1  -4  -1 152.376 2.92142  13
   1  -4  -1 150.155 3.44485  20
  -1   4  -1 147.871 3.20106   5
   1   4   1 158.329 7.18217  14
   1  -4  -1 155.418 6.35105  17
   1   4   1 148.109 2.83729  16
  -1   4  -1 151.359 3.02645  10
   2   4  -1 201.192 5.16877  10
   2  -4   1 205.075 7.58713  14
   2   4  -1 211.227 3.38124   8
  -2   4   1 205.263 2.83958   5
   2   4  -1 204.981 3.22372   9
   2   4  -1 209.966 3.35791   2
  -2   4   1 206.097 3.84170   8
  -2   4   1 202.895 3.10910  16
   2   4  -1 196.279 8.42272  14
   2   4  -1 199.571 3.60632   4
  -2  -4  -1 214.645 8.95912  17
  -2  -4  -1 216.989 3.79490  18
   2   4  -1 210.151 3.96131  16
  -2  -4  -1 205.319 3.71496  13
  -2   4   1 204.970 7.96924  14
  -2   4   1 208.207 3.04086  11
  -2   4   1 192.955 6.76423  17
   2   4  -1 198.201 3.07639  11
   2   4  -1 203.336 5.23719  20
   2  -4   1 203.048 2.96842  21
   2  -4   1 202.460 3.67433  10
  -2  -4  -1 209.826 3.24840  21
  -2   4   1 200.372 3.75543   2
   2   4  -1 204.165 5.03120   5
  -2  -4  -1 198.257 8.12401  14
   2  -4   1 210.417 8.17285  17
  -2   4   1 205.635 3.38463   4
   2  -4  -1 204.664 7.78192  14
  -2  -4   1 198.806 3.61296  18
  -2   4  -1 203.460 3.63337   9
  -2  -4   1 200.962 8.27315  14
   2  -4  -1 211.349 3.80804  10
  -2   4  -1 205.418 3.36073   4
   2   4   1 202.592 8.36403  14
   2   4   1 201.584 3.41273  16
  -2  -4   1 198.528 2.99351   7
   2   4   1 206.732 8.53408  17
   2   4   1 209.805 5.26609  10
  -2  -4   1 202.659 4.03948  21
   2  -4  -1 207.545 3.41733  13
   2   4   1 205.768 3.30970  11
   2   4   1 202.811 3.45213   8
  -2   4  -1 205.914 2.88938   8
  -2   4  -1 215.056 7.91520  17
  -2   4  -1 203.989 2.78386  16
  -2  -4   1 197.039 3.76888   6
  -2  -4   1 205.146 3.69842  13
  -2   4  -1 204.511 2.66050  11
   2   4   1 204.099 3.57917   4
  -2   4  -1 215.324 7.85925  14
   2   4   1 201.416 3.35067   2
  -2  -4   1 198.275 8.99021  17
   2   4   1 204.524 4.91298   5
   2  -4  -1 204.668 3.05439   6
  -2   4  -1 204.705 2.87612   2
   2  -4  -1 211.100 7.45215  17
  -3   4   1 148.603 2.80686   8
   3  -4   1 145.159 2.65775  10
  -3  -4  -1 149.223 7.92527  17
  -3  -4  -1 142.025 3.28363   6
  -3   4   1 143.309 2.72711   2
   3   4  -1 146.735 2.63574   9
   3   4  -1 142.578 7.87772  17
  -3   4   1 144.951 2.71843  11
  -3   4   1 138.665 6.70894  14
   3   4  -1 153.288 3.12609   8
   3   4  -1 150.918 4.49896   5
  -3  -4  -1 148.456 3.33244  13
  -3   4   1 141.491 2.70874  16
   3   4  -1 143.824 2.99632   2
  -3   4   1 149.830 2.99054   4
  -3  -4  -1 140.365 2.18515  22
   3   4  -1 141.763 7.58652  14
   3   4  -1 145.401 2.88273  11
  -3  -4  -1 148.372 3.26628  18
   3  -4   1 148.794 6.51061  14
   3   4  -1 146.649 3.00413  16
  -3   4   1 144.057 2.40898   3
   3   4  -1 152.278 3.30022   4
  -3   4   1 146.738 6.17123  17
  -3  -4  -1 144.882 7.16509  14
  -3  -4  -1 143.019 2.96421  21
  -3  -4  -1 144.582 2.58037   7
  -3   4  -1 137.586 6.56661  17
   3   4   1 142.715 2.97415  11
  -3   4  -1 145.742 6.54105  14
  -3   4  -1 144.952 2.79862   4
   3  -4  -1 140.414 6.62747  14
  -3  -4   1 140.257 7.19807  14
  -3   4  -1 146.432 2.48113  16
  -3  -4   1 142.834 3.24770  13
   3   4   1 147.547 3.13236   8
   3   4   1 137.275 4.20212   5
   3   4   1 142.273 3.12094   4
   3  -4  -1 144.807 2.68362  10
  -3   4  -1 144.984 2.38119  11
  -3  -4   1 143.577 3.12636  18
  -3  -4   1 142.465 3.42038   6
   3   4   1 147.507 7.77344  17
  -3  -4   1 145.498 3.18330  21
   3   4   1 144.423 3.02471   2
   3   4   1 135.756 7.18830  14
  -3  -4   1 142.451 2.39076  12
   3   4   1 144.719 3.09407  16
  -3  -4   1 148.388 8.24404  17
   3  -4  -1 144.100 6.37052  17
  -3  -4   1 147.073 2.25461  22
  -3  -4   1 143.303 2.84320   7
  -3   4  -1 142.154 2.47377   2
  -3   4  -1 143.321 2.51113   8
   4   4  -1 49.2275 2.68313   5
  -4  -4  -1 55.3375 1.54122  22
  -4   4   1 55.6311 1.84031   8
   4  -4   1 53.9674 4.11492  14
   4   4  -1 50.0853 1.88966  11
   4   4  -1 51.0538 1.52888   9
  -4  -4  -1 55.0258 2.13174  13
  -4  -4  -1 50.3414 2.02649  18
   4   4  -1 51.8258 3.09247  10
  -4  -4  -1 52.6816 2.01056  21
  -4  -4  -1 47.2829 4.30748  14
   4  -4   1 48.2901 4.40622  17
  -4  -4  -1 60.4463 5.39981  17
   4   4  -1 52.7635 1.99409  16
   4   4  -1 52.5506 1.97363   2
  -4  -4  -1 54.4785 2.20577   6
  -4   4   1 49.3604 1.67593   2
  -4   4   1 51.4482 1.70368  11
   4   4  -1 51.0271 1.97246   8
  -4   4   1 54.3972 1.81329  16
   4   4  -1 53.8419 4.98973  14
   4   4  -1 52.7837 2.10966   4
   4   4  -1 55.8314 5.28138  17
  -4  -4   1 51.9042 4.58730  14
   4  -4  -1 50.9249 4.05847  17
   4   4   1 48.4503 3.03476  10
  -4  -4   1 50.6555 2.21206   6
   4   4   1 47.0108 4.78219  17
  -4  -4   1 54.2796 1.72170  12
  -4  -4   1 51.4764 1.92454   7
  -4  -4   1 53.0069 2.11889  13
  -4   4  -1 49.6893 1.69641   4
   4   4   1 51.6187 2.01984   8
   4   4   1 50.9130 1.97053   2
  -4  -4   1 54.5336 1.54701  22
   4   4   1 50.7553 4.61540  14
  -4   4  -1 53.4969 4.32302  17
  -4  -4   1 50.6916 1.96768  18
   4  -4  -1 45.7799 3.61800  17
   4  -4  -1 54.5548 4.26045  14
   4   4   1 50.6831 2.00665  16
  -4  -4   1 52.9827 5.37437  17
   4   4   1 53.5714 2.73262   5
   4   4   1 52.4762 1.97784  11
  -4   4  -1 50.7548 3.99329  14
   4   4   1 53.6324 2.03582   4
  -4  -4   1 48.4092 2.05445  21
   5   4  -1 460.393 6.35251   4
  -5  -4  -1 463.001 6.19464  21
   5   4  -1 449.244 4.25998   9
  -5  -4  -1 444.987 13.2781  14
   5   4  -1 468.573 6.16052   2
  -5  -4  -1 466.464 6.74340   6
   5  -4   1 481.984 13.0131  17
   5  -4   1 475.743 14.0275  17
   5  -4   1 455.341 12.0434  14
   5   4  -1 490.903 8.74376   5
  -5  -4  -1 462.666 4.66532  22
  -5  -4  -1 459.837 15.5670  17
   5   4  -1 472.316 15.9549  17
  -5  -4  -1 469.194 6.40329  13
   5   4  -1 479.755 6.19107  11
  -5  -4  -1 466.048 6.20080  18
   5   4  -1 477.066 6.32893  16
   5   4  -1 470.286 6.31124   8
  -5  -4  -1 461.901 5.82745   7
   5   4  -1 459.329 9.59439  10
   5  -4  -1 478.259 13.8723  14
  -5  -4   1 466.332 4.68291  22
   5   4   1 465.522 6.18928  11
   5   4   1 469.286 15.7255  17
  -5  -4   1 460.956 6.26024  13
   5   4   1 471.821 8.06245   5
   5   4   1 470.294 6.22461   4
   5  -4  -1 477.052 13.0058  17
   5   4   1 494.800 14.9205  14
  -5  -4   1 472.718 6.53037  21
  -5  -4   1 465.663 5.51031  12
   5  -4  -1 459.127 12.7631  14
   5   4   1 464.876 6.14759   2
   5  -4  -1 473.215 12.0178  17
   5   4   1 469.034 6.33033   8
   5   4   1 452.236 6.25346  16
   5   4   1 461.537 9.67270  10
  -5  -4   1 470.490 6.19058   7
  -5  -4   1 470.426 6.93845   6
  -5  -4   1 455.993 15.9788  17
  -5  -4   1 479.099 6.01006  18
   6   4  -1 0.77906 0.63898  16
   6  -4   1 0.87857 1.55411  17
   6   4  -1 0.91131 0.79667  10
  -6  -4  -1 1.89586 0.73130  13
   6  -4   1 2.53779 1.82765  17
  -6  -4  -1 2.87271 1.78064  14
   6   4  -1 1.45916 0.81371   5
   6  -4   1 0.45676 1.10526  14
   6   4  -1 2.04198 0.74302   2
  -6  -4  -1 3.42576 0.98486   6
  -6  -4  -1 2.95001 0.63240  22
   6   4  -1 1.25520 0.66916  11
   6   4  -1 4.08610 2.77007  17
   6   4  -1 4.03988 2.43387  14
   6   4  -1 3.42575 0.89841   8
   6   4  -1 3.86340 0.94161   4
   6  -4   1 2.96198 1.59855  14
  -6  -4  -1 2.08038 0.75241   7
  -6  -4  -1 2.72601 0.82773  21
  -6  -4  -1 2.35021 2.10594  17
  -6  -4  -1 3.62620 0.90328  18
  -6  -4   1 -0.1447 1.27656  14
   6   4   1 3.91024 2.11503  14
  -6  -4   1 6.79491 2.50681  17
  -6  -4   1 2.42198 0.92765   6
   6   4   1 2.47052 0.89470  16
   6   4   1 1.02919 0.73933   5
   6  -4  -1 -0.0628 1.00671  17
  -6  -4   1 2.24389 0.73060  18
  -6  -4   1 2.78306 0.79673  13
  -6  -4   1 3.50750 0.70167  22
   6   4   1 2.80629 0.79721  11
   6   4   1 2.34383 0.79561   2
   6   4   1 2.68929 0.82684   8
   6   4   1 4.85912 2.52771  17
   6   4   1 1.29591 1.03654  10
   6   4   1 2.96241 0.79034   4
  -6  -4   1 1.33270 0.71040   7
  -6  -4   1 1.71826 0.64884  12
   6  -4  -1 2.86712 1.60394  17
  -6  -4   1 2.86546 0.88350  21
   6  -4  -1 2.88402 2.06671  14
   7   4  -1 172.610 4.45076   8
   7   4  -1 167.982 4.40117  16
  -7  -4  -1 177.128 4.14569  18
  -7  -4  -1 174.805 10.5248  17
   7  -4   1 165.684 8.82190  17
   7   4  -1 172.815 6.67099  10
   7   4  -1 175.057 4.40260   4
  -7  -4  -1 174.735 4.33648   7
   7  -4   1 178.200 9.64010  17
   7   4  -1 156.637 15.5577  17
  -7  -4  -1 168.156 4.57090   6
   7   4  -1 171.300 4.29593   2
   7   4  -1 164.718 4.20621  11
   7   4  -1 161.257 9.78717  14
   7   4  -1 164.832 4.87308   5
  -7  -4  -1 171.838 3.25643  22
  -7  -4  -1 171.421 8.98066  14
  -7  -4   1 175.914 3.93216  18
   7  -4  -1 180.842 8.71142  14
  -7  -4   1 169.402 4.06337  12
   7   4   1 167.968 4.34666   8
   7   4   1 179.723 4.30446   4
   7  -4  -1 163.922 8.74672  17
  -7  -4   1 170.078 3.27034  22
   7   4   1 164.520 4.77520   5
  -7  -4   1 160.864 10.3076  17
   7   4   1 171.089 4.39081  11
   7  -4  -1 168.209 9.17125  14
   7   4   1 182.239 6.90487  10
   7   4   1 167.634 9.69736  14
  -7  -4   1 171.119 4.50670  21
  -7  -4   1 170.673 4.17845  13
  -7  -4   1 171.253 4.42222   7
   7   4   1 167.174 4.43620  16
   7  -4  -1 166.404 8.38279  17
  -7  -4   1 166.589 4.66385   6
   7   4   1 164.682 4.17387   2
   7   4   1 146.617 11.8266  17
  -8  -4  -1 2.17360 1.02009  18
   8   4  -1 2.58633 0.86351   5
   8   4  -1 2.11055 0.93390   8
   8   4  -1 -0.0502 0.69167   2
   8   4  -1 0.87357 2.44901  17
   8  -4   1 2.13811 1.57632  14
  -8  -4  -1 0.70473 0.78872   6
  -8  -4  -1 1.40165 0.76912  13
   8   4  -1 0.49197 0.74705  16
   8   4  -1 0.68100 0.73967  11
   8  -4   1 -1.8435 1.38754  17
   8   4  -1 0.81649 1.87627  14
   8  -4   1 3.61673 1.97313  17
  -8  -4  -1 1.96770 0.91902  21
  -8  -4  -1 2.01738 0.64750  22
   8   4  -1 1.46018 0.87745   4
   8   4  -1 2.30293 1.35526  10
   8   4   1 2.63219 0.90712   2
  -8  -4   1 0.59513 0.82858  21
   8  -4  -1 5.19451 2.28011  17
   8   4   1 1.11333 0.85453  16
   8   4   1 0.52172 1.72448  14
  -8  -4   1 2.05937 0.89891   7
   8   4   1 0.32357 0.85706   8
   8   4   1 1.48507 0.83425  11
   8   4   1 3.81797 1.50859  10
   8  -4  -1 0.43654 1.69832  14
   8  -4  -1 4.13835 1.98184  17
   8   4   1 1.30012 2.65215  17
  -8  -4   1 2.40743 1.06703   6
   8   4   1 1.34723 0.76926   5
  -8  -4   1 1.03071 0.66781  13
   8   4   1 1.56645 1.40580   4
  -8  -4   1 2.85391 0.71435  22
  -8  -4   1 2.25670 0.79974  18
  -9  -4  -1 164.596 4.89106  21
   9   4  -1 161.396 4.92533  16
   9   4  -1 155.067 4.63133   4
   9  -4   1 154.522 10.2121  17
   9  -4   1 161.743 9.80305  17
   9   4  -1 166.068 7.28322  10
   9   4  -1 150.608 4.73363   8
   9   4  -1 156.974 4.72390   2
  -9  -4  -1 139.408 4.26648  13
  -9  -4  -1 158.292 4.92179   6
  -9  -4  -1 153.222 10.7779  17
  -9  -4  -1 155.511 4.23128  18
   9  -4   1 158.700 9.02806  14
   9   4  -1 157.837 4.52866   5
   9  -4   1 152.838 3.04105  10
   9   4  -1 153.564 4.65310  11
   9   4  -1 162.911 10.7227  14
  -9  -4  -1 157.239 3.51571  22
   9   4   1 154.979 4.72718   8
   9   4   1 147.759 10.0104  14
  -9  -4   1 150.937 4.05464  18
   9   4   1 159.054 4.66202   2
  -9  -4   1 158.383 4.89017  21
  -9  -4   1 155.780 4.97163   6
  -9  -4   1 147.339 4.78940   7
   9   4   1 153.267 4.41206   5
  -9  -4   1 171.985 11.5218  17
   9   4   1 154.699 7.12642  10
   9   4   1 153.839 4.74677  11
   9   4   1 158.986 4.50367   4
   9  -4  -1 140.887 9.22955  17
   9  -4  -1 155.875 9.45425  14
  -9  -4   1 147.228 3.43578  22
   9   4   1 152.192 4.78508  16
  -9  -4   1 158.723 4.38035  13
  10   4  -1 50.9194 6.55658  14
 -10  -4  -1 48.1546 2.54102  18
 -10  -4  -1 51.6787 8.04427  17
 -10  -4  -1 47.1814 2.17638  22
 -10  -4  -1 53.3646 3.16406  21
  10   4  -1 49.3735 2.98521  11
  10  -4   1 46.0821 5.97490  17
  10  -4   1 52.1705 2.20256  10
 -10  -4  -1 43.7344 2.87010   6
  10  -4   1 40.7579 5.19147  14
  10   4  -1 46.1808 2.86745   4
  10   4  -1 48.3882 4.30075  10
  10   4  -1 48.7489 2.98492   2
 -10  -4  -1 47.6879 2.75142  13
  10   4  -1 47.8337 3.00152   8
  10   4  -1 49.9455 3.07345  16
 -10  -4   1 45.0743 2.15615  22
  10   4   1 58.6277 4.80199  10
  10  -4  -1 56.1652 6.30043  17
 -10  -4   1 46.9449 2.38667  18
 -10  -4   1 50.6833 3.11713  21
 -10  -4   1 47.6951 7.65356  17
  10   4   1 47.1514 2.73827   4
  10   4   1 55.0719 6.73925  14
  10   4   1 46.8967 3.08791  16
  10  -4  -1 49.7604 5.94756  14
  10   4   1 50.8732 2.99578  11
  10   4   1 46.4244 2.88229   2
 -10  -4   1 45.5328 2.95309   6
 -10  -4   1 44.6969 2.59724  13
 -10  -4   1 52.8330 3.23050   7
  10   4   1 55.1133 3.12391   8
  10  -4  -1 61.8514 6.67285  17
  11   4  -1 20.6744 2.27170  16
 -11  -4  -1 18.1652 2.42582  21
  11   4  -1 24.2758 5.56727  14
 -11  -4  -1 19.9976 1.89224  18
  11  -4   1 13.9657 4.40322  17
  11  -4   1 17.4992 1.63353  10
  11  -4   1 17.3214 4.36702  14
  11   4  -1 16.6248 2.24362   2
 -11  -4  -1 17.4911 2.38786   6
 -11  -4  -1 17.1028 1.55607  22
 -11  -4  -1 20.6852 5.45987  17
 -11  -4  -1 18.2184 1.87304  13
  11   4  -1 15.4336 2.20754  11
  11   4  -1 15.9981 2.23813   4
 -11  -4  -1 14.1993 1.40050  19
  11   4  -1 20.5114 2.69192   8
  11   4  -1 17.2632 3.26348  10
  11   4   1 19.6935 2.11678  11
  11   4   1 19.5480 2.57918  16
  11  -4  -1 14.2634 1.52067  10
 -11  -4   1 19.2206 5.14109  17
  11   4   1 15.5606 4.51436  14
  11   4   1 21.4078 3.71819  10
  11  -4  -1 14.7371 4.22903  14
 -11  -4   1 16.7970 1.67799  18
 -11  -4   1 17.2881 1.74171  13
  11   4   1 19.2318 2.03770   4
  11   4   1 19.0628 2.41049   2
 -11  -4   1 15.2639 1.53950  22
 -11  -4   1 16.8005 2.33605  21
 -11  -4   1 17.4980 2.44825   6
  11   4   1 13.5341 2.11540   8
  11  -4  -1 17.6368 4.33640  17
 -11  -4   1 18.1162 1.35213  19
  12  -4   1 9.42488 3.88345  17
 -12  -4  -1 13.6618 4.75676  17
  12   4  -1 13.4152 2.40682   8
  12  -4   1 12.9811 1.81248  10
  12   4  -1 9.18210 1.87509  11
  12   4  -1 10.2783 1.88320   4
  12   4  -1 12.3601 2.10623   2
 -12  -4  -1 12.7353 1.51612  19
  12  -4   1 9.64600 1.55283   4
 -12  -4  -1 12.6042 1.76828  18
  12   4  -1 10.3982 2.10989  16
 -12  -4  -1 10.5365 1.87512  13
  12   4  -1 12.6708 4.53510  10
  12  -4   1 12.5599 1.84592   8
  12  -4   1 10.3138 3.75181  14
  12   4  -1 7.90123 4.09162  14
  12  -4   1 12.5570 1.78784   2
 -12  -4  -1 8.73189 1.65452  22
 -12  -4  -1 9.35616 1.99911   6
 -12   4   1 13.4675 1.27544   5
  12   4   1 9.32866 2.06065  16
 -12  -4   1 11.1864 1.73441  13
 -12  -4   1 10.6749 2.06784  21
 -12  -4   1 12.8421 2.20408   6
 -12   4  -1 10.2570 1.10034   5
  12   4   1 10.0537 2.03343   8
  12  -4  -1 12.4574 1.77402  10
  12  -4  -1 13.0860 1.88376   4
 -12  -4   1 10.2377 1.82912  22
  12  -4  -1 6.43708 3.62493  17
 -12  -4   1 11.9424 1.68402  18
  12   4   1 10.0188 3.77645  10
  12   4   1 12.4210 4.47808  14
 -12  -4   1 11.0226 1.22287  19
  12   4   1 10.4793 2.09180  11
 -12  -4   1 8.41055 4.32107  17
  12   4   1 11.7767 1.96550   4
  13  -4   1 1.81037 1.22346   8
  13   4  -1 0.26521 1.28811   8
 -13  -4  -1 -1.1296 0.94445   6
 -13   4   1 0.33744 0.75330   5
  13   4  -1 -0.4474 1.22873  16
 -13  -4  -1 0.10465 1.09782  13
  13  -4   1 0.22465 0.84525  10
  13   4  -1 0.34544 1.33225   2
  13  -4   1 0.57159 2.83344  17
  13  -4   1 1.43628 1.08536   2
 -13  -4  -1 2.83416 3.17516  17
 -13  -4  -1 0.16409 0.81883  19
 -13  -4  -1 1.59769 0.96511  22
  13   4  -1 0.80754 1.25785  11
 -13  -4  -1 0.45843 0.99075  18
  13   4  -1 -0.2993 1.22382   4
  13   4  -1 1.05328 1.64346  10
  13  -4   1 0.57472 0.96165   4
  13  -4   1 2.87918 1.41887  11
  13   4  -1 0.65677 3.04819  14
  13  -4  -1 0.28011 0.89338   2
  13  -4  -1 -6.3296 2.65493  17
 -13  -4   1 0.95279 1.48239   6
  13   4   1 1.37504 1.55330  16
  13   4   1 0.35155 1.27860   8
  13  -4  -1 -0.2765 0.73122  10
  13   4   1 -1.4578 2.27226  14
 -13  -4   1 0.30183 1.06699  13
 -13  -4   1 -0.3927 1.06075  21
 -13  -4   1 0.56005 1.02052  18
 -13  -4   1 0.48244 2.63615  17
  13   4   1 0.31240 1.46679  10
 -13   4  -1 0.24629 0.71402   5
  13   4   1 -0.1594 1.20288   4
  13   4   1 -0.0759 1.22595   2
 -13  -4   1 -0.2689 0.83304  22
 -13  -4   1 0.39750 0.78545  19
  13  -4  -1 -0.7009 2.32554  14
  13  -4  -1 2.19003 1.28210   4
  13   4   1 0.47150 1.24260  11
  13  -4  -1 -0.5085 1.02502   8
  14   4  -1 -0.9518 1.63280  10
  14  -4   1 2.03784 4.06757  17
  14   4  -1 2.04998 1.71434  16
  14  -4   1 5.18345 2.94206  14
  14   4  -1 0.45376 1.47766  11
 -14  -4  -1 0.05289 0.90782  22
 -14  -4  -1 0.21068 1.13371  13
  14  -4   1 1.90947 1.10861  10
  14   4  -1 -0.7338 1.23681   4
 -14  -4  -1 -0.0850 0.90744  19
 -14   4   1 -2.5352 0.88252   5
 -14  -4  -1 1.08654 1.35285   6
  14   4  -1 0.08313 1.37130   2
  14   4  -1 -0.0153 2.95817  14
  14  -4   1 1.03337 1.27021   2
  14  -4   1 0.50345 1.32392  16
  14  -4   1 1.09638 1.11019   4
  14   4  -1 -0.1244 1.27296   8
  14  -4   1 1.02827 1.35096   8
 -14  -4  -1 0.81804 1.06650  18
  14  -4   1 0.47471 1.36715  11
 -14  -4   1 0.27274 1.12638  13
  14  -4  -1 1.50913 1.28846   4
 -14   4  -1 -0.7652 0.98787   5
  14   4   1 0.43222 3.43531  14
  14  -4  -1 2.31717 3.42302  17
  14   4   1 0.52591 1.64879   8
 -14  -4   1 1.09043 1.10413  18
 -14  -4   1 -0.1678 1.31325   6
  14   4   1 4.05567 1.84685  11
  14  -4  -1 0.91414 1.10969  10
  14   4   1 1.05002 1.32872   2
  14  -4  -1 0.37321 1.27392  11
  14   4   1 1.17681 1.72229  10
 -14  -4   1 0.35259 0.89977  22
  14   4   1 0.94791 1.40891   4
  14  -4  -1 2.14367 1.31674   8
  14  -4  -1 0.48122 2.77308  14
  14  -4  -1 0.24243 1.29500  16
  14   4   1 -0.3668 1.31664  16
  14  -4  -1 0.92011 1.15890   2
  15  -4   1 5.95464 1.71365   4
  15   4  -1 4.98707 4.71474  14
  15  -4   1 7.53506 1.76035   2
  15  -4   1 4.52212 1.88267  16
  15   4  -1 10.3391 2.64847   8
  15   4  -1 3.24112 2.10462  16
 -15  -4  -1 5.34768 1.42278  22
  15  -4   1 9.11503 2.18482  11
  15   4  -1 6.49630 2.19931   2
  15   4  -1 5.54884 2.06596   4
  15   4  -1 3.11541 1.84146  11
  15  -4   1 10.2072 2.16419   8
  15   4  -1 4.46207 2.78623  10
 -15  -4  -1 4.97473 1.56946  18
 -15  -4  -1 2.97344 1.42901  13
  15  -4   1 12.8454 4.48056  14
 -15  -4  -1 5.89033 2.13411   6
  15  -4   1 6.56197 1.76939  10
 -15  -4  -1 4.09777 1.88675  19
  15  -4  -1 3.61504 1.77917  11
  15   4   1 4.92192 1.86640  16
  15   4   1 7.88083 2.05318   2
  15  -4  -1 8.05665 1.93471  10
 -15  -4   1 5.58865 1.43310  22
 -15  -4   1 4.36016 1.58963  13
  15   4   1 4.07094 2.14368  11
  15   4   1 2.35286 1.73834   4
  15   4   1 -1.7976 3.90813  14
  15   4   1 4.55585 1.94900   8
  15  -4  -1 2.37827 1.73049  16
  15  -4  -1 6.55022 1.81578   4
  15   4   1 2.53972 2.24745  10
 -15  -4   1 3.07455 1.94772   6
  15  -4  -1 6.54599 2.03008   8
  15  -4  -1 2.01385 3.45625  14
  15  -4  -1 7.43692 2.04048   2
 -15  -4   1 8.42308 1.86287  18
  16   4  -1 2.37878 2.15421   8
  16   4  -1 3.97427 4.32301  14
  16   4  -1 3.19358 2.07471  11
  16  -4   1 1.40203 1.54329   4
  16  -4   1 0.54546 1.46503   8
 -16  -4  -1 1.20097 1.15841  22
 -16  -4  -1 4.23598 1.89227   6
 -16  -4  -1 4.74427 1.61524  18
  16   4  -1 1.13721 2.65515  10
  16   4  -1 3.45820 2.16264  16
  16  -4   1 2.12573 3.38217  14
  16  -4   1 5.07348 2.03137  16
  16   4  -1 6.55341 2.06010   4
 -16  -4  -1 1.34156 1.53340  13
  16   4  -1 0.91319 1.61898   2
  16  -4   1 2.92262 1.75029  11
  16  -4   1 6.73131 1.81635   2
  16   4   1 4.50183 2.76678  10
  16  -4  -1 2.37152 1.60040   4
  16  -4  -1 -1.4106 4.83109  14
  16  -4  -1 5.23902 2.00137  11
  16   4   1 7.50734 4.51737  14
 -16  -4   1 1.27258 1.24223  22
 -16  -4   1 1.97361 1.41947  18
  16  -4  -1 0.85346 1.58813   2
  16   4   1 4.41226 2.16327   8
  16   4   1 5.43485 1.91891   4
  16   4   1 1.85567 1.97032  16
  16   4   1 2.69089 2.16771  11
  16   4   1 2.30439 1.90284   2
  16  -4  -1 2.53890 1.58050   8
 -16  -4   1 4.24401 2.09146   6
  16  -4  -1 2.89421 1.90434  16
 -16  -4   1 0.79854 1.41356  13
 -17  -4  -1 2.38883 1.94650   6
  17  -4   1 -0.2717 1.29754  10
  17   4  -1 3.22754 2.03275   2
  17   4  -1 0.82597 1.79595  16
  17  -4   1 0.28803 1.33876   4
 -17  -4  -1 0.25465 1.37021  18
 -17  -4  -1 0.08967 1.12678  22
  17  -4   1 0.33774 1.59011  16
  17  -4   1 -0.0918 1.70179  11
 -17  -4  -1 -2.0869 1.32737  13
  17   4  -1 -0.1859 1.74668   8
  17  -4   1 1.91880 1.65197   2
  17   4  -1 -1.7127 1.37865   4
  17   4  -1 0.05536 2.30627  10
  17  -4   1 0.14599 1.56476   8
  17   4  -1 0.21093 1.81739  11
  17  -4  -1 1.29456 1.52543   2
  17   4   1 2.95678 2.37100  16
  17   4   1 0.58702 1.93533  11
 -17  -4   1 -0.7066 1.15858  22
 -17   4  -1 -0.0751 0.70925  22
  17  -4  -1 -0.2511 1.35186   4
  17  -4  -1 0.27017 1.53373   8
  17   4   1 0.53387 2.05675   8
 -17  -4   1 -0.7138 1.29367  13
  17  -4  -1 -1.5496 1.22908  10
  17  -4  -1 -0.0148 2.63377  11
  17   4   1 -1.4253 1.43745   4
  17   4   1 -1.4117 1.86031  10
 -17  -4   1 0.64748 1.31211  18
  17   4   1 2.27708 1.91055   2
 -17  -4   1 0.48541 1.90674   6
  18   4  -1 1.70282 2.92366  10
  18  -4   1 1.02183 1.55796   4
  18  -4   1 4.09239 1.97302   8
 -18   4   1 0.99038 0.89691  22
  18   4  -1 1.69884 1.93206   4
  18   4  -1 1.77458 2.29753  11
  18   4  -1 0.37857 2.02483  16
  18  -4   1 0.32608 1.56001  10
  18   4  -1 -0.0268 2.08163   8
 -18  -4  -1 -0.0379 1.41114  22
  18  -4   1 0.23304 1.86302  16
 -18  -4  -1 0.85866 1.66384   6
  18   4  -1 0.27071 1.90343   2
  18  -4   1 -0.1382 1.67089   2
 -18  -4  -1 -0.3736 1.49902  13
  18  -4   1 1.99925 1.87056  11
 -18  -4  -1 2.75997 1.70730  18
 -18  -4   1 0.44926 1.48950  18
 -18  -4   1 0.06703 1.28704  22
  18  -4  -1 1.69082 1.55000  10
 -18  -4   1 1.56050 1.85634   6
 -18  -4   1 4.40790 1.90643  13
  18   4   1 3.05213 2.08016   2
  18  -4  -1 1.38612 1.53443   4
  18   4   1 1.70038 2.15655  10
  18  -4  -1 2.02620 1.84900  11
  18  -4  -1 0.28163 1.64926   2
  18  -4  -1 1.50977 1.91171  16
  18  -4  -1 0.59966 1.79358   8
 -18   4  -1 1.60011 0.95490  22
  18   4   1 1.62230 2.21379  16
  18   4   1 0.54879 2.18079   8
  18   4   1 2.45401 1.99553  11
   0  -5  -1 -0.1472 0.35431  13
   0  -5  -1 -0.5241 0.99235  17
   0   5   1 -0.0419 0.26406   2
   0  -5  -1 -0.0837 0.38961  10
   0   5   1 -2.0270 0.70417  17
   0  -5   1 0.21725 0.49057  13
   0  -5   1 0.92794 1.16506  17
   0  -5  -1 -0.1629 0.37884  18
   0   5   1 -0.2890 0.23033   8
   0  -5  -1 -0.3844 0.68320  14
   0   5  -1 0.30156 0.31282   2
   0   5   1 -0.2920 0.26964  11
   0   5  -1 -0.5358 0.29920  10
   0   5   1 -0.2827 0.29251  16
   0  -5   1 0.60816 0.54466  18
   0  -5  -1 -0.1443 0.34842   6
   0   5   1 0.90325 0.61794  10
   0   5  -1 0.49275 1.03143  17
   0  -5   1 -1.0270 0.70547  14
   0  -5  -1 -0.0322 0.34408  21
   0   5   1 1.04945 0.60414   5
   0  -5   1 -0.1724 0.41946   6
   0   5   1 0.65492 0.97338  14
   0   5  -1 0.65880 0.45278   4
   0   5  -1 0.96913 0.46601   9
   0  -5   1 0.37558 0.42427  10
   0   5  -1 -0.1416 0.24923  11
   0   5  -1 0.11324 0.30826   8
   0   5  -1 0.58001 0.50898   5
   0   5  -1 -1.0585 0.61070  14
   0   5   1 0.15840 0.37945   4
  -1   5   1 0.54975 0.36199  11
   1  -5   1 1.06697 0.38817  20
   1  -5   1 2.40192 1.46999  14
   1  -5   1 0.50750 1.01230  17
  -1  -5  -1 0.34647 0.38838  21
   1  -5   1 0.30460 0.46601   6
   1   5  -1 0.16027 0.31456   2
  -1   5   1 0.93902 0.90992  14
  -1  -5  -1 -0.6721 0.88031  14
   1   5  -1 0.22222 0.71414  14
  -1   5   1 0.61963 0.36985  16
   1   5  -1 0.83894 0.49417  10
   1   5  -1 0.45859 0.38484  16
  -1  -5  -1 0.20746 0.43186  10
   1   5  -1 0.33597 0.30453  11
   1   5  -1 0.78088 0.60467   5
  -1  -5  -1 0.76250 0.55643  13
   1   5  -1 0.39659 0.44624   9
  -1  -5  -1 1.45125 1.22678  17
  -1  -5  -1 1.19176 0.60885  18
   1   5  -1 0.15365 0.35649   4
  -1   5   1 0.75609 0.38725   2
   1  -5   1 1.41716 0.59739  10
   1  -5   1 -0.2047 0.46327  13
  -1   5   1 0.90759 0.45086   4
  -1   5   1 1.31981 0.98638  17
  -1   5   1 0.43335 0.46733   5
  -1  -5  -1 1.19575 0.60716   6
   1   5  -1 1.46010 1.29170  17
  -1   5   1 -0.0982 0.31817   8
  -1  -5   1 1.09563 0.39951   7
  -1   5  -1 1.08180 0.49972   9
  -1   5  -1 0.67049 0.36135   2
  -1  -5   1 0.00166 0.41282  10
  -1   5  -1 0.90651 0.35353  11
  -1   5  -1 0.22550 0.27154   8
  -1  -5   1 0.44965 0.46866  13
  -1  -5   1 0.21993 1.04863  17
   1  -5  -1 0.24371 0.44681  18
  -1  -5   1 0.20790 0.45052   6
   1   5   1 0.40750 0.36288   8
   1   5   1 0.56880 0.40404   4
   1   5   1 0.54451 0.47745  10
   1   5   1 -0.0335 0.47973   5
   1  -5  -1 1.12934 0.54274  10
  -1  -5   1 0.34522 0.47499  21
  -1  -5   1 0.78271 0.57182  18
  -1  -5   1 -0.6628 0.86667  14
  -1   5  -1 0.78085 0.33608  16
   1  -5  -1 0.45054 0.34730  21
   1   5   1 0.23849 0.35127  11
  -1   5  -1 -0.2153 0.39821   5
  -1   5  -1 0.23241 0.32375   4
  -1   5  -1 1.48255 1.26045  17
   1  -5  -1 0.53097 1.01876  14
  -1   5  -1 0.22600 0.82263  14
   1   5   1 0.11668 0.32717  16
   1  -5  -1 0.98647 0.41794  20
   1  -5  -1 0.61081 0.44959   6
   1   5   1 -0.7370 0.81945  14
   1  -5  -1 -0.0037 0.42508  13
   1  -5  -1 1.12209 1.22596  17
   1   5   1 0.27410 0.32146   2
   2   5  -1 1.21511 0.75688   5
   2   5  -1 -0.3984 0.48821  10
  -2   5   1 0.28476 0.32714   8
  -2  -5  -1 -0.3895 0.90643  17
  -2  -5  -1 1.02849 0.54383  21
  -2   5   1 0.50483 0.89974  17
   2   5  -1 -0.3931 0.30662   2
  -2  -5  -1 1.73660 1.31593  14
   2   5  -1 0.72886 0.42625   9
  -2  -5  -1 0.22231 0.45269  13
  -2  -5  -1 -0.0076 0.42174  18
   2  -5   1 0.32987 1.07564  14
   2   5  -1 -0.9527 0.39717  20
  -2   5   1 0.31070 0.37289   4
   2   5  -1 -0.6789 0.19962  11
   2   5  -1 0.62661 1.15015  17
   2  -5   1 0.65026 1.16055  17
  -2   5   1 0.14736 0.30579  11
   2   5  -1 1.45847 1.35681  14
  -2   5   1 -0.2881 0.73580  14
  -2   5   1 -0.1181 0.27020   2
   2  -5   1 -0.0921 0.42448   6
   2   5  -1 -0.2094 0.34254   8
  -2   5   1 -0.0763 0.35938   5
   2  -5   1 0.23875 0.35657  10
   2   5  -1 -0.1010 0.34860   4
  -2   5   1 0.04488 0.25876  16
   2   5  -1 -0.1269 0.30603  16
  -2  -5  -1 0.04611 0.40396   6
   2  -5   1 0.32186 0.38085  21
  -2   5  -1 0.58106 0.48285   9
  -2   5  -1 0.43526 0.30503   8
  -2   5  -1 -0.3147 0.31203   4
   2   5   1 0.00995 0.33393   8
  -2  -5   1 0.01003 0.47271  21
   2  -5  -1 0.23552 0.60181  20
  -2  -5   1 -0.2733 0.44654  13
   2  -5  -1 0.10836 0.48669  18
  -2  -5   1 0.72295 1.36544  17
  -2   5  -1 0.17387 0.93537  14
  -2  -5   1 0.07608 0.35022   7
   2  -5  -1 -0.1915 0.26510  10
   2  -5  -1 0.27797 0.50321  13
  -2  -5   1 0.13801 0.48716   6
   2   5   1 -0.1925 0.91224  17
   2  -5  -1 -0.5140 0.32955   6
   2   5   1 0.52635 0.41769   2
  -2   5  -1 -0.0273 0.26972  16
   2   5   1 -0.4680 0.50963  20
   2   5   1 0.04747 0.34920  11
   2   5   1 0.29505 1.05491  14
   2   5   1 0.24791 0.39348  16
  -2   5  -1 0.58498 0.34905   2
  -2   5  -1 0.26373 0.38498   5
   2  -5  -1 -0.8835 0.70168  17
  -2   5  -1 0.77763 0.98248  17
  -2   5  -1 0.04883 0.25139  11
   2   5   1 0.33330 0.45402  10
   2  -5  -1 -0.0414 0.28827  21
   2   5   1 0.61387 0.47988   4
   2  -5  -1 0.30437 0.96168  14
  -2  -5   1 -0.6013 0.31853  18
   2   5   1 -0.0173 0.46834   5
  -2  -5   1 1.07997 1.30064  14
  -3  -5  -1 243.039 10.1614  14
  -3   5   1 242.258 9.79299  14
   3   5  -1 247.182 7.00101  20
   3   5  -1 238.973 6.22265   5
   3   5  -1 243.489 6.59235  10
   3   5  -1 248.434 4.26321  16
   3  -5   1 254.316 4.46069  10
  -3  -5  -1 244.969 11.0609  17
  -3  -5  -1 244.363 4.70879   6
  -3   5   1 245.446 3.75491  11
  -3  -5  -1 246.027 4.70073  13
  -3   5   1 244.827 3.06067   5
   3   5  -1 244.930 4.62588   4
   3  -5   1 255.141 9.50920  14
  -3   5   1 245.718 3.91306   2
   3   5  -1 244.349 4.24710   2
   3   5  -1 229.297 10.6135  14
  -3  -5  -1 240.343 3.46045   7
  -3  -5  -1 244.853 4.16761  21
  -3   5   1 244.139 4.22746   4
  -3  -5  -1 246.861 4.66974  18
  -3   5   1 249.543 3.22634   3
   3   5  -1 242.484 4.25845   8
   3  -5   1 244.498 3.71052  21
  -3   5   1 232.540 8.49023  17
  -3   5   1 252.287 3.94160  16
  -3   5   1 237.982 3.88338   8
   3   5  -1 245.290 4.04831  11
   3   5  -1 238.779 3.87046   9
   3  -5   1 256.000 10.1917  17
   3   5  -1 236.277 10.6705  17
  -3  -5   1 241.531 4.64817  13
   3  -5  -1 241.265 3.85539   6
   3   5   1 239.309 6.54133  10
   3  -5  -1 237.832 3.25847  21
  -3  -5   1 237.362 4.53313  18
  -3   5  -1 239.543 4.00453   4
  -3  -5   1 249.333 4.45684  21
  -3  -5   1 247.677 3.16617  12
   3   5   1 249.479 10.6373  14
   3  -5  -1 259.437 4.61088  10
  -3   5  -1 246.934 9.48225  14
   3   5   1 239.237 4.27299   2
  -3   5  -1 246.604 3.54691  16
   3  -5  -1 236.527 9.40990  14
   3   5   1 249.651 4.46227   8
  -3  -5   1 241.173 11.5031  14
   3   5   1 250.583 4.57025   4
  -3   5  -1 254.489 9.58134  17
   3   5   1 250.831 6.19777   5
  -3  -5   1 242.087 4.81584   6
   3   5   1 243.673 4.36497  16
   3   5   1 248.490 4.22302  11
  -3  -5   1 254.769 11.5277  17
  -3   5  -1 246.870 3.63260   8
   3   5   1 246.048 10.6836  17
  -3   5  -1 242.064 3.60374   2
  -4  -5  -1 243.946 3.93684   7
   4   5  -1 225.940 10.7130  14
  -4  -5  -1 243.272 4.45543  21
  -4  -5  -1 237.810 4.69448  18
   4   5  -1 238.668 4.46524   2
  -4  -5  -1 242.437 10.4924  14
  -4   5   1 248.127 4.04566   2
  -4  -5  -1 240.822 4.95452   6
  -4  -5  -1 243.866 4.87337  13
   4   5  -1 235.567 4.74337   4
   4  -5   1 258.045 10.5235  17
  -4  -5  -1 242.765 11.4606  17
  -4   5   1 246.227 9.02218  17
  -4   5   1 241.201 4.05198   8
   4   5  -1 238.721 6.35546   5
   4   5  -1 241.019 11.4320  17
   4   5  -1 246.250 4.55557  16
   4   5  -1 248.100 7.07576  10
  -4   5   1 234.913 10.1001  14
   4   5  -1 238.150 3.85506   9
   4  -5   1 234.287 9.27351  14
  -4   5   1 244.725 3.91569  11
   4   5  -1 235.523 4.49654   8
  -4   5   1 247.863 4.36555   4
   4  -5   1 244.342 3.85415  10
   4   5  -1 250.607 4.41888  11
  -4   5   1 242.117 4.03103  16
   4  -5  -1 244.016 3.87103  10
   4  -5  -1 242.529 11.4489  14
  -4   5  -1 241.091 3.68152  16
  -4   5  -1 245.642 3.77991   8
  -4  -5   1 239.884 4.23066   7
  -4  -5   1 242.944 3.56910  12
  -4  -5   1 246.376 4.78025  21
  -4  -5   1 242.016 4.66142  18
   4   5   1 239.298 6.98744  10
  -4  -5   1 236.457 4.78551  13
  -4  -5   1 227.597 10.1474  14
   4   5   1 244.295 4.56280   2
  -4  -5   1 226.470 4.94733   6
  -4   5  -1 243.885 3.55653  11
   4   5   1 249.849 11.3672  17
   4   5   1 235.529 10.9182  14
  -4   5  -1 244.484 9.77139  17
   4   5   1 237.575 4.64627   4
   4   5   1 242.754 4.64154   8
   4   5   1 237.538 6.17362   5
  -4   5  -1 250.397 9.74388  14
   4   5   1 240.361 4.44036  11
  -4   5  -1 246.995 4.16989   4
   4  -5  -1 251.063 9.58280  17
  -4  -5   1 244.848 11.9506  17
  -4   5  -1 239.165 3.68104   2
   4   5   1 235.975 4.55987  16
  -5  -5  -1 197.113 3.94950   7
   5  -5   1 197.116 2.86218  10
  -5  -5  -1 182.643 9.23062  14
  -5  -5  -1 197.286 4.41067  18
   5   5  -1 190.923 4.34987   8
  -5  -5  -1 202.807 3.28016  22
   5   5  -1 195.544 4.20971  11
   5   5  -1 205.756 5.98869   5
  -5  -5  -1 197.488 10.8883  17
  -5  -5  -1 195.531 4.70634   6
   5   5  -1 193.821 3.26480   9
   5   5  -1 198.251 4.57005   4
  -5  -5  -1 206.371 4.63509  13
   5  -5   1 197.855 8.74753  14
   5   5  -1 208.266 10.7729  14
   5   5  -1 202.504 10.9201  17
   5   5  -1 203.009 4.42154  16
   5   5  -1 199.643 4.35018   2
  -5  -5  -1 205.242 4.44624  21
   5   5  -1 211.321 6.96099  10
   5  -5   1 199.061 9.61606  17
  -5  -5   1 190.297 9.64946  14
  -5  -5   1 190.863 4.80365   6
   5   5   1 213.698 7.07436  10
   5   5   1 208.312 11.0761  17
   5  -5  -1 202.803 8.25914  17
   5   5   1 198.611 4.42376  16
  -5  -5   1 192.345 4.24868  18
   5  -5  -1 200.582 2.90655  10
   5   5   1 189.587 4.35922   8
  -5  -5   1 182.439 10.6829  17
  -5  -5   1 201.453 4.55725  21
   5   5   1 204.486 5.80656   5
   5   5   1 197.074 4.42730   4
   5   5   1 197.346 10.2833  14
   5  -5  -1 210.250 9.16811  17
   5   5   1 195.931 4.33144   2
  -5  -5   1 201.013 3.27541  22
   5  -5  -1 198.730 9.08403  14
  -5  -5   1 201.858 4.19856   7
  -5  -5   1 202.131 4.61471  13
   5   5   1 199.814 4.32663  11
  -5  -5   1 197.649 3.63636  12
  -6  -5  -1 11.7013 1.24673   7
   6   5  -1 15.8897 2.10957   4
  -6  -5  -1 8.56331 3.08956  17
   6  -5   1 13.1196 3.09841  14
  -6  -5  -1 9.39527 1.33274  21
  -6  -5  -1 8.86547 2.66903  14
  -6  -5  -1 11.7344 1.27868  18
   6  -5   1 15.3573 3.36958  17
  -6  -5  -1 10.6913 1.56490   6
   6   5  -1 11.2578 1.91061  16
   6   5  -1 10.4434 0.84500   9
   6   5  -1 10.4757 1.85183   5
   6  -5   1 13.4375 3.50929  17
   6   5  -1 8.34393 3.36142  17
  -6  -5  -1 10.0859 1.42466  13
   6   5  -1 11.5241 3.52207  14
   6   5  -1 10.3102 1.39258   2
   6  -5   1 12.0292 2.78078  14
   6   5  -1 9.38000 2.15602  10
   6   5  -1 11.6972 1.54731   8
  -6  -5  -1 12.2175 1.02682  22
   6   5   1 13.7819 2.49501  10
   6   5   1 11.2819 1.51019  16
   6   5   1 14.2249 1.38895  11
   6  -5  -1 12.0199 2.73752  17
   6  -5  -1 10.1605 2.77937  17
  -6  -5   1 10.5974 1.11523  12
  -6  -5   1 11.8969 1.32266  18
   6  -5  -1 8.54779 2.47730  14
  -6  -5   1 10.7664 1.72963  21
   6   5   1 11.0250 1.53926   8
   6   5   1 9.58448 3.51093  17
  -6  -5   1 15.9495 4.18404  17
   6  -5  -1 9.50398 2.76875  14
   6   5   1 11.2548 3.23278  14
   6   5   1 10.3327 1.38806   4
  -6  -5   1 12.9746 1.63040  13
   6   5   1 11.2448 1.76291   5
   6   5   1 10.0527 1.38369   2
  -6  -5   1 11.9981 1.02742  22
  -6  -5   1 9.30019 1.49318   6
  -6  -5   1 13.0668 1.59791   7
  -7  -5  -1 24.0867 1.42835  22
   7   5  -1 21.9094 4.80232  17
  -7  -5  -1 22.5422 1.80368  13
   7   5  -1 26.4640 2.01653   4
  -7  -5  -1 25.0621 5.04846  17
   7   5  -1 23.9929 1.97805   8
   7  -5   1 28.7525 4.78703  14
   7   5  -1 24.3121 1.84041   2
   7  -5   1 24.5367 4.10784  14
  -7  -5  -1 25.6072 2.06070   6
   7  -5   1 20.2033 3.85516  17
  -7  -5  -1 21.8861 1.76738  21
   7   5  -1 25.1619 2.00219  16
   7   5  -1 27.5543 5.30821  14
   7   5  -1 22.5559 1.86510  11
   7   5  -1 26.0475 3.01296  10
  -7  -5  -1 28.8868 1.90321  18
   7   5  -1 26.6977 2.32368   5
  -7  -5  -1 19.5859 1.65539   7
   7  -5   1 18.7967 4.07588  17
  -7  -5   1 27.0785 1.84014  18
  -7  -5   1 22.0449 1.94916  21
   7   5   1 26.6998 5.05696  14
   7   5   1 23.5933 1.88015   4
  -7  -5   1 23.7758 1.80058  13
   7   5   1 19.4297 1.76011   8
  -7  -5   1 21.9074 5.06245  17
   7   5   1 22.8818 5.18517  17
  -7  -5   1 27.2974 1.75096  12
   7   5   1 24.4642 1.86571  11
   7   5   1 24.6184 2.26964   5
  -7  -5   1 22.1490 2.14438   7
  -7  -5   1 24.5274 2.07928   6
   7  -5  -1 16.7116 3.50752  17
   7  -5  -1 27.1334 4.65706  17
   7   5   1 21.4667 1.77910  16
  -7  -5   1 22.3004 1.38316  22
   7   5   1 27.8227 3.14103  10
   7  -5  -1 22.2259 4.35530  14
   7   5   1 23.8030 1.89660   2
  -8  -5  -1 93.7596 3.56983  13
   8  -5   1 98.2260 8.05552  17
  -8  -5  -1 99.9863 8.87814  17
   8  -5   1 93.4880 7.16371  14
  -8  -5  -1 88.6126 3.56712  21
   8   5  -1 91.4368 4.01910   5
  -8  -5  -1 92.2321 3.80281   6
   8   5  -1 95.4189 3.64250  11
   8   5  -1 90.1718 3.61724   4
   8   5  -1 89.9562 3.63404  16
  -8  -5  -1 91.8285 3.39353  18
   8   5  -1 95.4341 5.63170  10
   8   5  -1 94.8410 3.73844   8
   8  -5   1 96.9951 7.38984  17
   8   5  -1 92.2538 8.44268  14
   8   5  -1 97.0048 3.68756   2
  -8  -5  -1 95.1437 2.76950  22
   8   5   1 92.3963 3.72546  16
  -8  -5   1 92.8314 3.72576  21
   8   5   1 109.236 8.64162  14
   8   5   1 91.0352 3.94567   5
   8   5   1 93.0637 3.73033   8
   8   5   1 96.3412 3.61890   2
  -8  -5   1 92.3198 3.66827   7
  -8  -5   1 99.3867 8.90931  17
   8   5   1 87.2553 3.52387  11
  -8  -5   1 93.0133 3.49246  13
  -8  -5   1 93.9298 3.91652   6
   8  -5  -1 86.6667 7.15062  17
   8   5   1 92.9760 3.56125   4
   8   5   1 106.141 5.97029  10
  -8  -5   1 88.1659 3.17175  18
   8  -5  -1 91.3364 7.34499  14
   8  -5  -1 86.1394 6.70143  17
  -8  -5   1 92.5805 2.70922  22
   9   5  -1 0.38052 0.84096   8
  -9  -5  -1 0.77735 0.81677  13
  -9  -5  -1 0.87094 0.87337  18
  -9  -5  -1 0.99516 0.64300  22
  -9  -5  -1 0.79383 1.04258   6
  -9  -5  -1 -0.5276 0.77083  21
   9  -5   1 1.50866 2.39057  17
   9   5  -1 1.35139 1.01484   4
   9   5  -1 1.42292 1.01894   2
   9   5  -1 2.66570 0.96673   5
   9  -5   1 1.40773 2.60459  17
  -9  -5  -1 1.95610 2.71671  17
   9   5  -1 -0.7137 0.99633  10
   9  -5   1 0.37058 1.89408  14
   9   5  -1 1.97294 2.20174  14
   9   5  -1 1.12250 0.96479  11
   9   5  -1 2.48704 1.09566  16
   9   5   1 0.46200 0.94350   4
   9   5   1 2.55956 1.10154  11
   9  -5  -1 1.91594 2.01866  14
   9   5   1 2.20874 1.11789   8
  -9  -5   1 3.44214 2.58940  17
  -9  -5   1 3.92903 1.40310  21
   9   5   1 1.88366 0.91779   5
   9  -5  -1 4.87092 2.48768  17
  -9  -5   1 0.19941 0.89443   6
  -9  -5   1 2.21017 0.91041  13
  -9  -5   1 1.55075 0.72049  22
   9  -5  -1 2.46143 2.30418  17
   9   5   1 1.80509 1.11218  16
   9   5   1 1.56258 1.36319  10
  -9  -5   1 1.96860 0.89181  18
  -9  -5   1 -0.3984 0.81705   7
   9   5   1 2.45945 1.05441   2
   9   5   1 -0.1425 2.33683  14
 -10  -5  -1 0.81275 1.16333  21
  10   5  -1 0.78780 1.08876  11
  10  -5   1 -4.3769 1.84128  17
  10   5  -1 2.44346 1.16155   8
 -10  -5  -1 1.82772 2.13755  17
  10   5  -1 3.57105 1.75108  10
 -10  -5  -1 0.09207 0.89093  13
  10   5  -1 0.07745 1.01090  16
  10  -5   1 0.51689 2.07591  14
  10   5  -1 0.60662 0.91743   2
 -10  -5  -1 0.29059 1.07097   6
 -10  -5  -1 2.05954 0.81248  22
  10   5  -1 0.76498 2.41656  14
  10   5  -1 2.20302 1.10007   4
  10   5  -1 0.40745 0.82984   5
 -10  -5  -1 0.84322 0.92108  18
 -10  -5   1 0.76221 0.80583  18
  10  -5  -1 2.84273 2.24329  17
  10   5   1 3.67314 1.74954  10
  10   5   1 1.22055 1.11703  16
 -10  -5   1 -0.7409 0.67567  13
  10   5   1 0.62726 0.82009   5
 -10  -5   1 5.92847 2.79654  17
 -10  -5   1 1.92524 1.19402  21
  10   5   1 -3.9246 1.89802  14
  10   5   1 -0.7355 0.77983   4
  10   5   1 1.72743 1.17677   2
  10   5   1 0.47359 1.02852  11
  10   5   1 0.40743 0.97164   8
 -10  -5   1 1.51401 1.09884   6
 -10  -5   1 1.21852 1.03992   7
  10  -5  -1 1.95613 1.78424  14
 -10  -5   1 1.98571 0.82810  22
 -11  -5  -1 0.13370 0.94316  18
  11   5  -1 1.10457 1.91868   8
 -11  -5  -1 -0.0349 0.83408  13
 -11  -5  -1 -2.2917 1.89906  17
 -11  -5  -1 2.86227 1.44517  21
  11   5  -1 -0.9392 1.70226  11
  11   5  -1 0.00134 0.96982   2
  11  -5   1 -0.0494 2.25455  17
  11   5  -1 0.62927 0.95968   4
  11   5  -1 -1.6697 1.65914  14
  11  -5   1 -1.1778 1.67514  14
 -11  -5  -1 -0.3175 0.62797  22
  11   5  -1 1.89465 1.41249  10
  11   5   1 -0.3756 1.15774  10
 -11  -5   1 -0.9185 1.66688  21
  11   5   1 -0.6441 0.83457   2
  11   5   1 1.48990 2.39701  16
  11  -5  -1 -0.4232 0.47779  10
 -11  -5   1 0.08386 0.89742  13
 -11  -5   1 -0.0384 1.61653   6
  11  -5  -1 -1.1370 2.24147  17
 -11  -5   1 -0.2676 0.77136  18
 -11  -5   1 0.16191 0.75187  22
  11   5   1 -0.2483 1.24226   8
  11   5   1 -0.2808 1.01464   4
  11  -5  -1 0.63291 2.28390  14
 -11  -5   1 2.37152 2.57781  17
 -12  -5  -1 -0.6184 0.71988  22
 -12  -5  -1 -0.3291 1.20918  21
 -12  -5  -1 1.25776 0.84752  19
  12   5  -1 -0.3987 1.03776  16
  12   5  -1 -0.1975 1.04366  11
 -12  -5  -1 0.70347 1.25336   6
 -12  -5  -1 2.27659 1.26217  13
  12   5  -1 -0.5255 1.16107   2
  12   5  -1 1.11991 1.34313   4
  12   5  -1 2.39072 1.56733   8
  12  -5   1 -2.1912 1.94688  14
 -12  -5  -1 0.46018 1.02650  18
  12  -5   1 3.64669 2.80259  17
  12   5  -1 -2.1931 2.52724  14
  12  -5   1 1.22162 0.62724  10
 -12  -5  -1 2.05582 2.58350  17
 -12  -5   1 2.45950 2.66491  17
  12   5   1 -0.3156 1.27625   8
 -12  -5   1 1.87710 1.35119   6
  12  -5  -1 0.55179 2.50730  14
 -12  -5   1 2.18937 1.38296  21
 -12  -5   1 1.32656 1.01485  18
  12   5   1 -0.1292 1.09273  16
 -12  -5   1 1.27833 0.90950  22
  12   5   1 3.08872 2.89280  14
 -12  -5   1 0.05970 0.71585  19
  12  -5  -1 0.72121 0.57697  10
 -12  -5   1 1.11517 1.84614  13
  12  -5  -1 -0.6036 2.48922  17
  12   5   1 0.08329 1.11745   4
  12   5   1 -1.0480 0.98981   2
  12   5   1 0.97161 1.17832  11
  13   5  -1 3.88280 1.68598   4
 -13  -5  -1 3.72450 1.09334  19
 -13  -5  -1 2.34654 1.32693  13
  13  -5   1 4.54897 3.18410  17
 -13  -5  -1 2.91272 1.13488  22
  13   5  -1 2.54416 3.42379  14
 -13   5   1 4.20250 0.90163   5
  13  -5   1 3.08028 1.12810  10
 -13  -5  -1 3.97805 1.79354   6
  13  -5   1 1.85051 3.21202  14
  13  -5   1 4.15632 1.54590  16
  13   5  -1 2.86097 2.15392  10
  13  -5   1 5.35656 1.41269   4
  13   5  -1 1.63875 1.51887  11
  13   5  -1 1.10163 1.40059  16
  13   5  -1 1.36588 1.51928   8
  13   5  -1 3.12333 1.58274   2
  13  -5   1 4.15935 1.42615   2
  13   5   1 3.73409 1.70147   8
 -13  -5   1 2.12944 1.50860   6
 -13  -5   1 1.71052 1.22590  18
  13   5   1 5.47841 1.82067   4
  13   5   1 4.93008 2.49233  10
  13   5   1 4.40081 1.83215  16
  13  -5  -1 3.79481 1.43770   4
  13  -5  -1 1.78025 2.96971  17
 -13  -5   1 3.84132 1.43346  13
 -13  -5   1 3.49808 1.62517  21
  13   5   1 -1.9805 2.96637  14
  13   5   1 1.24661 1.35051  11
  13  -5  -1 2.64598 3.43462  14
  13   5   1 2.11571 1.40164   2
 -13   5  -1 5.42208 0.91297   5
 -13  -5   1 3.33832 1.21548  22
  13  -5  -1 3.70498 1.10161  10
  14  -5   1 43.2518 3.28220   8
 -14  -5  -1 37.3992 2.97647  13
 -14  -5  -1 34.0483 2.27434  19
  14  -5   1 40.8564 4.25845   4
 -14  -5  -1 35.9381 3.59938   6
 -14  -5  -1 37.7367 2.63751  22
 -14   5   1 39.0420 2.35351   5
  14   5  -1 31.5904 3.90515  16
  14   5  -1 38.9888 3.63590   2
  14  -5   1 35.4124 3.02013  11
  14  -5   1 38.7250 2.89162   2
 -14  -5  -1 32.9455 2.75962  18
  14   5  -1 42.9169 3.81556  11
  14   5  -1 39.8748 3.46256   4
  14   5  -1 35.0426 5.34411  10
  14  -5   1 31.8817 2.44522  10
  14   5  -1 30.5733 3.25385   8
  14   5  -1 28.7791 7.31593  14
  14  -5   1 34.3365 3.12521  16
  14  -5   1 24.3257 5.75081  14
  14  -5  -1 22.6897 5.66669  14
  14   5   1 37.8175 3.45156   2
  14  -5  -1 39.1358 3.09763   2
  14   5   1 45.4669 3.93561  16
 -14  -5   1 38.3544 3.10782  13
  14   5   1 36.8200 3.59266   8
  14   5   1 36.7722 3.50621  11
  14   5   1 35.0889 5.31046  10
  14  -5  -1 43.1689 3.20395   4
  14  -5  -1 37.9647 3.13940   8
  14  -5  -1 34.3421 6.94732  17
  14  -5  -1 41.0467 2.75859  10
 -14  -5   1 37.5993 3.43328   6
  14   5   1 37.7864 3.21462   4
 -14   5  -1 38.8744 2.22236   5
 -14  -5   1 36.0229 2.62403  18
 -14  -5   1 39.7256 2.74032  22
  14   5   1 26.1624 6.53811  14
  15   5  -1 0.96262 1.73552   2
  15  -5   1 -0.3306 1.05299   4
  15   5  -1 -0.7006 1.42620  16
  15  -5   1 2.50867 1.68855  16
 -15  -5  -1 0.07776 1.22528  18
 -15  -5  -1 -0.3323 1.09557  13
 -15  -5  -1 -0.7597 0.98830  22
  15   5  -1 4.93148 4.20260  14
  15   5  -1 -1.0397 1.41226   8
  15  -5   1 1.39222 1.35207  11
  15   5  -1 -3.8136 1.57706  10
  15  -5   1 1.24004 1.49743   8
 -15  -5  -1 -1.2785 1.32738   6
  15  -5   1 -1.3567 1.20035   2
  15   5  -1 -0.0338 1.55587  11
 -15   5   1 0.50832 1.15015   5
  15  -5   1 0.58551 0.91011  10
  15   5  -1 0.15913 1.49894   4
  15  -5  -1 -0.3791 1.26455  11
 -15  -5   1 -2.4285 1.23791   6
  15   5   1 -0.1963 1.51416   2
  15   5   1 0.46430 1.71825  11
  15  -5  -1 -0.3756 1.25712   2
  15  -5  -1 -0.6110 1.23085   4
  15   5   1 -0.6864 1.46512   8
  15  -5  -1 0.22656 1.33879   8
  15  -5  -1 2.24875 1.67530  16
  15   5   1 -1.4088 1.28368  16
  15   5   1 1.64622 1.62273   4
 -15  -5   1 1.54992 1.26895  18
 -15  -5   1 0.55680 1.32006  13
  15  -5  -1 -2.6468 3.57734  14
 -15   5  -1 -0.1917 1.06057   5
  15   5   1 0.44317 2.08303  10
 -15  -5   1 -0.3199 0.98679  22
  15  -5  -1 1.27813 1.05695  10
  16   5  -1 24.7047 7.52273  10
  16   5  -1 32.4743 3.95952   4
  16  -5   1 36.5610 3.38081   8
  16  -5   1 32.6285 2.98759  10
 -16  -5  -1 34.8157 2.98982  18
 -16  -5  -1 38.2217 3.51211  13
  16  -5   1 18.5207 5.63783  14
 -16  -5  -1 46.9080 8.09088   6
  16  -5   1 37.8167 3.48515  11
  16  -5   1 41.7573 3.46562   2
 -16  -5  -1 33.7637 2.91239  22
  16   5  -1 22.4429 4.71023  11
  16   5  -1 25.9434 5.78061  16
  16   5  -1 37.4142 5.19987   2
  16  -5   1 34.0009 3.52258  16
  16  -5   1 39.0267 3.09866   4
  16   5   1 28.3339 6.24581  11
  16   5   1 31.1923 8.23467  10
  16  -5  -1 25.2906 5.95544  14
  16   5   1 37.2149 3.66866   4
  16  -5  -1 36.5139 3.44429   2
  16  -5  -1 32.3670 3.93219  16
  16   5   1 35.2700 4.45874   2
  16  -5  -1 31.0753 3.77248  11
  16   5   1 29.5295 4.96714   8
 -16  -5   1 30.8894 2.78120  18
  16  -5  -1 38.7224 3.63194   8
 -16  -5   1 35.0000 2.98658  22
 -16  -5   1 34.0836 3.19781  13
  16  -5  -1 35.4833 3.15680   4
  16  -5  -1 29.8607 2.87103  10
  16   5   1 34.0557 7.61555  14
  17   5  -1 0.35787 2.10051   4
  17   5  -1 1.29046 2.16880  10
  17   5  -1 2.81763 2.34045  16
 -17  -5  -1 1.61493 1.45155  18
  17  -5   1 1.10908 1.63078   8
  17  -5   1 -0.6860 1.19846   4
  17   5  -1 1.60291 1.97188   2
 -17  -5  -1 0.75973 1.40648  22
 -17  -5  -1 -1.0115 1.76223   6
 -17  -5  -1 0.51796 1.60915  13
  17  -5   1 1.58215 2.02729  16
  17  -5   1 -1.6846 1.38783   2
  17  -5   1 -0.0893 1.25486  10
  17   5  -1 3.51643 2.22367   8
  17   5  -1 3.06624 2.14440  11
 -17  -5   1 3.49829 1.53499  22
  17   5   1 0.79755 2.05058  10
  17  -5  -1 2.55623 1.80383  16
  17  -5  -1 1.71722 1.32985  10
  17   5   1 2.61443 2.25635  16
 -17  -5   1 3.78836 1.56687  18
  17   5   1 -0.1813 1.47813   2
  17  -5  -1 1.21914 1.52151   4
  17   5   1 2.44776 2.13678   8
  17   5   1 0.65893 1.75122   4
  17  -5  -1 2.61285 3.03974   8
 -17  -5   1 1.00526 1.92330   6
  17  -5  -1 0.97479 1.87353   2
  17  -5  -1 -0.3479 1.48912  11
  17   5   1 4.23626 2.42164  11
  18  -5   1 0.45370 1.72414  11
  18   5  -1 0.84246 2.20344  11
  18  -5   1 2.65406 2.09364  16
  18  -5   1 2.55899 1.85970   2
  18   5  -1 -0.5539 2.03568  16
 -18  -5  -1 2.33745 1.65107  22
  18   5  -1 1.47265 2.23843   8
  18  -5   1 1.53089 1.42737  10
 -18  -5  -1 3.83758 2.06785  13
  18   5  -1 1.03744 1.98406   4
  18   5  -1 2.55736 2.57591  10
  18  -5   1 1.34423 1.77969   8
 -18  -5  -1 0.87757 2.10920   6
  18   5  -1 0.58947 2.20088   2
 -18  -5  -1 3.35906 2.24853  18
  18  -5  -1 4.56991 2.10278  11
  18   5   1 0.51378 1.69795   4
  18  -5  -1 4.99078 2.31093  16
  18   5   1 1.43695 2.30718   8
  18  -5  -1 1.48915 1.97552   4
  18  -5  -1 2.41997 1.60263  10
  18  -5  -1 0.41734 1.69344   2
 -18  -5   1 1.01398 1.60169  18
  18   5   1 3.31669 2.54815  10
 -18  -5   1 2.48692 1.79260  13
 -18  -5   1 2.07056 2.28778   6
 -18   5  -1 3.14959 0.94471  22
  18   5   1 1.03010 2.12432  16
  18   5   1 2.26915 2.11289  11
 -18  -5   1 2.30567 1.65559  22
  18   5   1 1.45294 2.22132   2
  18  -5  -1 1.97972 1.83386   8
   0  -6  -1 86.9539 3.69811  10
   0  -6  -1 92.1799 3.12741  18
   0   6  -1 93.7187 2.55845   8
   0  -6   1 94.6871 2.05635   7
   0   6  -1 87.1897 2.28129  11
   0   6   1 101.723 2.76391  16
   0   6  -1 91.2548 3.75176   5
   0   6   1 95.3616 2.94147   4
   0   6  -1 97.2716 6.56139  17
   0   6   1 96.3149 2.59124  11
   0   6  -1 96.2007 2.98529   9
   0   6   1 95.7228 3.50285  10
   0  -6   1 90.5779 6.80821  17
   0   6   1 92.6352 2.69464   8
   0   6  -1 94.3916 2.48520  16
   0   6  -1 97.1128 2.92682   4
   0   6   1 91.3302 3.69132   5
   0  -6  -1 93.8022 2.82875   6
   0  -6   1 94.3644 3.17224  18
   0  -6   1 93.9688 2.57333  21
   0  -6  -1 92.5456 6.54919  17
   0  -6   1 94.1892 6.68188  14
   0  -6   1 93.7118 3.07424  13
   0  -6   1 91.3175 2.93547   6
   0   6  -1 94.2712 2.56197   2
   0  -6   1 87.6674 3.68911  10
   0  -6  -1 93.8284 2.98527  13
   0   6  -1 90.6180 3.39744  10
   0   6   1 96.9924 6.26839  17
   0   6  -1 98.9418 6.92279  14
   0   6   1 88.0553 6.47529  14
   0   6   1 93.2961 2.68813   2
   0  -6  -1 89.4803 6.38366  14
   1   6  -1 99.6054 6.94370  17
  -1  -6  -1 94.9234 6.89169  17
   1   6  -1 97.9055 2.72083   8
   1   6  -1 96.8529 2.62793  16
  -1   6   1 101.891 6.95874  14
  -1   6   1 97.5283 2.71489   8
  -1  -6  -1 101.746 3.27267  18
   1  -6   1 99.6544 2.57298  21
   1  -6   1 101.510 3.04175   6
  -1   6   1 100.687 2.60087  11
  -1   6   1 96.6162 2.92874   4
  -1   6   1 90.0917 5.82566  17
  -1  -6  -1 98.9044 2.54139  21
   1   6  -1 93.2180 6.79335  14
   1  -6   1 99.7109 7.98652  14
  -1  -6  -1 84.9190 3.81169  10
  -1   6   1 99.9009 3.62739   5
   1   6  -1 96.0926 2.47502  11
   1  -6   1 97.2937 2.03925   7
   1  -6   1 93.3908 6.78035  17
  -1  -6  -1 96.3362 3.11056  13
   1   6  -1 97.7148 3.03887   4
   1  -6   1 101.596 3.19942  13
  -1   6   1 94.9506 2.61759  16
   1   6  -1 98.3801 2.98566   9
  -1  -6  -1 94.7396 2.95214   6
  -1   6   1 97.3689 2.70894   2
   1  -6   1 91.6285 3.14573  18
  -1  -6  -1 98.6060 6.81186  14
   1   6  -1 99.2584 2.72676   2
   1  -6   1 97.5708 3.70630  10
   1   6  -1 101.967 4.16850   5
   1  -6  -1 98.9487 2.30971  21
  -1   6  -1 98.9892 2.58288   8
  -1  -6   1 97.9937 6.87671  14
  -1   6  -1 96.5460 2.46050  16
  -1   6  -1 98.2051 2.57655   2
   1  -6  -1 92.6673 3.09680  18
   1   6   1 93.3749 2.73985   2
  -1   6  -1 95.2533 6.35889  17
  -1   6  -1 100.343 2.38737  11
   1   6   1 95.3759 2.83244   8
  -1   6  -1 100.229 3.67382   5
   1  -6  -1 97.4119 2.79311   6
   1  -6  -1 93.0860 6.45946  14
  -1  -6   1 97.6858 2.22301   7
   1   6   1 91.9299 6.44146  17
   1   6   1 100.555 2.69730  11
  -1  -6   1 100.247 3.26011  18
   1  -6  -1 91.2911 3.60269  10
   1  -6  -1 96.1126 3.02777  13
  -1   6  -1 94.5575 7.88669  14
   1   6   1 93.7852 2.71966  16
  -1  -6   1 97.9193 3.17793   6
   1   6   1 93.6296 2.96232   4
   1  -6  -1 91.7460 6.30356  17
   1   6   1 105.784 4.15935   5
  -1  -6   1 96.6227 3.15084  13
  -1  -6   1 99.0215 2.79235  21
  -1   6  -1 103.363 2.96836   4
   1   6   1 95.1248 6.79057  14
  -1  -6   1 99.7350 7.42103  17
   2  -6   1 401.604 5.94461   6
  -2  -6  -1 384.479 13.5207  14
  -2   6   1 397.716 5.86505   4
  -2  -6  -1 392.409 14.2163  17
   2  -6   1 392.702 5.00999  21
  -2   6   1 394.433 5.27329  16
   2  -6   1 401.614 7.04450  10
  -2   6   1 394.866 11.8508  17
   2  -6   1 398.329 6.96173  20
  -2  -6  -1 396.658 6.39583  18
   2   6  -1 397.510 6.20495   4
   2  -6   1 410.904 13.9440  17
   2   6  -1 373.909 13.8737  14
   2   6  -1 390.788 5.21399  11
  -2  -6  -1 390.942 6.31226  13
   2   6  -1 396.022 5.57319  20
   2   6  -1 383.846 5.43039  16
  -2   6   1 393.056 6.46701   5
  -2   6   1 389.484 13.2798  14
   2   6  -1 401.944 5.66217   2
  -2  -6  -1 391.148 6.12729   6
  -2   6   1 401.314 5.10091  11
  -2  -6  -1 393.462 5.31190  21
   2   6  -1 395.618 8.38866  10
   2   6  -1 387.179 13.7725  17
   2   6  -1 386.923 5.69224   9
   2  -6   1 385.448 13.1403  14
   2   6  -1 376.123 8.18429   5
   2  -6   1 395.232 6.23008  13
  -2   6   1 401.010 5.38524   2
  -2   6   1 388.255 5.33461   8
   2   6  -1 397.495 5.63982   8
  -2  -6   1 407.872 14.0839  14
   2   6   1 399.083 14.1609  14
   2  -6  -1 379.338 12.4581  17
   2  -6  -1 376.651 5.04721  21
  -2  -6   1 393.558 5.71523  21
  -2   6  -1 393.585 4.60395  11
   2   6   1 392.426 5.55573  20
   2   6   1 396.582 5.73939  16
  -2   6  -1 401.398 6.55558   5
  -2  -6   1 407.588 6.47179  18
  -2   6  -1 395.588 5.04152   8
   2   6   1 396.684 5.72389   2
   2   6   1 408.309 8.39539   5
  -2   6  -1 389.911 5.01520   2
   2  -6  -1 391.652 5.40007   6
  -2  -6   1 400.876 15.0123  17
  -2  -6   1 394.160 4.73134   7
   2  -6  -1 400.856 7.17643  10
   2  -6  -1 402.791 6.03889  13
  -2   6  -1 392.503 5.69634   4
   2   6   1 384.185 13.2091  17
   2   6   1 406.650 8.47217  10
  -2   6  -1 394.712 4.85965  16
   2   6   1 392.433 5.47685  11
  -2  -6   1 399.885 6.47088   6
   2  -6  -1 396.524 13.1825  14
   2   6   1 392.393 5.84117   8
  -2   6  -1 395.608 12.7259  17
   2  -6  -1 373.800 6.77585  20
   2   6   1 395.002 6.13064   4
   2  -6  -1 401.669 6.41131  18
  -2   6  -1 372.765 15.2644  14
  -2  -6   1 397.748 6.39362  13
  -3  -6  -1 237.311 5.11374   6
  -3   6   1 240.474 9.33822  17
   3   6  -1 241.047 4.53091  16
   3   6  -1 239.536 11.4911  17
   3   6  -1 249.839 7.15183  10
   3  -6   1 240.418 3.98567  21
   3  -6   1 236.633 4.60740   6
   3  -6   1 258.806 6.14700  10
  -3   6   1 241.525 3.24898   3
   3   6  -1 242.249 6.82352   5
  -3  -6  -1 241.101 4.47916  21
   3   6  -1 248.224 4.40063  11
   3   6  -1 248.199 6.58595  20
   3   6  -1 229.306 11.2457  14
  -3   6   1 225.707 10.2760  14
   3   6  -1 236.820 4.34677   9
  -3  -6  -1 244.948 5.13766  13
   3   6  -1 247.049 4.66353   2
  -3   6   1 241.822 4.68871   4
  -3   6   1 243.586 4.06803  11
  -3  -6  -1 245.111 5.16814  18
   3  -6   1 247.655 10.9325  17
  -3   6   1 242.560 4.27789   2
   3   6  -1 248.465 5.07779   4
  -3  -6  -1 240.879 11.7882  17
  -3   6   1 240.609 4.29478   8
  -3  -6  -1 225.973 10.5997  14
   3   6  -1 243.052 4.68070   8
  -3   6   1 248.869 4.54570   5
  -3   6   1 246.246 4.25503  16
   3  -6   1 251.329 10.3947  14
  -3  -6  -1 242.549 3.59781   7
   3   6   1 235.006 6.56006   5
   3  -6  -1 238.274 4.71361  13
  -3  -6   1 243.441 4.75651  21
  -3  -6   1 245.328 5.17962  13
   3   6   1 237.294 4.91198   4
   3  -6  -1 235.867 10.2766  14
  -3  -6   1 248.215 5.12951  18
  -3  -6   1 250.039 11.1745  14
   3   6   1 246.386 4.73035   2
   3   6   1 243.049 4.72902  16
   3   6   1 241.457 4.78321   8
  -3   6  -1 238.535 3.97661   8
  -3   6  -1 238.590 10.0786  17
  -3   6  -1 235.422 4.44565   4
   3   6   1 237.719 6.51655  20
   3  -6  -1 246.138 7.22645  20
  -3   6  -1 244.723 4.36564   5
  -3  -6   1 258.348 12.6068  17
   3   6   1 237.869 11.1750  17
   3   6   1 240.089 4.51273  11
  -3   6  -1 236.328 3.95493   2
  -3  -6   1 243.171 5.27465   6
  -3   6  -1 243.706 3.88774  16
   3   6   1 243.816 7.05355  10
   3  -6  -1 239.551 4.27747   6
  -3   6  -1 262.470 10.7489  14
  -3  -6   1 247.382 4.09576   7
  -3  -6   1 236.963 3.10153  12
   3  -6  -1 255.313 10.3119  17
   3   6   1 235.206 11.2519  14
  -3   6  -1 237.763 3.68541  11
   3  -6  -1 248.610 3.65629  21
  -4   6   1 165.798 9.01317  14
  -4   6   1 172.997 3.73678   8
  -4   6   1 177.668 3.59786  11
  -4  -6  -1 174.752 11.1502  14
   4   6  -1 179.974 4.54089   4
  -4   6   1 168.724 3.65645   2
  -4  -6  -1 165.211 4.39752  13
  -4   6   1 175.986 2.85908   5
   4   6  -1 176.246 6.74823  20
   4   6  -1 167.828 4.11040   8
  -4   6   1 172.399 3.98839   4
  -4   6   1 172.552 3.68105  16
  -4  -6  -1 175.104 3.44266   7
   4   6  -1 165.056 3.53333   9
   4  -6   1 177.113 9.47010  17
   4   6  -1 187.870 10.6923  17
   4   6  -1 180.024 6.48057  10
   4  -6   1 173.538 8.72474  14
  -4  -6  -1 162.396 4.41120   6
   4   6  -1 168.228 3.87660  11
   4   6  -1 177.619 4.20042   2
   4  -6   1 165.890 3.93626  10
  -4   6   1 180.878 8.36745  17
   4   6  -1 171.404 5.89678   5
  -4  -6  -1 173.324 2.88511  22
  -4  -6  -1 172.173 4.00113  21
   4  -6   1 171.159 3.52990  21
  -4  -6  -1 180.828 4.50544  18
   4   6  -1 175.586 4.13706  16
   4   6  -1 172.711 10.0970  14
  -4  -6  -1 166.826 10.2059  17
  -4  -6   1 179.409 4.37655  21
   4   6   1 170.165 4.13819   2
  -4   6  -1 175.731 8.96299  14
   4  -6  -1 164.624 3.65878   6
   4   6   1 176.846 4.39309   4
   4   6   1 169.561 4.16707  16
  -4   6  -1 177.617 3.89126   4
  -4  -6   1 179.419 4.80844   6
   4   6   1 168.207 5.71383   5
  -4  -6   1 178.801 11.0102  17
   4   6   1 179.409 10.1936  17
   4   6   1 171.518 4.22633   8
  -4  -6   1 175.797 4.41003  18
   4  -6  -1 165.484 8.65040  14
  -4   6  -1 171.053 3.44715   2
   4  -6  -1 174.166 8.64075  17
   4  -6  -1 167.934 3.97618  10
  -4  -6   1 178.797 4.59303  13
  -4  -6   1 173.052 3.09474  12
   4  -6  -1 174.383 3.22126  21
  -4   6  -1 179.280 8.85335  17
  -4   6  -1 171.828 3.37267  16
   4   6   1 172.379 4.05658  11
  -4   6  -1 177.254 3.48718   8
  -4  -6   1 172.984 2.88936  22
  -4   6  -1 169.639 3.22650  11
   4   6   1 183.141 10.2410  14
   4   6   1 161.092 6.08363  10
  -4  -6   1 170.556 3.71132   7
  -5   6   1 34.4654 1.71977  11
  -5  -6  -1 37.2399 1.52954  22
  -5  -6  -1 37.2388 2.31584   6
  -5  -6  -1 37.4367 6.31910  17
   5   6  -1 34.8842 2.10359   8
   5   6  -1 36.0044 2.20739   4
   5   6  -1 26.9950 6.00020  17
   5   6  -1 39.3954 5.15386  14
  -5  -6  -1 39.2859 2.14619  21
   5   6  -1 36.0491 1.65366   9
   5   6  -1 32.8737 2.03094  11
  -5   6   1 31.7945 1.72540   2
   5   6  -1 34.3503 1.99660   2
  -5  -6  -1 33.7974 2.14526  13
  -5  -6  -1 36.2913 2.21507  18
   5  -6   1 37.6212 1.77205  10
  -5   6   1 36.8287 1.86080   8
   5   6  -1 34.7988 2.84571   5
   5   6  -1 44.3850 3.53093  10
  -5  -6  -1 33.6883 1.75127   7
  -5   6   1 33.3155 1.75471  16
   5  -6   1 48.1261 4.76695  14
   5  -6   1 41.4338 4.88455  17
  -5  -6   1 33.5439 2.30712   6
  -5   6  -1 37.9947 4.23209  14
   5   6   1 34.0438 2.05868   2
  -5   6  -1 28.9019 4.51510  17
   5   6   1 37.6276 3.29025  10
   5   6   1 45.2203 6.69717  17
   5  -6  -1 37.3643 1.78886  10
  -5   6  -1 33.7585 1.76804   4
  -5  -6   1 35.4606 1.89090   7
   5   6   1 30.3740 2.69052   5
  -5   6  -1 36.2000 1.68040   2
   5  -6  -1 37.3545 4.45804  17
  -5  -6   1 31.9954 2.10987  13
  -5  -6   1 35.1346 1.59723  12
   5   6   1 32.1217 2.08963   4
   5   6   1 33.3928 2.03400   8
   5   6   1 36.6792 2.17910  16
   5   6   1 43.5368 5.24564  14
  -5  -6   1 36.4611 1.52495  22
   5   6   1 35.2959 2.05277  11
  -5  -6   1 38.1888 6.48837  17
  -5  -6   1 34.7034 2.16172  21
  -5  -6   1 39.7069 2.19170  18
  -6  -6  -1 31.0739 5.99248  17
   6  -6   1 28.4802 4.56545  17
   6  -6   1 29.4910 5.18919  17
   6   6  -1 26.1106 1.90044   2
  -6  -6  -1 24.2268 1.91838  21
   6   6  -1 29.2313 2.62818   5
   6   6  -1 25.6725 2.05598   4
   6   6  -1 30.4359 6.05140  17
  -6  -6  -1 22.8765 1.85433  18
   6   6  -1 28.4807 5.81611  14
   6   6  -1 24.3277 1.95695   8
   6  -6   1 28.7569 4.40537  14
   6  -6   1 28.3274 1.38570  10
  -6  -6  -1 27.4230 1.45049  22
  -6  -6  -1 26.3174 2.17739   6
  -6  -6  -1 27.3785 1.74372   7
   6   6  -1 29.4158 1.91734  11
   6   6  -1 25.3367 1.92133  16
  -6  -6  -1 27.7580 2.06969  13
   6   6  -1 28.4710 3.13574  10
  -6  -6   1 31.2435 6.18061  17
   6   6   1 28.8907 2.09730   8
   6  -6  -1 30.5505 4.92029  17
  -6  -6   1 28.5226 1.49843  22
  -6  -6   1 27.8703 1.60058  12
   6  -6  -1 27.4453 1.39663  10
  -6  -6   1 25.0545 1.90362  18
   6   6   1 27.5460 2.50692   5
   6   6   1 24.2411 1.86063   4
  -6  -6   1 27.0171 2.00273  21
   6   6   1 23.8421 4.79211  14
   6   6   1 31.1210 3.21893  10
   6   6   1 21.2036 4.95659  17
   6   6   1 29.3590 2.00396  11
  -6  -6   1 26.1697 1.99451  13
   6   6   1 28.6028 1.94559   2
  -6  -6   1 25.9042 1.80185   7
   6   6   1 23.7753 1.88914  16
  -6  -6   1 25.0051 2.10638   6
   6  -6  -1 26.1621 4.01717  17
   7  -6   1 5.73528 2.42623  17
  -7  -6  -1 3.96754 1.08334   7
   7   6  -1 3.47602 1.11264   8
   7   6  -1 2.81873 0.97498   2
  -7  -6  -1 5.69706 1.43590   6
   7   6  -1 6.03144 1.48758   5
   7  -6   1 7.17889 2.88396  17
   7   6  -1 3.10877 1.06219  16
  -7  -6  -1 4.90653 0.90159  22
   7   6  -1 2.87578 2.23174  14
  -7  -6  -1 6.03535 1.36262  18
  -7  -6  -1 4.46807 1.23687  21
   7   6  -1 6.09082 1.96309  10
  -7  -6  -1 3.99950 2.87167  17
  -7  -6  -1 5.18220 1.30835  13
   7   6  -1 3.71022 1.08791  11
   7  -6   1 2.09408 1.93597  14
   7   6  -1 2.94613 1.03479   4
  -7  -6   1 2.87973 1.15816   6
  -7  -6   1 2.60044 1.10387  21
   7  -6  -1 6.03633 2.49666  17
  -7  -6   1 6.28177 3.25344  17
  -7  -6   1 2.48920 0.87534   7
   7   6   1 3.77060 1.01999  11
   7  -6  -1 2.39903 1.80056  17
   7   6   1 5.04740 1.89997  10
   7   6   1 7.18462 1.47294   8
   7   6   1 4.89999 1.24123   4
   7   6   1 4.11736 2.71208  14
   7   6   1 4.26605 1.26084   5
  -7  -6   1 4.06453 0.83095  22
   7   6   1 3.96903 1.07462   2
   7   6   1 5.73832 3.92017  17
  -7  -6   1 3.31922 1.13381  13
  -7  -6   1 3.22767 1.04364  18
   7   6   1 5.22565 1.24803  16
   7  -6  -1 4.46534 2.13819  14
  -8  -6  -1 0.92086 0.84232   7
   8   6  -1 0.29148 1.19991  10
  -8  -6  -1 0.57212 0.85993  21
   8   6  -1 0.58702 0.85607   4
   8   6  -1 -0.3154 1.63790  14
   8  -6   1 2.44977 2.05144  14
  -8  -6  -1 -1.1231 2.68663  17
   8  -6   1 -1.8735 1.46075  17
   8  -6   1 1.01512 2.10879  17
   8   6  -1 0.87642 0.95736   2
   8   6  -1 1.75582 1.04353  16
  -8  -6  -1 1.33690 1.00578  13
  -8  -6  -1 0.54846 0.61629  22
  -8  -6  -1 0.28685 0.71089  18
   8   6  -1 0.84331 0.89639  11
   8   6  -1 0.97259 0.89230   8
  -8  -6  -1 0.98222 1.02886   6
  -8  -6   1 1.81051 1.07994  21
  -8  -6   1 2.01868 0.99245   7
   8   6   1 0.36009 1.15975  10
  -8  -6   1 3.36734 1.04619  13
  -8  -6   1 0.40494 0.86774   6
  -8  -6   1 6.10096 3.35348  17
   8  -6  -1 0.74474 1.94131  17
   8  -6  -1 -1.7876 1.54163  17
   8   6   1 0.76730 0.84720   8
   8   6   1 1.94319 0.94343  11
   8   6   1 -3.4866 1.39095  14
   8   6   1 0.92039 0.88904   4
   8   6   1 2.16962 1.01439   2
   8  -6  -1 3.79034 2.10735  14
  -8  -6   1 1.43303 0.67735  22
  -8  -6   1 0.58034 0.84240  18
   8   6   1 1.17685 0.89815  16
   9   6  -1 5.13942 1.38465   4
  -9  -6  -1 3.71652 1.32742  13
   9   6  -1 3.91643 1.96350  10
   9   6  -1 6.22081 3.06490  14
   9  -6   1 2.95528 2.48489  14
  -9  -6  -1 6.67799 1.48519  18
   9   6  -1 4.01609 1.39913  16
  -9  -6  -1 5.53896 1.05842  22
  -9  -6  -1 5.36379 1.42568  21
   9   6  -1 3.46126 1.37730   8
   9  -6   1 2.61144 2.62824  17
   9   6  -1 5.60199 1.38249  11
  -9  -6  -1 7.80105 1.71372   6
   9   6  -1 5.22764 1.37225   2
  -9  -6  -1 6.07716 3.29244  17
   9   6  -1 5.21102 1.37112   5
  -9  -6   1 4.19335 1.22347  18
  -9  -6   1 5.39908 1.43990  21
  -9  -6   1 4.42420 3.45861  17
  -9  -6   1 5.90973 1.51421   6
  -9  -6   1 5.72490 1.42376  13
   9   6   1 5.97832 1.38017   5
   9   6   1 4.77649 1.34964   2
   9  -6  -1 -0.8190 1.86172  14
  -9  -6   1 5.02992 1.02123  22
  -9  -6   1 4.12448 1.25952   7
   9  -6  -1 2.33947 2.34213  17
   9   6   1 4.48196 1.41440  16
   9   6   1 6.97565 1.62205  11
   9   6   1 4.74482 1.96782  10
   9   6   1 6.81065 1.55861   8
   9   6   1 1.41890 2.56662  14
   9   6   1 5.53839 1.48655   4
  10   6  -1 22.4636 2.37079   5
 -10  -6  -1 22.6519 1.81680  22
  10  -6   1 20.8601 4.66504  14
 -10  -6  -1 25.8698 2.29986  18
  10   6  -1 20.4660 5.40794  14
  10   6  -1 24.0134 2.56307  16
  10   6  -1 24.5980 2.36961   2
  10   6  -1 26.5416 2.54540  11
  10   6  -1 23.4449 2.41256   8
 -10  -6  -1 25.7211 2.47324  13
  10   6  -1 24.7783 3.88686  10
 -10  -6  -1 20.5660 2.74170   6
  10  -6   1 21.2738 4.98640  17
  10   6  -1 27.9933 2.51243   4
 -10  -6  -1 23.6148 2.85551  21
 -10  -6  -1 33.1516 6.70905  17
 -10  -6   1 23.5460 2.46750   6
  10   6   1 25.1206 2.57191  16
  10   6   1 22.9859 2.23969   2
 -10  -6   1 23.8320 2.11752  18
 -10  -6   1 16.2991 4.97038  17
  10   6   1 25.7104 4.40442  10
  10   6   1 23.9541 2.54798   8
  10   6   1 21.9999 6.80440  14
 -10  -6   1 22.0825 2.36565   7
 -10  -6   1 20.7058 1.73196  22
  10  -6  -1 26.7807 5.20747  14
  10   6   1 27.7353 2.47064  11
  10   6   1 25.2209 2.46012   5
 -10  -6   1 24.8077 2.42730  21
  10   6   1 23.8101 2.36218   4
 -10  -6   1 25.7878 2.36911  13
  10  -6  -1 20.0474 4.76749  17
  11  -6   1 5.25146 3.23606  17
 -11  -6  -1 9.97206 2.10090   6
 -11  -6  -1 12.7593 2.04891  18
  11   6  -1 10.0610 2.13266   8
  11   6  -1 13.7589 2.32235   2
 -11  -6  -1 10.0920 2.02327  13
 -11  -6  -1 7.24413 1.77403  21
  11   6  -1 8.73001 1.98999  16
  11   6  -1 11.4648 2.03253  11
  11   6  -1 14.6926 4.83767  14
 -11  -6  -1 9.80489 4.13211  17
 -11  -6  -1 12.7876 1.71064  22
  11   6  -1 9.43649 2.85430  10
  11  -6   1 12.7913 4.30751  14
  11   6  -1 8.84267 1.99436   4
 -11  -6   1 10.1816 2.12625  21
  11   6   1 5.49741 2.37820  10
  11  -6  -1 12.0202 4.23845  17
  11   6   1 10.7065 2.13825  16
  11   6   1 8.02729 1.84360  11
  11   6   1 10.0011 4.05869  14
 -11  -6   1 3.24595 3.72187  17
 -11  -6   1 9.30789 2.07238   6
  11  -6  -1 5.00800 3.20692  14
 -11  -6   1 10.1757 1.84829  13
  11   6   1 9.39384 2.00940   4
  11   6   1 8.89079 2.01600   8
  11   6   1 9.10282 1.97657   2
 -11  -6   1 9.01546 1.67706  18
 -11  -6   1 12.2358 1.63672  22
  12   6  -1 6.26213 1.87208   4
 -12  -6  -1 5.20883 2.24633  18
  12   6  -1 3.58070 1.75508   2
 -12  -6  -1 6.12418 4.06249  17
 -12  -6  -1 6.22628 1.33850  22
  12   6  -1 6.59206 3.95054  14
 -12  -6  -1 6.07399 1.82854  21
  12  -6   1 4.08527 3.31978  14
  12   6  -1 8.39949 2.95492  10
 -12  -6  -1 4.57705 1.55259  13
  12   6  -1 4.85594 1.75878  16
  12  -6   1 1.48800 2.91059  17
 -12  -6  -1 2.94309 1.61235   6
  12   6  -1 4.07968 1.75919   8
  12   6  -1 4.65821 1.75686  11
 -12  -6   1 2.70245 1.25518  18
  12   6   1 13.0105 4.49772  14
  12   6   1 3.85653 1.62739   8
 -12  -6   1 5.52544 1.27434  22
 -12  -6   1 3.93164 1.74064   6
  12   6   1 8.44023 1.94750   2
  12   6   1 4.94997 1.89748  16
 -12  -6   1 2.92581 1.77282  21
  12   6   1 5.51575 1.82966   4
 -12  -6   1 12.0110 7.41004  17
  12   6   1 5.04656 2.32446  10
  12  -6  -1 2.35459 3.28923  14
  12  -6  -1 8.81543 3.48975  17
  12   6   1 6.52025 1.87781  11
 -12  -6   1 7.94513 1.75620  13
  13   6  -1 60.8343 4.06525   2
  13   6  -1 56.6810 6.09227  10
  13  -6   1 51.4190 8.26297  17
  13   6  -1 55.1425 4.08127   8
 -13  -6  -1 58.9232 3.46411  18
  13   6  -1 53.0637 4.13717  16
 -13  -6  -1 65.7765 3.28440  22
  13   6  -1 51.4190 9.05966  14
 -13  -6  -1 56.0408 3.79394  13
  13   6  -1 58.2754 4.28061  11
  13  -6   1 57.4240 7.56651  14
 -13  -6  -1 61.4441 2.88108  19
  13   6  -1 57.0879 4.01484   4
 -13  -6  -1 58.9421 4.13194   6
  13   6   1 67.1587 4.35001   2
  13   6   1 48.3497 5.60293  10
  13  -6  -1 45.3612 8.25501  17
 -13  -6   1 54.0822 3.33649  18
 -13  -6   1 52.7598 2.98867  22
 -13  -6   1 56.8747 4.15683  21
 -13  -6   1 54.0921 3.97046   6
  13  -6  -1 56.1093 7.39072  14
 -13  -6   1 56.0046 2.49050  19
 -13  -6   1 57.8374 3.67604  13
  13   6   1 61.2681 4.27079  11
  13   6   1 51.0485 4.11617  16
  13   6   1 54.8902 4.25662   8
  13   6   1 67.2542 8.49319  14
  13   6   1 61.1025 4.03125   4
  14  -6   1 0.74226 2.84489  14
  14  -6   1 0.79072 1.24743   4
  14   6  -1 1.97773 1.70298   2
  14   6  -1 -1.7923 1.63783  10
 -14   6   1 1.67997 0.84479   5
  14   6  -1 0.07304 1.52488   8
  14   6  -1 0.43024 1.67129  11
 -14  -6  -1 0.10714 1.33188  18
 -14  -6  -1 -0.3601 1.02209  22
  14   6  -1 -0.5681 1.57303   4
 -14  -6  -1 1.17414 1.56184   6
  14   6  -1 2.00715 1.75360  16
  14  -6   1 0.25665 1.39125  16
 -14  -6  -1 0.04773 1.08716  19
  14  -6   1 2.41231 1.36838   2
  14  -6   1 0.52202 1.25051   8
  14   6  -1 0.49102 3.55841  14
 -14  -6  -1 -0.4557 1.11356  13
  14  -6   1 1.54841 1.43694  11
  14   6   1 4.57577 1.88708   2
 -14  -6   1 0.38781 1.25914  18
 -14   6  -1 1.03021 0.72551   5
  14   6   1 0.51545 1.71541  16
  14  -6  -1 6.07202 3.51721  14
  14  -6  -1 0.15817 1.28297   4
  14   6   1 1.72811 3.57971  14
 -14  -6   1 1.84404 1.17572  22
  14   6   1 3.10608 1.74890   8
 -14  -6   1 0.36699 1.63748   6
 -14  -6   1 1.52809 1.41952  13
 -14  -6   1 0.72762 1.70390  21
  14   6   1 1.49779 1.74698  11
  14   6   1 0.19106 1.95395  10
  14   6   1 0.54324 1.58765   4
  15   6  -1 59.7332 4.74260  11
  15   6  -1 64.5744 5.00564  16
 -15  -6  -1 64.3911 4.83754   6
  15   6  -1 66.1148 5.03262   8
  15   6  -1 51.5529 9.45555  14
  15  -6   1 64.2666 3.82945   2
 -15  -6  -1 64.2377 3.60947  22
 -15   6   1 64.8619 3.01963   5
  15  -6   1 64.4861 4.16458  11
  15   6  -1 63.7171 4.49239   4
  15  -6   1 66.4796 4.01841   8
  15   6  -1 56.6425 6.67203  10
 -15  -6  -1 59.3035 3.75525  18
  15  -6   1 42.3525 7.37752  14
  15   6  -1 62.6721 4.75941   2
 -15  -6  -1 56.3712 3.90100  13
  15  -6   1 73.2162 4.30647  16
  15  -6   1 71.8424 3.74013   4
  15  -6  -1 66.6864 3.96655   2
  15  -6  -1 67.0222 4.16870   8
 -15  -6   1 64.0238 3.64630  18
  15   6   1 63.8628 4.71790   2
 -15  -6   1 63.7586 4.80327   6
  15   6   1 55.1293 9.74648  14
  15  -6  -1 61.8092 4.20279  11
  15   6   1 57.3900 4.79366  16
  15  -6  -1 45.5109 9.55210  14
 -15  -6   1 63.8078 3.61916  22
  15   6   1 49.7205 4.60589  11
 -15   6  -1 63.3257 2.82678   5
  15  -6  -1 59.8627 3.89150   4
  15  -6  -1 65.4470 4.35024  16
 -15  -6   1 59.4405 3.96230  13
  15   6   1 66.7907 4.50769   4
  15   6   1 70.0124 5.10592   8
  15   6   1 57.8539 6.59438  10
  16   6  -1 2.03332 2.27932  16
  16  -6   1 9.13943 2.28703  16
 -16  -6  -1 7.47552 2.25169  22
  16   6  -1 3.16328 2.24672  11
  16   6  -1 7.46833 3.26770  10
  16  -6   1 3.14663 1.69758   2
  16  -6   1 5.53942 1.80908   4
  16   6  -1 6.25547 2.71636   8
  16  -6   1 6.25792 5.41090  14
  16   6  -1 10.4729 2.86920   4
  16  -6   1 5.35910 2.02353  11
 -16  -6  -1 8.95486 2.73614  13
 -16  -6  -1 4.13286 2.26317   6
 -16  -6  -1 4.83247 2.01881  18
  16  -6   1 7.56865 2.08760   8
  16   6  -1 6.39687 2.43223   2
  16   6   1 11.3356 3.03465   8
 -16  -6   1 5.79446 2.11396  22
  16  -6  -1 7.30607 2.01390   4
 -16  -6   1 5.83766 2.56684   6
  16  -6  -1 4.94895 2.12897  16
  16  -6  -1 10.8243 5.36955  14
  16   6   1 3.40455 2.04018   4
  16   6   1 2.65957 2.17748  11
  16   6   1 6.78304 2.38498  16
  16  -6  -1 5.33193 1.92927   2
  16  -6  -1 7.89267 2.14376   8
 -16  -6   1 6.58755 2.15370  13
  16   6   1 1.84814 2.18057   2
  16  -6  -1 4.41408 2.03780  11
 -16  -6   1 6.59506 1.90432  18
  16   6   1 1.87439 2.64169  10
  17  -6   1 21.8530 3.25636  16
  17  -6   1 19.9594 2.95492   2
  17   6  -1 15.2948 3.26008   2
  17  -6   1 15.9808 2.89719  11
  17   6  -1 11.6433 4.40617  10
 -17  -6  -1 17.9475 3.59681   6
 -17  -6  -1 15.1272 2.40294  22
  17   6  -1 14.3552 3.21223  11
 -17  -6  -1 18.5710 2.75860  18
 -17  -6  -1 13.6976 2.81076  13
  17   6  -1 15.9559 3.54141   8
  17   6  -1 18.8453 3.40704   4
  17   6  -1 16.2044 3.56132  16
  17  -6   1 21.6487 2.79372   4
 -17  -6   1 15.2723 2.58419  18
  17   6   1 21.9766 3.79123   8
 -17  -6   1 14.7974 2.64369  13
  17   6   1 21.2701 5.10795   4
  17  -6  -1 18.8362 2.86733   4
  17   6   1 17.3452 3.35376  16
  17  -6  -1 21.5284 3.18582   2
  17  -6  -1 17.3818 3.20877  16
  17   6   1 18.8804 3.37926   2
  17  -6  -1 16.0247 2.96690  11
  17  -6  -1 18.7775 3.15647   8
 -17  -6   1 20.4479 2.72314  22
 -17  -6   1 18.8297 3.66565   6
  17   6   1 19.1541 3.61094  11
  17   6   1 17.5216 4.81802  10
   0   7  -1 1.62321 1.99119  17
   0   7  -1 -0.1976 0.46095   8
   0  -7  -1 2.32626 2.15289  17
   0   7   1 0.15687 0.70382   4
   0   7   1 -0.8631 1.31182  14
   0  -7  -1 -0.0748 0.81262  13
   0   7  -1 0.58815 0.57649  11
   0  -7  -1 0.64825 0.74735   6
   0  -7   1 0.15353 0.45984   7
   0  -7   1 -0.4186 0.63040  21
   0  -7  -1 0.28895 0.67108  21
   0   7  -1 0.16854 0.94388   5
   0   7   1 0.44702 0.61467   8
   0  -7  -1 -0.0079 0.79739  10
   0  -7   1 0.14714 0.73739  10
   0   7   1 0.16110 0.64444   2
   0  -7   1 0.71646 0.86252  13
   0   7  -1 -0.0169 0.55867   2
   0   7  -1 0.24863 0.64435   4
   0   7   1 -0.2792 0.48371  11
   0  -7  -1 0.24661 0.87948  18
   0  -7   1 0.68210 0.95500  18
   0   7  -1 0.21362 0.59255  16
   0  -7   1 1.48844 2.13398  17
   0   7   1 0.25843 0.62787  10
   0  -7   1 -0.7386 0.76022   6
   0   7   1 0.53750 0.59265  16
   0   7  -1 -0.8207 1.34824  14
   0   7   1 -0.7761 1.57653  17
   0   7  -1 0.07718 0.72312  10
   0   7   1 0.42979 0.97147   5
   1   7  -1 2482.66 13.6003  11
   1   7  -1 2491.19 14.3209  16
   1   7  -1 2525.45 22.1588   5
   1  -7   1 2502.09 13.8184  21
   1  -7   1 2364.10 41.9056  14
   1   7  -1 2494.48 14.8047   8
  -1   7   1 2353.75 35.5559  14
  -1   7   1 2532.73 20.0052   5
   1  -7   1 2548.79 17.1251  13
   1   7  -1 2355.01 36.3414  14
  -1   7   1 2469.76 32.5175  17
   1  -7   1 2540.07 37.8055  17
  -1   7   1 2473.18 13.8122  11
  -1   7   1 2515.19 14.8856   8
  -1   7   1 2439.93 16.9201   4
   1   7  -1 2456.11 14.7077   2
  -1  -7  -1 2491.90 16.8849  13
   1  -7   1 2446.75 20.1186  10
   1  -7   1 2504.95 16.2974   6
  -1  -7  -1 2491.37 16.1539   6
  -1  -7  -1 2442.50 21.7594  10
  -1  -7  -1 2502.21 13.6523  21
   1   7  -1 2419.57 35.5552  17
   1  -7   1 2480.42 10.8096   7
  -1  -7  -1 2499.41 37.3458  17
  -1   7   1 2492.64 14.6185   2
  -1   7   1 2494.38 14.4239  16
  -1   7  -1 2496.75 13.5136  16
   1  -7  -1 2435.44 34.7724  17
  -1   7  -1 2482.17 12.8710  11
  -1  -7   1 2410.81 21.4584  10
   1   7   1 2486.96 14.4548  11
   1  -7  -1 2499.97 20.4186  10
   1  -7  -1 2490.88 12.5745  21
  -1   7  -1 2491.40 34.3432  17
  -1   7  -1 2491.28 14.0840   2
   1   7   1 2493.59 15.2551   2
  -1   7  -1 2478.88 14.0414   8
   1   7   1 2427.02 36.9729  14
  -1   7  -1 2468.17 19.9747   5
   1   7   1 2507.74 15.4421   8
   1  -7  -1 2526.75 17.4688  18
  -1  -7   1 2508.23 14.7432  21
  -1  -7   1 2484.09 38.6892  17
   1   7   1 2503.26 21.7390   5
   1  -7  -1 2456.41 16.4774  13
  -1  -7   1 2516.21 16.9974   6
   1  -7  -1 2489.78 15.3294   6
  -1   7  -1 2494.99 36.2723  14
   1   7   1 2493.87 15.1172  16
  -1  -7   1 2491.87 11.6911   7
  -1   7  -1 2500.94 15.9076   4
   1   7   1 2519.26 34.7526  17
  -2  -7  -1 154.692 5.37650  13
   2   7  -1 164.043 3.67121  11
   2   7  -1 157.580 4.03780   9
  -2   7   1 164.524 9.39332  14
   2   7  -1 155.639 9.83024  14
  -2  -7  -1 163.550 4.41728   6
   2  -7   1 164.745 3.59577  21
  -2   7   1 166.870 3.84580   2
  -2   7   1 172.176 6.75569   4
   2  -7   1 171.724 4.57244  13
   2   7  -1 165.814 9.84554  17
   2   7  -1 166.486 4.03367   8
   2  -7   1 148.051 13.0209  14
   2   7  -1 164.715 4.38905   4
  -2  -7  -1 163.000 3.75797  21
   2   7  -1 160.769 5.68119  10
   2   7  -1 156.125 3.88589   2
   2  -7   1 163.243 4.17179   6
  -2  -7  -1 153.415 4.42806  18
  -2   7   1 167.503 3.61908  11
   2  -7   1 163.275 3.40224  20
  -2   7   1 158.229 2.38567   3
  -2   7   1 158.258 3.68104  16
   2   7  -1 166.926 3.90795  16
   2  -7   1 165.439 3.59582  20
  -2   7   1 164.806 8.46726  17
   2   7  -1 151.166 6.76807   5
   2  -7   1 170.791 5.13920  10
  -2  -7  -1 164.677 2.74438   7
  -2  -7  -1 160.765 9.94481  17
  -2   7   1 157.082 4.79079   5
  -2   7   1 168.656 3.88824   8
   2  -7   1 174.874 9.82667  17
   2  -7   1 160.110 5.69703  18
  -2  -7   1 162.713 4.55010  13
  -2  -7   1 164.721 4.56404   6
   2  -7  -1 164.821 3.94068   6
  -2   7  -1 170.668 4.97143   5
  -2   7  -1 160.415 3.57175   2
  -2   7  -1 165.882 4.13767   4
   2   7   1 159.647 3.82127  11
   2   7   1 163.475 4.02436  16
   2  -7  -1 163.458 3.39071  20
  -2   7  -1 163.862 9.34244  14
   2   7   1 175.718 4.27578   8
   2   7   1 164.768 4.38744   4
  -2   7  -1 164.039 3.47641  16
   2   7   1 171.724 9.58184  17
  -2  -7   1 162.548 3.25146   7
   2  -7  -1 155.231 4.18991  13
   2   7   1 160.650 9.83931  14
  -2   7  -1 158.815 8.81214  17
  -2   7  -1 172.619 3.37703  11
  -2   7  -1 164.206 3.60209   8
   2   7   1 156.700 5.63445  10
  -2  -7   1 155.142 4.62451  18
   2  -7  -1 164.913 4.56494  18
   2  -7  -1 166.796 3.26010  21
   2  -7  -1 154.530 4.93011  10
   2  -7  -1 195.366 9.73759  17
   2   7   1 149.077 6.63419   5
  -2  -7   1 178.406 10.9047  17
  -2  -7   1 165.708 4.05764  21
   3   7  -1 45.2020 5.65082  14
   3  -7   1 39.4470 2.84381  20
  -3   7   1 39.6481 1.91480  16
  -3   7   1 40.9490 2.34637   5
  -3  -7  -1 42.3945 2.40647   6
   3   7  -1 33.4219 5.75928  17
   3   7  -1 38.9008 1.97220  11
  -3   7   1 43.6003 2.26766   4
   3   7  -1 38.3114 2.38014  20
  -3   7   1 41.7314 4.86387  14
  -3  -7  -1 35.0405 5.91092  17
  -3   7   1 34.7516 4.08302  17
  -3   7   1 38.8072 1.91141   8
  -3  -7  -1 39.9473 2.07577  21
   3  -7   1 41.5433 4.97862  17
   3  -7   1 40.0129 1.85798  21
   3   7  -1 39.3548 2.11228   2
   3   7  -1 37.2079 2.03621  16
   3  -7   1 37.6264 3.73749  13
  -3  -7  -1 39.4489 2.46351  13
  -3   7   1 38.4404 1.82902  11
  -3  -7  -1 44.7709 1.67236   7
  -3  -7  -1 41.0546 2.47291  18
  -3   7   1 40.9865 1.96553   2
   3   7  -1 42.5342 2.41543   4
   3   7  -1 42.6619 2.66974   8
   3  -7   1 44.3152 2.29815   6
   3   7  -1 41.5165 3.19303  10
   3   7  -1 43.5847 3.31541   5
  -3   7  -1 39.7211 2.11324   4
   3   7   1 38.6667 5.08236  14
  -3   7  -1 40.4765 1.87328   2
   3  -7  -1 39.3270 2.19615  13
  -3   7  -1 41.7572 1.71611  11
  -3  -7   1 42.2009 2.22189  21
  -3   7  -1 36.0636 4.37392  17
   3   7   1 44.4027 2.37053   4
   3   7   1 33.9072 2.25219  20
   3  -7  -1 39.0683 2.84257  20
  -3  -7   1 38.8807 1.28794  12
   3  -7  -1 38.6300 1.66112  21
  -3   7  -1 45.3439 2.47235   5
  -3  -7   1 39.8328 1.78197   7
  -3   7  -1 41.1508 1.86137   8
   3   7   1 41.1194 2.51431  20
  -3   7  -1 41.1623 1.82499  16
   3  -7  -1 36.0701 4.57030  17
   3   7   1 34.1372 5.72854  17
   3   7   1 43.8788 2.30750   8
  -3   7  -1 43.7084 5.01453  14
  -3  -7   1 38.3457 2.36552  18
   3   7   1 44.2985 3.28949  10
   3   7   1 38.1138 3.08432   5
   3   7   1 43.4606 2.20639   2
   3   7   1 37.0204 1.97831  11
  -3  -7   1 43.2756 2.52631  13
   3  -7  -1 40.6551 2.05483   6
  -3  -7   1 42.1860 2.63674   6
  -3  -7   1 41.3531 6.55479  17
   4  -7   1 1.14782 0.66162  21
  -4   7   1 2.37069 0.78560   5
   4  -7   1 2.82112 0.86072  10
  -4   7   1 2.21173 0.79659   4
  -4   7   1 0.98229 0.59211  11
   4   7  -1 0.79924 1.03388   5
   4   7  -1 1.38144 0.85606   4
  -4  -7  -1 2.82473 1.00949  18
  -4  -7  -1 2.40261 0.67659   7
   4   7  -1 2.36431 0.86971   8
   4   7  -1 1.21447 0.68207  16
   4   7  -1 1.77546 2.31365  17
  -4   7   1 0.00422 1.37682  14
   4   7  -1 1.14604 1.09583  20
  -4  -7  -1 1.99629 2.03133  17
   4   7  -1 1.04653 1.80323  14
  -4  -7  -1 0.77372 0.79401  13
   4   7  -1 0.61971 0.72892   2
  -4   7   1 1.26389 0.66017   8
  -4   7   1 1.74901 1.61873  17
   4   7  -1 1.61414 1.05829  10
   4  -7   1 2.63321 0.91531   6
  -4  -7  -1 1.86564 0.48549  22
  -4   7   1 1.66866 0.65317   2
  -4  -7  -1 1.71185 0.89197  21
  -4  -7  -1 2.90106 1.04730   6
   4  -7   1 -1.7056 1.13187  17
  -4   7   1 2.06498 0.75460  16
  -4   7  -1 1.00967 1.66827  14
   4   7   1 0.68375 1.11098  20
   4  -7  -1 2.30128 1.83921  17
   4  -7  -1 0.97691 0.69504   6
   4   7   1 -0.8377 1.85254  17
  -4   7  -1 1.51659 0.62014  16
  -4  -7   1 1.92328 1.01384  21
  -4   7  -1 2.73677 0.81600   5
   4   7   1 1.90168 0.77731   8
   4  -7  -1 2.49694 0.83867  10
  -4  -7   1 1.67063 0.88774  18
  -4   7  -1 2.43145 1.92692  17
   4  -7  -1 1.09751 0.61583  21
   4   7   1 1.59237 0.73880   2
  -4   7  -1 1.45769 0.58428   2
  -4  -7   1 1.38875 0.47235  12
  -4  -7   1 2.53507 0.77470   7
  -4  -7   1 2.30295 0.95450   6
   4   7   1 1.52208 0.79585  16
   4   7   1 1.56330 0.81464   4
   4  -7  -1 2.09452 1.15934  20
  -4  -7   1 2.44809 0.54867  22
   4   7   1 1.63770 1.02686  10
  -4   7  -1 1.77920 0.60371  11
  -4   7  -1 0.95540 0.55414   8
   4  -7  -1 2.75373 0.95151  13
   4   7   1 0.18499 1.04436   5
  -4  -7   1 -0.0006 1.65874  17
   4  -7  -1 1.89222 0.90563  18
   4   7   1 3.31874 1.91572  14
   4   7   1 0.56003 0.62927  11
  -4  -7   1 0.98190 0.83883  13
   5   7  -1 6.32347 1.25479  16
   5   7  -1 8.57534 1.37798   8
  -5   7   1 10.2564 2.73860  17
  -5  -7  -1 9.33633 1.64227   6
  -5   7   1 7.86828 1.14322   2
  -5  -7  -1 6.11562 1.43295  21
  -5   7   1 8.54688 0.94022   5
   5  -7   1 10.0982 1.30774  21
  -5  -7  -1 10.4305 1.13131   7
  -5  -7  -1 10.2156 1.70094  13
   5   7  -1 9.04277 1.42354   2
   5  -7   1 13.7081 1.72398   6
   5   7  -1 6.40192 2.93653  14
   5  -7   1 9.39281 1.33086  10
  -5  -7  -1 8.92119 1.51244  18
   5   7  -1 8.43695 1.98119   5
  -5   7   1 10.6912 1.49069   4
  -5   7   1 7.67486 1.11738  11
   5   7  -1 8.73246 1.49711   4
   5  -7   1 6.97113 2.67531  17
  -5  -7  -1 5.15167 2.98230  17
  -5   7   1 8.67102 3.18962  14
   5   7  -1 9.35769 3.54584  17
  -5  -7  -1 9.43501 0.90329  22
  -5   7   1 8.15434 1.45084   8
   5   7  -1 8.94580 1.40039  11
  -5   7   1 9.17415 1.22186  16
   5   7  -1 8.96245 2.20302  20
   5   7  -1 7.92647 2.00102  10
   5  -7  -1 5.88970 2.60158  17
  -5   7  -1 9.40118 1.35476   4
   5   7   1 6.70884 1.95123  10
  -5  -7   1 7.27323 1.44230   6
  -5  -7   1 8.58498 0.91932  12
   5  -7  -1 4.57187 2.18804  20
  -5  -7   1 10.0925 0.93991  22
   5  -7  -1 9.09832 1.19292  21
   5  -7  -1 10.4572 1.26559  10
  -5   7  -1 9.35494 2.93264  17
   5   7   1 7.41786 1.29355  16
  -5   7  -1 9.13557 1.17784  16
  -5  -7   1 10.8523 1.71559  18
  -5  -7   1 8.93188 1.25463   7
   5   7   1 10.3046 1.52760   2
  -5   7  -1 9.62907 0.92700   5
   5   7   1 6.54339 1.73103   5
  -5  -7   1 9.10246 1.57438  13
   5   7   1 3.42498 2.70345  17
  -5   7  -1 9.04742 3.06993  14
  -5  -7   1 12.4478 1.72338  21
  -5   7  -1 8.49883 1.09414   8
   5   7   1 7.79015 1.36276   8
  -5   7  -1 7.68163 1.03105  11
   5   7   1 10.3412 1.65494   4
   5  -7  -1 8.39134 1.33436   6
   5   7   1 10.0867 1.49921  11
   5   7   1 13.3405 4.05917  14
  -5   7  -1 10.3937 1.28040   2
  -6  -7  -1 -0.2637 0.58199   7
  -6  -7  -1 0.93618 0.98292  13
   6   7  -1 0.07038 0.71556  11
  -6  -7  -1 -0.4729 0.65225  18
  -6  -7  -1 -0.2197 0.73729   6
   6   7  -1 -2.0891 1.43424  14
   6   7  -1 0.15115 1.34134  20
  -6  -7  -1 -0.9048 1.68966  17
  -6  -7  -1 0.53140 0.46687  22
  -6  -7  -1 1.54438 0.89210  21
   6   7  -1 0.37236 0.76843   8
   6   7  -1 2.11850 0.96289   4
   6   7  -1 1.24322 1.05105   5
   6   7  -1 -0.5523 0.95513  10
   6   7  -1 -0.2753 0.58542   2
   6   7  -1 -0.4020 0.71329  16
   6  -7   1 2.29354 1.95100  17
   6  -7   1 -0.2833 0.43126  10
   6  -7  -1 0.81264 0.55497  10
  -6  -7   1 0.42436 0.67428   7
  -6  -7   1 1.35185 0.95103  21
  -6  -7   1 1.02350 0.98702   6
   6   7   1 -0.2356 2.00909  17
  -6  -7   1 -0.6984 0.40987  22
   6   7   1 1.20130 0.87079   8
   6   7   1 0.16464 1.03000  10
   6   7   1 0.26589 0.75733  11
   6  -7  -1 -1.5594 1.52592  17
   6   7   1 0.04689 0.68414  16
   6   7   1 0.88134 1.02261   5
  -6  -7   1 -0.5444 0.58253  13
   6   7   1 2.11235 2.09188  14
   6  -7  -1 2.18448 1.86209  17
  -6  -7   1 -0.3716 0.64412  18
  -6  -7   1 -2.0263 1.52693  17
   6   7   1 0.12344 0.61033   2
   6   7   1 0.16075 0.72645   4
  -7  -7  -1 50.1479 3.05571  13
   7   7  -1 56.3562 6.91137  14
  -7  -7  -1 53.4723 2.97589  21
   7   7  -1 56.3206 3.02658   8
   7   7  -1 50.1314 2.86130   2
  -7  -7  -1 49.8458 2.92704  18
   7   7  -1 44.2570 4.21343  10
   7  -7   1 59.3723 5.86307  17
  -7  -7  -1 58.3475 7.45924  17
   7   7  -1 48.6770 2.80415  11
  -7  -7  -1 47.0952 3.13531   6
   7   7  -1 58.1632 3.23647   4
   7   7  -1 52.2279 2.97622  16
  -7  -7  -1 52.2534 2.11070  22
   7   7  -1 55.0135 3.88051   5
   7  -7   1 60.0591 6.27725  14
  -7  -7  -1 55.3253 2.77917   7
   7  -7   1 54.2288 6.32653  17
   7   7   1 52.5280 3.73224   5
   7   7   1 57.0089 3.16042   8
  -7  -7   1 56.7101 2.80858   7
   7   7   1 49.4158 2.80669   2
   7   7   1 50.2262 4.38739  10
  -7  -7   1 51.2584 2.84844  18
   7  -7  -1 52.4690 2.50803  10
   7   7   1 59.8734 3.04135  11
   7   7   1 57.8882 6.91053  14
  -7  -7   1 51.3522 2.10840  22
   7  -7  -1 49.8521 5.92276  14
   7   7   1 56.2382 3.01325   4
  -7  -7   1 51.8869 2.99937  21
   7   7   1 60.1138 3.14187  16
  -7  -7   1 48.9233 3.00186  13
   7  -7  -1 58.4555 6.14374  17
  -7  -7   1 51.0865 8.21049  17
  -7  -7   1 49.2079 3.27085   6
   7  -7  -1 56.1435 5.47664  17
   8   7  -1 18.0231 2.27112   8
  -8  -7  -1 17.9685 2.48699   6
  -8  -7  -1 18.7921 1.86233   7
   8  -7   1 16.7067 4.59352  17
   8   7  -1 18.8716 2.29090  11
  -8  -7  -1 16.6383 2.13672  18
   8   7  -1 18.9381 1.95758   2
  -8  -7  -1 22.4050 1.61351  22
  -8  -7  -1 19.4940 2.37282  13
   8   7  -1 20.9059 2.22735  16
  -8  -7  -1 22.3560 5.36676  17
   8  -7   1 21.4404 4.86591  14
  -8  -7  -1 20.3786 2.03669  21
   8  -7   1 21.3815 4.83426  17
   8   7  -1 18.6718 2.55110   5
   8   7  -1 22.3418 2.65569   4
   8   7  -1 21.2263 3.37604  10
   8   7   1 23.5947 2.12081   2
   8   7   1 16.2370 5.04159  14
  -8  -7   1 18.1948 2.36871  21
   8   7   1 28.0908 4.10035  10
   8   7   1 19.8853 2.43389   8
   8  -7  -1 21.9365 4.77985  17
  -8  -7   1 19.2309 2.26681   7
   8   7   1 19.9543 2.08360  16
  -8  -7   1 20.0164 1.56977  22
  -8  -7   1 16.6251 4.91938  17
   8   7   1 19.2452 2.36888   4
   8   7   1 21.9929 2.11938  11
   8   7   1 21.7603 2.51161   5
  -8  -7   1 17.2426 2.21798  13
   8  -7  -1 19.1095 3.95197  17
  -8  -7   1 17.6790 1.96802  18
   8  -7  -1 15.7241 4.39868  14
  -8  -7   1 24.5667 2.43694   6
   9   7  -1 2.19413 1.21698  16
   9   7  -1 6.25789 3.47215  14
   9   7  -1 1.16996 1.15922   8
   9   7  -1 0.99658 1.62537  10
   9   7  -1 2.22408 1.16034   2
   9   7  -1 3.82974 1.35337  11
  -9  -7  -1 3.30413 3.22982  17
  -9  -7  -1 0.84647 1.07487  21
   9   7  -1 3.24512 1.37468   4
  -9  -7  -1 3.60069 1.00750  22
   9  -7   1 1.14329 1.92768  14
   9  -7   1 0.78542 2.51009  17
  -9  -7  -1 4.20755 1.45949   6
   9   7  -1 2.23054 1.34918   5
  -9  -7  -1 3.32462 1.31999  13
  -9  -7  -1 2.34901 1.30635  18
  -9  -7   1 3.15416 1.46176   6
   9   7   1 2.86765 1.20632  11
  -9  -7   1 2.76361 3.12417  17
   9   7   1 1.74303 1.25325   8
  -9  -7   1 4.51671 1.41853  13
  -9  -7   1 3.38391 1.26461  18
   9   7   1 4.75971 1.42966   2
   9  -7  -1 2.56939 2.44704  17
  -9  -7   1 4.23254 1.40132  21
   9  -7  -1 3.71144 3.29624  17
   9   7   1 4.32674 1.30052   4
   9   7   1 1.24991 1.11779  16
   9  -7  -1 -1.7288 1.92555  14
   9   7   1 2.31178 2.46325  14
  -9  -7   1 3.59563 1.34285   7
   9   7   1 1.69080 1.18231   5
   9   7   1 2.49235 1.75261  10
  -9  -7   1 4.77535 1.06507  22
  10  -7   1 73.4328 7.40863  14
 -10  -7  -1 74.1212 4.07639  13
  10   7  -1 85.0242 9.15686  14
  10   7  -1 73.1201 4.07164   4
  10   7  -1 66.2123 3.87333   8
 -10  -7  -1 73.8569 3.67605  18
  10   7  -1 84.1693 6.52594  10
  10   7  -1 69.4755 3.89872  16
 -10  -7  -1 75.7279 3.03700  22
  10   7  -1 79.0168 4.15191   2
 -10  -7  -1 85.1983 4.55022   6
  10  -7   1 85.0230 8.51011  17
  10   7  -1 76.2606 4.00761  11
  10   7  -1 68.2971 4.14246   5
 -10  -7   1 68.3377 4.14751   6
  10   7   1 66.0558 5.78844  10
  10   7   1 71.6317 8.65528  14
 -10  -7   1 61.6503 4.43368  21
  10   7   1 69.0174 4.04738   8
 -10  -7   1 78.6266 3.73012  18
  10   7   1 70.1147 3.90068   4
  10  -7  -1 70.4702 7.72066  17
  10   7   1 76.0995 4.20691  16
 -10  -7   1 75.4870 3.03315  22
 -10  -7   1 73.6158 4.55463  13
  10  -7  -1 70.2304 7.75986  14
  10   7   1 76.7281 4.06959   2
 -10  -7   1 80.0017 4.07319   7
  10   7   1 74.3966 3.98125  11
  10   7   1 66.6910 4.09509   5
 -10  -7   1 62.4200 11.3814  17
 -11  -7  -1 105.272 10.6126  17
  11   7  -1 114.512 5.06673  11
  11   7  -1 103.870 4.88513   4
 -11  -7  -1 109.110 4.77240  13
  11   7  -1 110.517 5.07627   2
  11   7  -1 97.9255 10.1525  14
  11   7  -1 108.716 7.68502  10
  11   7  -1 93.2253 4.78344   8
  11  -7   1 93.5700 8.56766  14
 -11  -7  -1 107.446 4.88633  21
  11   7  -1 100.604 4.89217  16
 -11  -7  -1 107.602 3.75741  22
 -11  -7  -1 102.784 5.06249   6
  11  -7   1 98.3055 9.43442  17
 -11  -7   1 111.887 4.82646  13
  11  -7  -1 84.3863 8.83574  17
  11   7   1 104.579 5.13588  16
 -11  -7   1 100.827 4.99105  21
 -11  -7   1 110.880 4.46285  18
  11   7   1 105.675 4.85772   4
  11   7   1 107.455 7.49608  10
 -11  -7   1 101.769 3.68302  22
  11   7   1 106.658 5.04269  11
  11  -7  -1 89.9100 8.83696  14
 -11  -7   1 109.118 5.40379   6
  11   7   1 102.661 4.80871   2
  11   7   1 97.8941 4.86357   8
  11   7   1 100.977 10.3847  14
 -11  -7   1 100.922 10.8426  17
 -12  -7  -1 150.186 5.47574  18
  12   7  -1 143.152 5.91879   2
  12   7  -1 147.930 6.17533  16
  12  -7   1 143.411 11.7776  17
  12   7  -1 165.605 13.4572  14
  12   7  -1 152.285 6.24887  11
  12  -7   1 137.679 10.5112  14
  12   7  -1 155.978 6.25495   4
 -12  -7  -1 147.816 6.29014   6
 -12  -7  -1 150.874 5.71700  13
  12   7  -1 147.885 9.08651  10
  12   7  -1 138.609 6.16903   8
 -12  -7  -1 137.748 4.45442  22
 -12  -7  -1 139.539 5.85171  21
 -12  -7   1 157.777 5.93019  13
  12   7   1 142.974 5.96434   2
  12  -7  -1 132.469 10.9093  14
  12  -7  -1 151.017 11.5974  17
  12   7   1 156.591 9.31440  10
  12   7   1 139.026 6.14182  16
  12   7   1 148.603 6.06245  11
  12   7   1 149.507 5.94417   4
 -12  -7   1 150.683 4.64687  22
 -12  -7   1 132.538 5.79665  21
 -12  -7   1 147.940 6.37888   6
 -12  -7   1 138.248 5.08346  18
  12   7   1 132.428 11.8991  14
  12   7   1 148.310 6.35044   8
 -13  -7  -1 244.296 6.02461  22
 -13  -7  -1 246.179 7.94323  21
  13   7  -1 276.665 12.7345  10
  13   7  -1 245.102 8.13101   2
 -13  -7  -1 237.647 6.90556  18
  13  -7   1 236.569 13.6957  14
  13   7  -1 245.406 8.39682   8
  13   7  -1 238.110 8.00448  11
  13  -7   1 216.875 15.0417  17
 -13  -7  -1 260.096 7.73900  13
 -13  -7  -1 235.769 8.13431   6
  13   7  -1 239.326 8.26086  16
  13   7  -1 258.802 8.20965   4
 -13  -7   1 254.598 6.90596  18
  13   7   1 257.525 8.18392   2
  13  -7  -1 209.797 13.6032  17
  13   7   1 260.822 8.05711   4
 -13  -7   1 249.069 7.45255  13
 -13  -7   1 244.397 8.10202  21
  13  -7  -1 240.891 14.7455  14
  13   7   1 234.767 11.7137  10
  13   7   1 254.906 8.46183   8
 -13  -7   1 240.877 5.17379  19
 -13  -7   1 255.717 6.20217  22
  13   7   1 247.214 8.16975  11
  13   7   1 227.083 15.6452  14
  14   7  -1 6.84885 3.30656  10
  14   7  -1 9.42444 2.56008  16
  14   7  -1 4.08511 4.82028  14
  14  -7   1 7.84659 4.28366  14
  14   7  -1 5.15341 2.27109   8
  14   7  -1 8.18132 2.34911   4
 -14  -7  -1 11.4203 2.45729  13
  14  -7   1 12.7313 2.22391   2
 -14  -7  -1 9.39309 2.14820  18
  14  -7   1 11.3861 2.03993   4
  14   7  -1 8.18731 2.37378   2
 -14  -7  -1 11.6326 2.01487  22
 -14  -7  -1 10.5732 1.80257  19
 -14  -7  -1 7.90406 2.59880   6
  14   7  -1 3.89580 2.17669  11
  14   7   1 6.75599 2.37280   2
  14  -7  -1 8.02517 5.06081  14
 -14  -7   1 7.75655 1.83805  22
  14   7   1 9.92389 2.39646   4
 -14  -7   1 7.85623 2.32858   6
  14   7   1 8.53129 2.46431  16
  14   7   1 12.6868 5.20065  14
  14   7   1 10.8167 2.67593   8
 -14  -7   1 11.0823 2.10107  18
 -14  -7   1 10.5368 2.57001  21
 -14  -7   1 7.13325 2.08573  13
  14   7   1 11.0584 2.51427  11
  14   7   1 8.59117 3.47141  10
  15  -7   1 0.41237 1.14240   2
 -15  -7  -1 0.80282 1.36180  18
 -15  -7  -1 2.37757 1.69170  13
  15   7  -1 2.67971 2.55907   8
  15  -7   1 2.03470 1.44746   4
  15  -7   1 1.44913 1.54369   8
  15   7  -1 3.37911 2.68354  10
  15   7  -1 -0.7749 2.15999  16
  15  -7   1 1.44285 1.65566  16
 -15  -7  -1 2.50754 1.45948  22
  15  -7   1 1.24087 1.58090  11
 -15   7   1 2.52945 1.00408   5
 -15  -7  -1 3.95044 2.56466   6
  15   7  -1 1.97093 2.51267  11
  15   7  -1 0.98096 1.80266   4
 -15  -7   1 3.61837 2.67462   6
  15   7   1 0.13869 2.20334  16
  15  -7  -1 4.13963 1.57863   4
  15   7   1 4.14157 2.91113  10
  15  -7  -1 1.18812 1.51672   8
  15   7   1 1.87237 1.75916   4
  15   7   1 0.34604 1.93736  11
 -15  -7   1 1.16850 1.26708  22
  15  -7  -1 0.77329 1.52878   2
 -15  -7   1 1.51019 1.64064  13
  15  -7  -1 3.69337 4.53496  14
 -15   7  -1 2.59639 0.93488   5
  15   7   1 1.55485 2.45906   2
 -15  -7   1 -0.4768 1.19916  18
  16  -7   1 -0.8940 1.44989  16
  16   7  -1 0.82482 1.89334  11
 -16  -7  -1 0.01181 1.69227   6
  16  -7   1 -0.7566 1.40828  11
  16   7  -1 0.41677 1.83409   2
  16   7  -1 0.12556 2.04623  10
  16  -7   1 -1.7425 1.07661   2
  16  -7   1 0.63700 1.30737   4
 -16  -7  -1 0.50855 1.50449  22
  16   7  -1 0.07887 1.80989  16
  16   7  -1 -0.6438 1.87044   4
  16   7  -1 1.56891 2.18073   8
 -16  -7  -1 1.64955 1.53764  13
 -16  -7  -1 -0.6359 1.29761  18
  16  -7   1 0.43688 1.48815   8
  16  -7  -1 1.78480 2.13690  11
  16   7   1 0.71569 1.60260   2
  16   7   1 0.06633 1.62879  11
 -16  -7   1 -1.9531 1.33318  13
  16   7   1 -0.2059 1.72729   4
 -16  -7   1 -1.7812 1.27197  22
  16  -7  -1 3.04430 1.64054   2
  16   7   1 0.04183 1.81153  16
  16  -7  -1 -1.5643 1.16812   4
 -16  -7   1 -0.6844 1.80571   6
  16  -7  -1 0.62846 1.96193  16
  16   7   1 4.20743 2.61026  10
 -16  -7   1 -0.0811 1.34463  18
  16  -7  -1 -0.2145 1.42603   8
  16   7   1 0.59060 1.59099   8
 -17  -7  -1 11.4914 2.60423  13
  17   7  -1 12.7422 3.84041  10
  17   7  -1 14.4285 3.08989   4
 -17  -7  -1 15.3355 2.63811  18
  17  -7   1 14.1035 2.25523   4
  17  -7   1 13.5885 2.48990   8
  17   7  -1 8.51449 2.86733  16
  17   7  -1 14.3270 3.12933   2
  17  -7   1 10.6106 2.53513  16
 -17  -7  -1 5.08299 2.74752   6
  17   7  -1 11.7302 3.16842   8
 -17  -7  -1 14.6776 2.61709  22
  17  -7   1 14.0326 2.51516   2
  17  -7   1 8.25048 2.35399  11
  17   7  -1 10.9031 3.28422  11
 -17  -7   1 12.7042 2.93428  18
 -17  -7   1 9.82914 2.98055   6
  17  -7  -1 10.3061 2.55046   8
  17   7   1 7.71197 2.85371  16
  17   7   1 16.7894 3.48918   8
  17   7   1 6.67270 2.64209  11
  17  -7  -1 10.9220 2.75959  16
  17   7   1 8.58351 2.88404   2
  17   7   1 16.5468 2.90067   4
 -17  -7   1 7.38708 2.31240  13
  17   7   1 10.5400 3.64742  10
  17  -7  -1 9.66701 2.51918   2
  17  -7  -1 9.60837 2.78387   4
  17  -7  -1 14.9715 2.74003  11
 -17  -7   1 14.9965 2.41681  22
   0   8   1 74.6794 2.88202   8
   0  -8  -1 82.9933 3.42887  13
   0   8   1 71.5724 6.89219  14
   0  -8  -1 82.1014 4.30788  10
   0   8  -1 76.8881 3.15443   4
   0   8   1 84.6205 4.32788   5
   0  -8  -1 81.8326 2.67891  21
   0  -8   1 71.4731 7.09944  17
   0  -8  -1 79.1735 3.48153  18
   0   8  -1 83.3616 2.93992   2
   0  -8   1 81.4616 2.91308  21
   0   8  -1 84.1059 7.27746  14
   0  -8   1 74.2571 2.12917   7
   0   8  -1 83.4695 2.83554  16
   0   8   1 70.2134 6.31214  17
   0   8   1 77.0264 2.94636   2
   0   8  -1 85.9764 7.07834  17
   0  -8  -1 73.5818 3.07840   6
   0  -8   1 77.0617 3.38474  13
   0  -8   1 74.2199 4.17411  10
   0   8  -1 80.3433 4.29541   5
   0   8  -1 79.3167 2.61375  11
   0   8   1 81.5026 2.84288  11
   0  -8   1 76.4995 3.26830   6
   0  -8   1 79.2653 3.50707  18
   0  -8  -1 81.1509 7.35149  17
   0   8   1 77.3814 3.20755   4
   0   8  -1 75.2931 2.79112   8
   1   8  -1 97.4132 3.26626   2
  -1   8   1 86.6152 3.06067   2
  -1   8   1 94.0595 2.95791  11
   1   8  -1 80.3553 7.38053  14
   1   8  -1 92.8575 7.91212  17
  -1  -8  -1 103.184 3.93494  18
   1  -8   1 87.0365 7.75360  17
   1   8  -1 93.3388 3.31004   8
   1  -8   1 95.4573 2.35419   7
  -1   8   1 98.2933 3.24861   8
  -1  -8  -1 97.7908 3.02428  21
   1   8  -1 94.9761 4.78920   5
   1   8  -1 97.0369 4.33901  10
   1  -8   1 96.8537 4.39978  10
  -1   8   1 89.6686 7.62033  14
   1  -8   1 97.6341 3.06458  21
   1  -8   1 97.3214 3.78978  13
  -1   8   1 96.0102 3.77144  16
   1   8  -1 94.7460 2.94594  11
   1   8  -1 95.4860 3.08689  16
  -1  -8  -1 94.8971 3.69988  13
   1   8  -1 100.342 3.65832   4
  -1  -8  -1 89.6859 7.91117  17
  -1   8   1 97.9967 4.46099   5
  -1  -8  -1 93.9976 3.55958   6
  -1   8   1 95.0090 3.53086   4
  -1   8   1 100.347 7.15534  17
   1  -8   1 89.5578 3.77682  18
  -1   8  -1 97.7811 3.13248   8
   1   8   1 97.4264 3.35141   2
  -1   8  -1 95.7176 2.79378  11
  -1  -8   1 94.8118 3.87293  18
  -1   8  -1 99.3665 2.99899  16
   1   8   1 88.6831 7.72262  14
  -1  -8   1 103.693 8.72848  17
   1   8   1 94.6642 3.33505   8
  -1  -8   1 95.3659 3.22739  21
   1   8   1 93.0585 3.23652  16
   1  -8  -1 93.6587 4.35809  10
   1   8   1 95.0649 4.70747   5
  -1   8  -1 97.4217 3.89933   2
  -1  -8   1 96.6769 3.72033   6
  -1   8  -1 104.879 8.05870  14
   1   8   1 99.5557 4.40589  10
  -1   8  -1 94.6487 4.45530   5
  -1  -8   1 94.8255 2.52839   7
   1  -8  -1 88.1395 3.63504  18
   1   8   1 96.7213 7.43005  17
   1   8   1 95.4201 3.54476   4
  -1   8  -1 97.4654 7.41787  17
   1  -8  -1 97.1925 3.42371   6
   1  -8  -1 95.3423 7.66600  17
  -1   8  -1 96.7478 3.50496   4
   1  -8  -1 102.878 2.89591  21
  -1  -8   1 95.8438 3.78633  13
   1  -8  -1 99.0188 3.69236  13
  -2   8   1 80.3069 2.90704   2
   2   8  -1 84.8671 4.33278  10
   2   8  -1 88.0743 3.56064   4
   2   8  -1 82.0669 7.38729  17
   2   8  -1 81.2011 2.83509  11
   2   8  -1 78.7404 4.52388   5
   2   8  -1 83.7345 3.11749   2
  -2  -8  -1 77.0242 7.47831  17
  -2  -8  -1 74.1494 2.79219  21
   2   8  -1 68.3785 6.87761  14
   2  -8   1 85.1032 3.98729  10
  -2   8   1 87.5872 3.34853   4
   2  -8   1 85.6107 3.69035  18
  -2   8   1 82.5959 1.75397   3
   2  -8   1 83.1899 2.20026   7
  -2   8   1 86.8575 4.02663   5
  -2   8   1 85.3751 6.53624  17
   2  -8   1 83.5509 7.49701  17
  -2  -8  -1 83.3564 3.54340  13
   2   8  -1 83.7947 3.56601  16
  -2   8   1 79.2015 2.71778  11
  -2   8   1 75.8195 6.84490  14
   2  -8   1 84.0630 3.54767  13
  -2   8   1 81.9764 2.97653   8
  -2  -8  -1 84.4252 3.66548  18
  -2   8   1 83.6827 3.48416  16
   2  -8   1 83.0607 2.81423  21
  -2  -8  -1 78.6588 1.99744   7
  -2  -8  -1 78.4301 3.37091   6
   2   8  -1 85.1409 3.16098   8
   2  -8  -1 79.5333 3.54873  18
   2  -8  -1 88.7760 7.31824  17
   2   8   1 83.4917 4.57254   5
  -2  -8   1 83.9199 2.46353   7
   2   8   1 81.4812 1.64458   3
  -2  -8   1 80.3643 3.54297  18
   2   8   1 83.0178 3.21514   2
  -2  -8   1 83.3538 3.58571   6
   2  -8  -1 79.4374 3.09599   6
   2  -8  -1 84.2110 4.03001  10
  -2  -8   1 76.3336 3.04762  21
   2  -8  -1 83.3281 2.57224  21
  -2   8  -1 78.3534 3.86425   5
  -2   8  -1 83.1798 2.71398  16
   2   8   1 82.7783 3.14900  16
   2   8   1 70.1583 7.02779  14
  -2   8  -1 88.2694 3.33345   4
  -2   8  -1 83.6818 2.85591   8
   2   8   1 83.9430 7.30948  17
   2  -8  -1 83.1501 3.47596  13
   2   8   1 76.8215 4.16481  10
  -2  -8   1 79.0038 3.53825  13
   2   8   1 83.2709 3.40516   4
  -2  -8   1 91.3779 8.43479  17
   2   8   1 85.6234 3.30398   8
  -2   8  -1 84.3238 2.58708  11
  -2   8  -1 94.6686 7.80693  14
   2   8   1 81.8145 3.01532  11
  -2   8  -1 71.9771 6.40903  17
   3  -8   1 53.3157 2.94958  13
   3   8  -1 48.1190 3.74197   5
   3  -8   1 51.2434 2.77331  20
  -3   8   1 46.6856 2.29071   8
   3   8  -1 53.8133 3.80290  10
  -3   8   1 49.9700 2.95794   5
  -3   8   1 45.6394 2.14163  11
   3   8  -1 47.5196 2.48038   2
   3  -8   1 50.3411 2.22631  21
  -3   8   1 51.3609 2.39165   2
  -3   8   1 51.0351 5.17421  17
  -3  -8  -1 42.5105 2.65581  13
   3  -8   1 50.5265 6.00371  17
  -3   8   1 47.2372 2.76980  16
  -3  -8  -1 51.6319 2.46197  21
   3   8  -1 47.0709 2.74488   4
   3  -8   1 52.7002 3.19209  10
  -3  -8  -1 42.2906 2.66368  18
   3   8  -1 45.8385 2.37266  16
   3  -8   1 52.4334 2.68690  20
   3  -8   1 44.7803 2.84757  18
   3   8  -1 47.0648 2.51643   8
   3  -8   1 47.4479 2.54063   6
   3   8  -1 39.7648 6.49059  14
  -3   8   1 52.9227 2.69172   4
  -3  -8  -1 56.0078 8.13918  17
  -3   8   1 39.7443 6.19041  14
  -3  -8  -1 49.0847 1.98576   7
   3   8  -1 48.3848 2.33123  11
   3   8  -1 41.2194 6.24131  17
  -3  -8  -1 51.6819 2.91460   6
   3   8   1 49.0554 7.01792  17
   3  -8  -1 47.7835 2.48836   6
  -3   8  -1 53.1518 3.04600   5
   3   8   1 40.0205 6.42494  14
  -3   8  -1 49.2567 2.23469   8
   3   8   1 43.9926 2.60170   4
   3   8   1 46.3254 3.59638   5
   3  -8  -1 48.7369 2.89529  18
   3  -8  -1 49.9946 3.02390  10
  -3   8  -1 50.1633 2.06620  11
   3   8   1 47.4314 2.55850  16
  -3   8  -1 47.7315 5.66465  14
   3   8   1 45.9995 3.56193  10
  -3   8  -1 48.6377 2.51958   4
   3  -8  -1 54.8485 5.97864  17
   3  -8  -1 51.8137 2.80345  13
  -3  -8   1 49.6113 7.72928  17
   3  -8  -1 56.4207 2.82954  20
  -3  -8   1 51.6700 3.12612  21
   3  -8  -1 46.8935 1.97285  21
  -3  -8   1 47.6115 2.01730   7
   3   8   1 45.1388 2.54359   8
  -3  -8   1 46.8376 2.82143  18
   3   8   1 47.1335 2.50542   2
  -3  -8   1 47.2617 2.79570  13
  -3   8  -1 48.3073 2.67600   2
   3   8   1 45.8686 2.35289  11
  -3   8  -1 51.3312 5.43267  17
  -3   8  -1 51.7888 2.19608  16
  -3  -8   1 52.7115 2.95192   6
  -4   8   1 80.0131 2.90974  11
   4   8  -1 83.0636 4.86456  10
   4   8  -1 77.0265 7.81206  14
   4   8  -1 80.5093 3.33949   8
   4   8  -1 82.1667 3.29998  16
  -4  -8  -1 82.0777 2.48745   7
   4   8  -1 84.3847 3.16552  11
   4  -8   1 83.3882 3.55540  13
  -4  -8  -1 81.0678 3.64629   6
  -4  -8  -1 75.9991 3.66190  21
   4  -8   1 77.1552 2.78024  21
   4  -8   1 73.8137 4.31101  20
  -4   8   1 84.4855 3.03665   2
   4  -8   1 80.7222 3.61050  10
   4   8  -1 75.3801 4.65070   5
  -4   8   1 84.0879 3.05843   8
   4   8  -1 79.9802 3.25624   2
   4  -8   1 81.6101 3.34001   6
  -4  -8  -1 85.4003 3.75218  13
   4   8  -1 67.2957 7.48664  17
  -4   8   1 88.9135 7.61471  14
  -4   8   1 85.3954 3.48929   5
  -4   8   1 84.8007 3.35651   4
   4   8  -1 86.1508 3.67168   4
  -4   8   1 86.8516 6.70722  17
   4   8  -1 80.5220 3.86590  20
   4  -8   1 94.2162 7.87725  17
  -4  -8  -1 77.4349 3.55578  18
  -4   8   1 82.3416 2.95207  16
   4  -8  -1 80.2238 2.54873  21
  -4   8  -1 78.5329 3.35032   8
  -4   8  -1 77.5385 7.91297  17
  -4   8  -1 85.3778 2.67370  11
  -4   8  -1 83.5434 3.49599   5
   4  -8  -1 82.0114 3.65628  18
   4   8   1 79.4167 3.41350   8
  -4   8  -1 80.3535 7.10424  14
  -4   8  -1 82.1087 2.84012   2
   4  -8  -1 81.2033 7.08857  17
  -4  -8   1 78.2130 3.63935  13
   4   8   1 81.9524 3.39152   2
  -4  -8   1 82.6659 2.77612   7
  -4  -8   1 81.0800 8.55938  17
   4   8   1 77.1969 4.74233  10
   4   8   1 77.0485 7.48511  14
   4   8   1 82.8508 3.33470  16
  -4  -8   1 82.2593 3.43536  21
  -4  -8   1 83.2342 3.82231   6
   4   8   1 87.9165 4.90037   5
  -4  -8   1 80.0615 3.58019  18
   4  -8  -1 85.3309 3.74267  10
   4  -8  -1 76.8797 4.38327  20
   4   8   1 84.0312 3.59048   4
   4   8   1 84.1671 4.00562  20
  -4   8  -1 84.7440 2.78157  16
   4   8   1 65.3443 7.14387  17
   4   8   1 83.3058 3.29238  11
   4   8   1 76.1042 3.75991  20
   4  -8  -1 78.3193 3.39735  13
  -4   8  -1 84.4751 3.22581   4
   4  -8  -1 78.2477 3.04687   6
   5   8  -1 3.32952 1.10883  11
   5  -8   1 3.74980 1.11084  21
  -5  -8  -1 1.91381 1.17542   6
   5  -8   1 5.94342 1.47731  13
  -5   8   1 3.48752 0.95936   2
   5  -8   1 4.83013 2.64743  17
  -5  -8  -1 3.91163 0.88118   7
  -5   8   1 3.18249 2.27762  17
  -5  -8  -1 4.16272 0.74035  22
   5   8  -1 1.96874 1.38929  20
  -5   8   1 3.90376 1.00431  16
  -5   8   1 2.69741 0.93024   8
  -5   8   1 4.85463 1.00464  11
   5   8  -1 4.83912 1.36928   4
   5   8  -1 3.61804 1.12988   8
  -5  -8  -1 2.89384 1.22903  18
   5   8  -1 3.56476 1.48883   5
  -5   8   1 1.36489 2.38944  14
   5  -8   1 4.69687 1.13084  10
  -5  -8  -1 2.62081 1.24064  13
   5   8  -1 4.07255 1.09850   2
   5  -8   1 1.80847 1.02902   6
   5   8  -1 5.50628 1.68635  10
  -5   8   1 3.27845 0.97313   5
  -5   8   1 2.96671 1.04887   4
  -5  -8  -1 4.11234 1.22043  21
  -5  -8  -1 0.57553 2.30137  17
   5   8  -1 4.79647 1.24826  16
   5   8  -1 3.16270 2.61341  14
   5   8   1 2.63199 2.53444  14
   5  -8  -1 3.46532 1.06151  10
  -5  -8   1 1.71522 1.20637   6
   5   8   1 3.47428 1.48740  10
  -5  -8   1 -1.0523 2.20006  17
   5   8   1 2.67142 1.02968  16
   5   8   1 4.21501 1.14051   2
  -5   8  -1 2.54263 0.93406   4
  -5   8  -1 4.87469 1.02838  16
  -5  -8   1 3.95873 1.28912  13
  -5  -8   1 1.75529 1.02300  18
   5  -8  -1 4.14749 1.24113   6
  -5   8  -1 3.77457 0.92734   2
  -5   8  -1 4.68330 0.89178  11
   5   8   1 4.76815 1.68885   5
   5   8   1 4.29030 1.08290  11
  -5  -8   1 3.37359 0.95481   7
  -5  -8   1 2.15100 1.11129  21
   5   8   1 3.15416 1.10433   4
   5  -8  -1 1.88010 1.12857  18
   5  -8  -1 6.46894 2.90384  17
  -5   8  -1 5.03342 2.45925  17
  -5   8  -1 0.18427 1.64203  14
  -5   8  -1 4.20620 0.94056   8
   5  -8  -1 3.56280 1.73609  20
  -5   8  -1 3.34085 0.97384   5
  -5  -8   1 3.78407 0.71211  22
   5   8   1 4.71680 1.16347   8
   5  -8  -1 6.93707 1.09595  21
   6   8  -1 30.8887 2.27482   2
   6   8  -1 39.2407 4.01163  10
   6   8  -1 28.9935 2.25394  11
   6   8  -1 28.4144 2.24177  16
   6   8  -1 23.1509 5.21082  14
   6  -8   1 28.8601 2.21968   6
  -6   8   1 30.9651 1.81333   5
   6  -8   1 30.2448 2.00072  21
   6  -8   1 29.6524 2.11615  10
   6   8  -1 36.3571 3.42050   5
  -6  -8  -1 30.5744 2.33050  21
   6  -8   1 27.5907 6.03761  17
  -6  -8  -1 29.2256 2.38106  18
  -6  -8  -1 27.2966 1.89027   7
  -6  -8  -1 29.7645 2.65550   6
   6   8  -1 30.6537 2.54171   4
  -6  -8  -1 29.1251 1.54137  22
  -6  -8  -1 27.9553 2.49445  13
   6   8  -1 33.0772 3.86954  20
   6   8  -1 28.1747 2.25542   8
  -6  -8  -1 32.4826 6.62874  17
   6   8   1 28.7884 2.40478  16
   6   8   1 31.9490 2.43594   8
   6   8   1 33.4560 2.40368   2
  -6  -8   1 30.8873 2.47648  21
  -6  -8   1 31.5245 2.53549  18
  -6  -8   1 30.6217 1.60033  22
   6  -8  -1 30.2334 2.07883   6
  -6  -8   1 32.8229 6.47125  17
   6  -8  -1 31.1875 5.54073  17
   6   8   1 35.7439 3.29844   5
   6  -8  -1 34.9882 5.86055  17
   6   8   1 32.8064 6.36601  14
   6  -8  -1 25.6325 2.03421  10
   6  -8  -1 30.8020 1.83405  21
   6   8   1 30.7586 3.55246  10
  -6  -8   1 29.5174 2.68024   6
  -6  -8   1 35.3751 2.66760  13
   6   8   1 28.3383 2.25499  11
  -6  -8   1 30.8432 2.63011   7
  -6   8  -1 30.5624 1.72293   5
   6  -8  -1 34.9666 4.10041  20
   6   8   1 31.9055 2.52865   4
   6  -8  -1 31.6718 2.38063  13
  -7  -8  -1 31.8375 2.69543  18
  -7  -8  -1 40.1330 2.74782  21
   7   8  -1 36.4876 4.38397  20
   7   8  -1 33.0533 6.69569  14
   7   8  -1 30.2241 4.10498  10
  -7  -8  -1 32.9820 1.79124  22
  -7  -8  -1 37.0352 2.88570   6
   7   8  -1 32.4145 2.49635   8
   7   8  -1 35.9432 2.69145  16
   7   8  -1 37.8459 2.55289  11
  -7   8   1 33.2588 1.44765   5
   7   8  -1 40.0942 2.91095   4
  -7  -8  -1 35.3962 2.21228   7
   7  -8   1 33.5744 2.39704  10
   7   8  -1 37.0425 2.58842   2
   7  -8   1 36.5246 2.20795  21
  -7  -8  -1 37.0528 2.90045  13
  -7  -8  -1 28.7698 6.23849  17
   7   8  -1 34.8678 3.45945   5
   7  -8   1 36.9700 6.53370  17
  -7  -8   1 36.6376 3.03565   6
   7   8   1 34.8803 2.75468   8
   7  -8  -1 40.3760 6.59010  14
   7   8   1 39.6152 8.39765  14
   7  -8  -1 36.5511 2.33913   6
  -7  -8   1 32.8000 2.33314   7
   7   8   1 37.6494 3.45486   5
  -7  -8   1 33.7516 2.68742  21
   7  -8  -1 40.0809 4.95060  20
  -7  -8   1 38.4149 2.74315  18
  -7  -8   1 33.6223 6.79801  17
   7  -8  -1 32.1591 5.19062  17
   7   8   1 36.0534 4.06997  10
   7   8   1 33.4383 2.55208   4
   7  -8  -1 33.6118 5.82890  17
   7   8   1 34.7461 2.53204  11
  -7  -8   1 31.2624 1.74765  22
   7   8   1 35.4398 2.58489   2
  -7  -8   1 39.5452 2.95110  13
   7   8   1 36.9563 2.76731  16
  -8  -8  -1 -0.8910 0.78411  13
  -8  -8  -1 0.60523 1.08221   6
  -8  -8  -1 1.26104 1.10697  18
  -8  -8  -1 -0.4765 2.66741  17
   8  -8   1 -0.3741 0.54302  10
   8   8  -1 0.04641 0.85635   8
  -8  -8  -1 -0.0226 0.93748  21
   8   8  -1 2.10519 2.41263  20
  -8  -8  -1 0.07589 0.59730  22
   8   8  -1 1.35302 1.17570  16
   8   8  -1 -0.6742 0.76135  11
   8   8  -1 -0.2226 1.27171  10
   8   8  -1 0.23080 0.96355   2
   8   8  -1 -0.2674 1.15752   5
   8   8  -1 -0.5150 0.75925   4
   8  -8   1 0.59572 2.43114  17
   8   8  -1 -1.7599 2.24887  14
   8  -8   1 -1.7139 1.81046  14
  -8  -8   1 -0.4178 0.83730   7
   8   8   1 -0.1395 0.95509   4
   8  -8  -1 0.79048 2.33038  17
   8   8   1 -1.0265 2.55377  14
  -8  -8   1 -0.7656 2.78081  17
  -8  -8   1 -0.4766 0.97517  13
   8   8   1 0.23879 1.04477   8
   8   8   1 -0.1800 0.84910  16
   8  -8  -1 1.17935 2.11372  17
   8  -8  -1 1.90769 2.30849  20
   8   8   1 0.33432 1.02648  11
  -8  -8   1 0.16116 1.16106  21
  -8  -8   1 0.06118 0.64674  22
   8   8   1 1.80764 1.68735  10
   8   8   1 0.92013 1.28059   5
   8  -8  -1 0.05394 0.64496  10
  -8  -8   1 -0.6716 0.77801  18
  -8  -8   1 0.99522 1.11268   6
   8   8   1 0.07816 0.83536   2
   9   8  -1 15.0304 3.49722   4
  -9  -8  -1 11.7404 2.09060  13
   9   8  -1 17.5550 5.34033  14
   9   8  -1 15.0211 3.20572  10
   9   8  -1 16.3398 2.41462   8
   9   8  -1 15.4015 4.26877  20
  -9  -8  -1 19.1413 2.46331  21
   9  -8   1 23.5264 5.36055  17
  -9  -8  -1 18.8092 1.67112  22
  -9  -8  -1 16.2537 2.27212  18
   9   8  -1 13.5019 2.57213  11
   9   8  -1 15.7650 2.45887   5
   9   8  -1 18.1872 2.59884  16
   9   8  -1 14.0916 2.21813   2
  -9  -8  -1 15.5479 2.44286   6
   9   8   1 10.9611 2.00260  11
   9   8   1 18.9407 2.50237   4
  -9  -8   1 13.7398 2.36587  13
   9   8   1 17.8101 2.49697   8
   9   8   1 15.8224 2.33666   2
  -9  -8   1 19.3996 2.48466  18
   9   8   1 22.9509 2.41878  16
   9  -8  -1 13.4712 4.30990  17
   9   8   1 17.6176 4.81322  14
   9   8   1 16.6722 2.47641   5
  -9  -8   1 20.3441 7.12084  17
  -9  -8   1 14.1808 1.52631  22
   9  -8  -1 12.0316 4.10645  14
   9   8   1 13.9191 3.29565  10
  -9  -8   1 18.7729 3.95157  21
   9  -8  -1 9.03858 3.63663  20
  -9  -8   1 19.6406 2.88172   6
  -9  -8   1 20.2898 2.50700   7
  10   8  -1 0.69927 1.18923   2
  10   8  -1 -0.5593 1.13966  11
  10   8  -1 -1.8865 2.41626  14
  10   8  -1 1.11288 1.20287   8
  10   8  -1 1.55983 1.22256   4
  10  -8   1 -2.1751 2.52674  17
 -10  -8  -1 -0.3767 1.26072   6
  10   8  -1 -0.7893 1.60364  10
 -10  -8  -1 0.74827 1.25044  18
  10  -8   1 1.01642 2.62980  14
 -10  -8  -1 1.98177 3.15543  17
 -10  -8  -1 -0.2545 1.05070  13
  10   8  -1 1.33171 1.35723  16
 -10  -8  -1 0.94185 1.36441  21
 -10  -8  -1 0.55172 0.91231  22
  10   8   1 -0.6766 2.47062  14
  10   8   1 1.93134 1.27722   2
 -10  -8   1 -0.6080 0.79176  22
 -10  -8   1 -2.5733 2.51491  17
  10   8   1 0.47480 1.21348   8
 -10  -8   1 1.16379 1.32875  13
  10   8   1 -0.4471 1.19175  11
  10   8   1 0.57230 1.66226  10
  10  -8  -1 4.67540 3.11677  17
 -10  -8   1 -0.2636 1.31849  21
  10   8   1 -0.0741 1.02352   4
  10   8   1 1.10649 1.30373  16
  10  -8  -1 -0.1227 2.56293  14
 -10  -8   1 0.17076 1.22417   7
 -10  -8   1 0.94396 1.47193   6
 -10  -8   1 -0.1189 1.11822  18
  11   8  -1 0.63645 1.34709  11
 -11  -8  -1 1.92040 1.38235  13
  11  -8   1 3.89381 3.63148  17
  11   8  -1 1.06137 1.34839  16
  11   8  -1 0.41392 1.35869   4
  11   8  -1 1.31829 1.47957   8
  11   8  -1 4.54609 2.53520  10
 -11  -8  -1 1.23452 1.32899  18
  11   8  -1 -0.8521 3.01692  14
 -11  -8  -1 0.41645 0.98194  22
 -11  -8  -1 -0.4636 1.22378  21
  11   8  -1 1.89208 1.56987   2
  11  -8   1 3.71116 2.75338  14
 -11  -8  -1 1.82503 1.51745   6
 -11  -8   1 -0.4508 1.45738  21
 -11  -8   1 2.44260 1.73644   6
  11   8   1 -0.2090 1.16835   4
 -11  -8   1 -0.6157 0.99298  22
  11   8   1 -0.2373 1.24094   2
 -11  -8   1 -0.1460 1.20290  18
  11   8   1 1.31675 2.47402  14
  11  -8  -1 -0.4288 2.62657  14
  11   8   1 0.63604 1.42247  16
  11   8   1 1.69000 1.57702   8
 -11  -8   1 1.02320 1.37078  13
  11   8   1 -0.2801 1.10621  11
  11   8   1 0.81732 1.76273  10
  11  -8  -1 3.56892 3.11603  17
  12   8  -1 5.61985 1.99157   2
  12  -8   1 -0.5563 3.34615  17
  12   8  -1 6.93531 2.93718  10
  12   8  -1 6.30580 2.07966  11
 -12  -8  -1 4.29814 1.91000   6
 -12  -8  -1 6.10864 2.01226  21
  12  -8   1 6.56013 3.80663  14
 -12  -8  -1 4.81641 1.44808  22
 -12  -8  -1 4.39136 1.75858  18
 -12  -8  -1 4.87540 1.85987  13
  12   8  -1 5.53358 1.91046  16
  12   8  -1 3.50016 1.77584   8
  12   8  -1 6.77804 2.11628   4
  12   8   1 2.27768 1.59697  11
  12   8   1 2.11551 1.77469   2
  12   8   1 -2.8235 3.18277  14
 -12  -8   1 4.91778 1.99582  21
 -12  -8   1 5.98258 1.81204  18
  12   8   1 7.21756 2.04408   4
 -12  -8   1 4.44126 1.45812  22
 -12  -8   1 6.39300 2.01613  13
  12   8   1 6.47730 2.84617  10
  12  -8  -1 9.80180 4.44879  14
 -12  -8   1 3.41086 1.96047   6
  12   8   1 5.71701 1.93684  16
  12   8   1 7.18842 2.06780   8
 -13  -8  -1 42.0963 3.41845  18
 -13  -8  -1 48.5894 3.89236  21
  13   8  -1 44.8162 8.51549  14
 -13  -8  -1 40.7765 3.81345   6
  13  -8   1 37.1031 6.63489  14
  13   8  -1 53.0762 4.29151   2
 -13  -8  -1 51.4243 3.80116  13
  13   8  -1 50.9876 4.15211  16
  13   8  -1 44.2682 3.92684   4
 -13  -8  -1 47.5357 3.12566  22
  13   8  -1 49.8634 6.71276  10
  13   8  -1 46.7917 4.00024  11
  13   8  -1 48.8315 4.26131   8
 -13  -8   1 47.7022 3.51826  18
  13   8   1 50.5184 6.11687  10
  13  -8  -1 55.4092 8.69900  17
  13   8   1 55.8369 4.51726   8
  13  -8  -1 57.3782 9.06188  14
 -13  -8   1 49.9090 3.87207  13
 -13  -8   1 47.3819 4.33006   6
 -13  -8   1 43.5762 3.04858  22
  13   8   1 45.6934 4.20594  16
  13   8   1 48.3839 4.06928   2
  13   8   1 47.0909 4.10761  11
  13   8   1 48.8772 3.94860   4
 -13  -8   1 35.9785 3.77402  21
 -14  -8  -1 3.82771 1.83504  13
  14   8  -1 4.17531 2.26633  11
 -14  -8  -1 1.97947 1.46909  22
  14   8  -1 5.01051 2.06465   2
  14   8  -1 1.02317 1.94527   4
 -14  -8  -1 -1.1832 1.27222  19
  14   8  -1 1.72474 1.95670  16
 -14  -8  -1 3.41003 2.34635   6
  14   8  -1 2.24767 2.91712  10
 -14  -8  -1 4.11717 1.78786  18
  14   8  -1 -0.2371 1.52638   8
 -14  -8   1 6.55761 2.47044  21
  14   8   1 6.24044 2.17441   4
  14   8   1 2.55829 2.12249  16
 -14  -8   1 1.74552 1.52207  13
  14   8   1 3.07823 2.07586   2
  14   8   1 1.43180 2.59670  10
  14   8   1 0.94804 1.98670  11
 -14  -8   1 5.21950 2.06084   6
 -14  -8   1 2.11438 1.44844  22
  14   8   1 1.29254 1.87406   8
  14  -8  -1 5.54116 4.05668  14
 -14  -8   1 2.37717 1.60390  18
  15   8  -1 36.0204 6.02167  10
 -15  -8  -1 41.2637 3.33266  22
  15   8  -1 40.1424 4.77578   8
  15  -8   1 23.3370 6.29300  14
  15  -8   1 39.9839 3.19018   8
 -15  -8  -1 35.1479 4.76741   6
  15  -8   1 33.0296 3.09770   4
  15   8  -1 32.4060 4.29362   2
  15   8  -1 59.9282 8.44115   4
  15  -8   1 41.5310 3.31598   2
  15  -8   1 36.5572 3.42839  16
 -15  -8  -1 41.3303 3.89417  13
  15   8  -1 41.6592 4.25343  11
 -15  -8  -1 37.1284 3.42021  18
  15  -8   1 37.9734 3.36112  11
  15   8  -1 25.9290 3.90759  16
  15   8   1 38.4317 3.89242   2
 -15  -8   1 34.9163 3.24675  18
  15  -8  -1 43.0048 3.32203   4
  15   8   1 37.8638 3.95861   4
  15   8   1 33.7463 4.30174   8
 -15  -8   1 30.5559 4.41011   6
 -15  -8   1 41.3014 3.34942  22
  15   8   1 40.5677 4.27680  11
  15   8   1 40.0983 6.62782  10
 -15  -8   1 34.4766 5.90630  13
  15   8   1 38.1721 4.07643  16
 -16  -8  -1 2.24986 1.58275  22
  16  -8   1 -1.5543 1.33239   2
 -16  -8  -1 2.34126 1.73279  18
  16   8  -1 -0.9494 1.77236   4
  16  -8   1 -1.0400 1.33250   4
  16   8  -1 -0.9870 1.69802  11
 -16  -8  -1 -0.0350 1.53512  13
  16   8  -1 -0.3865 1.59874   2
  16  -8   1 2.24049 1.65194   8
  16   8  -1 0.44491 2.66655  10
 -16  -8  -1 -0.1951 1.99443   6
  16  -8   1 -0.8886 1.98382  16
  16   8  -1 -2.6621 1.40976   8
  16   8  -1 -1.2570 1.56013  16
  16  -8  -1 -0.0398 1.60126   8
 -16  -8   1 0.34561 1.50463  22
  16   8   1 -1.4619 1.55538   2
 -16  -8   1 -1.1434 1.48233  13
  16   8   1 4.89106 2.34766  16
  16   8   1 -0.0996 1.79469  11
  16  -8  -1 -0.6225 1.57785   4
  16   8   1 1.18819 2.51285  10
  16   8   1 -0.5255 1.76093   8
  16   8   1 0.29829 1.70401   4
  16  -8  -1 0.16892 1.33274   2
 -16  -8   1 -0.0421 2.07043   6
 -16  -8   1 0.28771 1.43281  18
  16  -8  -1 0.04095 1.51396  11
  16  -8  -1 -0.4073 1.66074  16
   0   9  -1 -1.2717 1.93647  17
   0  -9   1 -1.1333 0.62214  18
   0   9   1 -0.0014 0.69505   4
   0   9   1 0.56413 0.70807  16
   0   9   1 1.27240 1.64554  14
   0   9   1 0.37027 0.75364   8
   0  -9   1 2.08982 2.66859  17
   0  -9   1 -0.7519 0.81686  21
   0   9  -1 0.58701 0.78676   4
   0   9  -1 0.25722 0.91431   5
   0  -9  -1 0.18415 0.69922  21
   0  -9   1 -1.2910 0.70249   6
   0   9  -1 -1.7014 1.35306  14
   0   9   1 -0.4932 0.58383   2
   0   9   1 0.06765 0.62399  11
   0   9   1 -0.6805 0.82029   5
   0  -9  -1 -0.1389 0.71915  13
   0  -9   1 0.37661 0.69635  10
   0  -9  -1 1.23147 2.27785  17
   0   9  -1 -1.3658 0.45350   8
   0   9  -1 -0.0558 0.57610  11
   0  -9   1 -0.0955 0.93389  13
   0   9  -1 -0.1621 0.60827   2
   0  -9   1 0.18171 0.50451   7
   0   9  -1 0.26527 0.71392  16
   0  -9  -1 0.13511 0.75831   6
   0  -9  -1 1.22562 1.01139  10
   0  -9  -1 -0.7015 0.85565  18
  -1   9   1 6.91901 3.12798  17
   1   9  -1 14.2709 2.14888  10
   1  -9   1 13.9966 2.02461  13
  -1   9   1 15.0184 1.76516  16
   1  -9   1 13.5690 2.01087  18
  -1  -9  -1 12.0266 1.98564  18
  -1   9   1 10.4715 1.65915   4
  -1   9   1 14.2027 1.50062   8
  -1   9   1 11.8033 2.14194   5
   1   9  -1 13.4547 1.39575  16
  -1  -9  -1 14.4579 4.43065  17
  -1   9   1 10.9905 1.50793   2
  -1   9   1 18.8293 4.91112  14
   1   9  -1 13.4609 2.38177   5
  -1   9   1 13.1426 1.57119  11
   1  -9   1 14.1868 1.50272  21
   1   9  -1 12.6262 1.60864   8
   1   9  -1 13.6467 1.38368  11
   1   9  -1 12.3370 3.76125  14
  -1  -9  -1 11.9175 1.87293  13
   1  -9   1 13.8575 2.37864  10
  -1  -9  -1 11.9884 1.82409   6
   1  -9   1 11.8771 1.85087   6
   1   9  -1 9.13647 3.23008  17
   1  -9   1 12.9036 1.05324   7
   1   9  -1 13.0426 1.42033   2
   1   9  -1 15.3984 2.06162   4
  -1  -9  -1 12.8616 1.59919  21
   1  -9   1 11.7878 4.01677  17
  -1  -9   1 5.74492 3.60768  17
  -1   9  -1 10.5075 3.15866  17
   1  -9  -1 12.7500 1.50987  21
   1   9   1 13.6874 1.67572  11
  -1  -9   1 10.2685 1.82774  13
   1  -9  -1 12.8064 1.76684   6
  -1   9  -1 11.0523 2.07936   5
  -1   9  -1 13.6331 1.43615   8
  -1  -9   1 13.0063 1.97427  18
   1  -9  -1 15.3359 2.10643  18
  -1   9  -1 11.0516 1.44616   2
   1  -9  -1 15.7129 2.50541  10
   1   9   1 12.6170 2.44233   5
   1   9   1 11.2571 1.62398  16
   1   9   1 13.6678 3.66241  17
   1  -9  -1 11.0053 3.46407  17
   1   9   1 12.6479 3.74779  14
   1   9   1 13.4271 1.70169   8
   1   9   1 13.1765 1.72825   2
   1   9   1 11.2072 1.96236  10
  -1  -9   1 12.4157 1.88674   6
  -1   9  -1 11.4546 1.79770   4
  -1  -9   1 13.5682 1.75242  21
   1  -9  -1 12.2254 1.89256  13
   1   9   1 11.3122 1.73385   4
  -1  -9   1 13.2829 1.11591   7
  -1   9  -1 11.5713 3.84438  14
  -1   9  -1 13.9814 1.72607  11
  -1   9  -1 14.3958 1.43774  16
   2  -9   1 55.0342 3.38313  18
   2   9  -1 51.5404 2.70516   2
   2  -9   1 51.9868 2.91483   6
   2  -9   1 50.9066 3.39426  10
  -2   9   1 56.2201 6.52137  14
  -2   9   1 48.1691 3.35743   5
  -2   9   1 55.0845 2.47397  11
   2   9  -1 51.3935 2.67504   8
   2   9  -1 57.7273 3.13613   4
  -2   9   1 47.6280 5.55488  17
  -2   9   1 52.9632 2.85257   4
  -2  -9  -1 53.4709 2.63531  21
   2  -9   1 51.5986 7.61065  17
   2   9  -1 45.5926 8.13781  17
   2  -9   1 53.7833 1.85219   7
  -2  -9  -1 53.9320 1.67573   7
   2   9  -1 56.0877 4.22857   5
  -2   9   1 50.2204 2.49215  16
   2   9  -1 53.2595 2.65889  16
   2  -9   1 53.6310 3.18905  13
   2  -9   1 49.1669 2.37613  21
  -2  -9  -1 55.6881 3.06409   6
  -2  -9  -1 52.8939 3.10594  13
   2   9  -1 49.7447 2.44980  11
   2   9  -1 52.1301 6.75864  14
  -2   9   1 49.3783 2.55147   8
  -2   9   1 57.1587 2.70839   2
  -2  -9  -1 52.0777 3.13907  18
   2  -9  -1 46.8013 3.28297  10
  -2  -9   1 54.2208 2.06287   7
  -2   9  -1 52.6303 3.53364   5
  -2   9  -1 57.6342 2.48444  11
  -2   9  -1 54.1018 2.49816   2
   2   9   1 50.8400 2.69698   2
  -2  -9   1 53.0185 6.71114  17
  -2   9  -1 53.3016 6.30828  14
   2   9   1 53.4048 2.76064  16
   2   9   1 46.7036 5.71889  17
   2   9   1 51.2316 2.94549   4
   2  -9  -1 55.3771 3.28446  18
   2   9   1 56.6862 2.92597   8
   2  -9  -1 52.9899 3.10297  13
  -2   9  -1 51.3718 2.45966   8
   2  -9  -1 53.4851 2.31723  21
  -2  -9   1 55.0460 3.23208  13
  -2   9  -1 46.8332 5.73165  17
   2   9   1 51.8142 1.33143   3
   2  -9  -1 51.8740 6.30870  17
  -2   9  -1 52.4624 2.83840   4
  -2  -9   1 57.1302 3.34453   6
  -2  -9   1 53.6049 2.75776  21
  -2  -9   1 46.6831 3.00717  18
   2   9   1 50.7827 2.59507  11
   2  -9  -1 54.1306 2.81189   6
  -2   9  -1 56.3969 2.45032  16
   2   9   1 53.1304 6.60810  14
   2   9   1 51.6611 3.93628   5
  -3   9   1 109.556 3.44702  11
   3  -9   1 120.155 9.54933  17
   3   9  -1 109.254 3.64740  11
   3   9  -1 112.420 4.01513   2
   3  -9   1 115.531 4.21355   6
  -3  -9  -1 120.242 4.59356   6
  -3  -9  -1 115.569 2.70778   7
  -3  -9  -1 115.364 4.59428  18
   3   9  -1 116.771 5.58241  10
  -3   9   1 112.370 3.70774   2
  -3  -9  -1 117.909 4.62503  13
  -3  -9  -1 114.630 3.84333  21
   3   9  -1 84.6583 8.28810  14
  -3   9   1 117.624 4.89078   5
   3  -9   1 117.146 2.75191   7
   3   9  -1 120.179 4.48964   4
  -3  -9  -1 102.655 9.47344  17
  -3   9   1 124.261 4.41221   4
   3  -9   1 108.328 4.52689  18
  -3   9   1 107.208 7.97000  17
   3  -9   1 115.851 4.57294  13
   3  -9   1 118.944 4.89545  10
   3   9  -1 111.355 3.94589   8
   3   9  -1 113.179 3.92737  16
   3  -9   1 113.291 4.03730  21
   3   9  -1 116.336 5.98284   5
  -3   9   1 117.257 3.71782  16
  -3   9   1 115.962 3.74857   8
  -3   9   1 112.108 9.18894  14
   3   9   1 109.909 4.01534   2
  -3   9  -1 117.562 3.61058   8
   3  -9  -1 116.210 4.38416  13
  -3  -9   1 113.447 3.09994   7
   3   9   1 113.436 4.08317  16
  -3   9  -1 104.771 4.64809   5
  -3   9  -1 108.739 8.22981  17
   3   9   1 108.822 4.03950   8
  -3   9  -1 114.399 3.43242  16
   3   9   1 118.821 9.74183  14
   3   9   1 117.219 2.12115   3
  -3  -9   1 96.8625 9.40255  17
   3  -9  -1 112.395 2.21279   7
   3  -9  -1 114.175 8.82208  17
  -3   9  -1 112.997 5.22362  11
   3  -9  -1 113.270 4.52285  18
   3   9   1 112.069 4.37967   4
  -3   9  -1 117.305 4.12498   4
   3  -9  -1 115.434 4.87376  10
   3   9   1 94.1512 9.67127  17
   3  -9  -1 108.866 3.86265   6
  -3  -9   1 115.873 4.08209  21
  -3  -9   1 112.861 4.59787  13
   3   9   1 113.776 3.89352  11
   3   9   1 119.207 5.89797   5
   3   9   1 120.046 5.68343  10
  -3   9  -1 111.247 3.55162   2
  -3  -9   1 110.637 4.47428  18
  -3  -9   1 112.617 6.46235   6
  -3   9  -1 112.954 8.91145  14
   3  -9  -1 116.243 3.25419  21
   4  -9   1 11.1438 1.90329  13
   4   9  -1 11.2540 2.15271  10
   4  -9   1 8.50544 1.85714  18
  -4  -9  -1 12.3947 1.16630   7
   4   9  -1 10.9514 1.79042   8
  -4   9   1 9.43607 1.47300   8
   4   9  -1 10.1826 1.83506   4
  -4  -9  -1 10.5271 1.87835  13
  -4  -9  -1 10.1600 1.87505   6
  -4   9   1 10.0638 1.52014   2
   4  -9   1 13.3768 1.67576  21
   4   9  -1 12.9553 1.85905   2
   4  -9   1 10.4099 1.77632  20
  -4  -9  -1 8.38890 3.70030  17
   4  -9   1 10.0413 1.67322  10
   4   9  -1 11.3413 1.69044  16
  -4   9   1 12.0052 1.47738  11
   4   9  -1 11.9370 2.53647   5
  -4  -9  -1 9.71695 1.86378  18
  -4   9   1 13.0044 1.61873  16
   4  -9   1 6.63980 5.58846  17
  -4   9   1 10.6739 1.85275   5
   4   9  -1 9.51907 1.53144  11
  -4   9   1 8.08124 3.54962  14
  -4  -9  -1 9.20641 1.61648  21
   4  -9   1 10.3278 1.83004  20
  -4   9   1 11.3622 1.72307   4
   4  -9   1 10.6993 1.70762   6
  -4   9  -1 11.2023 1.45862  16
  -4   9  -1 9.87361 1.80789   5
   4   9   1 10.1711 1.76174   8
   4  -9  -1 9.43896 1.69263  13
  -4   9  -1 8.80402 3.26428  14
  -4  -9   1 7.32218 1.74925  13
   4   9   1 6.87618 1.51865   4
   4  -9  -1 10.3238 3.42920  17
   4  -9  -1 13.4099 1.50159  21
   4  -9  -1 10.2121 1.59230   6
  -4   9  -1 11.4835 1.66514   4
   4   9   1 8.08842 1.63687  16
  -4  -9   1 9.89421 1.89960  18
   4   9   1 12.1136 1.66565  11
  -4   9  -1 9.82265 1.35995   8
   4   9   1 9.84581 2.28609   5
  -4  -9   1 10.2805 1.79591  21
  -4   9  -1 12.8037 3.69245  17
   4   9   1 11.4587 2.46342  10
   4  -9  -1 8.10406 1.64975  20
  -4   9  -1 11.0269 1.50504   2
   4  -9  -1 11.3965 1.78687  20
  -4  -9   1 8.95538 1.92872   6
  -4  -9   1 10.5634 1.34129   7
  -4   9  -1 10.3537 1.32983  11
   4   9   1 10.2503 1.63052   2
  -4  -9   1 7.55783 4.19033  17
   4  -9  -1 11.7032 1.91674  18
   4  -9  -1 15.4416 2.14850  10
   5   9  -1 194.091 5.54391  16
  -5   9   1 194.249 4.95170   2
   5   9  -1 184.184 7.53720   5
   5  -9   1 196.916 4.65947  21
  -5  -9  -1 188.766 6.09387   6
   5  -9   1 182.648 7.37505  20
  -5   9   1 190.410 5.39516   4
  -5   9   1 195.239 4.99351   8
   5   9  -1 186.118 5.43957   2
  -5   9   1 181.751 10.1730  17
   5   9  -1 196.012 13.0208  14
  -5  -9  -1 189.954 4.08900   7
  -5  -9  -1 193.299 6.16400  13
   5  -9   1 196.005 5.91069  13
   5   9  -1 197.852 6.00246   4
   5  -9   1 171.445 11.3703  17
   5  -9   1 187.497 7.37586  20
   5   9  -1 184.352 5.15553  11
  -5   9   1 188.613 5.48278   5
  -5  -9  -1 183.967 12.8185  17
   5  -9   1 191.701 5.43715   6
   5   9  -1 184.205 6.16853  20
  -5   9   1 178.563 11.7689  14
   5   9  -1 177.240 6.23462  20
  -5   9   1 186.766 4.78781  16
   5   9  -1 204.947 8.24333  10
  -5   9   1 204.188 4.77292  11
  -5  -9  -1 201.543 6.16388  18
   5   9  -1 178.223 5.39654   8
  -5  -9  -1 180.543 5.12391  21
   5  -9   1 189.527 5.75904  10
   5  -9  -1 186.495 4.17326  21
  -5  -9   1 192.235 6.09328  13
   5   9   1 194.552 5.75894   8
   5   9   1 173.510 5.25246  16
  -5  -9   1 192.011 6.29534   6
   5   9   1 184.696 6.25287  20
   5   9   1 178.076 12.3988  14
   5  -9  -1 200.944 5.19545   6
  -5   9  -1 198.405 11.4740  17
  -5  -9   1 171.294 5.71281  18
  -5   9  -1 191.795 4.63487   8
  -5   9  -1 189.230 4.28117  11
  -5   9  -1 189.750 4.52335  16
   5   9   1 200.205 8.14284  10
   5  -9  -1 182.762 5.70846  10
   5   9   1 196.130 7.67751   5
   5  -9  -1 192.115 6.08260  18
  -5  -9   1 192.341 13.9405  17
   5   9   1 182.995 6.21008  20
   5   9   1 203.552 6.11504   4
  -5   9  -1 192.308 5.57167   5
  -5  -9   1 188.335 5.54317  21
  -5   9  -1 191.899 4.65991   2
   5   9   1 188.661 5.56353   2
   5  -9  -1 188.783 11.5421  17
   5   9   1 197.317 5.44971  11
   5  -9  -1 186.346 7.22080  20
  -5   9  -1 195.024 11.7191  14
   5  -9  -1 188.759 5.61358  13
  -5   9  -1 189.115 5.23521   4
  -5  -9   1 185.425 4.48508   7
  -6  -9  -1 2.37280 1.34645   6
  -6   9   1 3.53507 1.14140   8
   6   9  -1 3.87960 1.40335   8
  -6  -9  -1 3.15204 0.76126  22
  -6   9   1 3.19036 1.04266   5
   6   9  -1 2.79053 1.19236  11
   6  -9   1 2.73067 1.39733  13
  -6  -9  -1 0.51328 2.97963  17
   6  -9   1 2.82748 1.08762  10
  -6  -9  -1 1.16515 1.09828  13
   6   9  -1 0.79460 1.45675  20
   6   9  -1 5.42489 3.28570  14
   6  -9   1 1.48763 0.94602  21
   6  -9   1 2.13246 1.75727  20
   6   9  -1 0.99581 1.45921   5
   6  -9   1 2.78268 1.29145   6
  -6  -9  -1 3.38920 1.28406  21
  -6  -9  -1 1.05923 1.21615  18
   6   9  -1 2.21232 1.23722   4
   6   9  -1 2.99957 1.21804   2
   6  -9   1 -0.0509 1.72285  20
  -6   9   1 1.44277 0.95696  16
  -6  -9  -1 1.29022 0.85285   7
   6   9  -1 3.30149 1.31424  16
   6   9  -1 2.61332 1.82530  10
   6  -9   1 1.56883 2.50267  17
  -6   9   1 3.56974 1.09171   2
   6  -9  -1 1.19385 0.87705  21
   6   9   1 1.30050 1.07329  11
   6   9   1 2.51637 1.56427  20
   6   9   1 3.37273 1.95787  10
   6   9   1 2.66176 1.15879   2
   6  -9  -1 1.11917 1.14607  13
   6  -9  -1 3.45683 1.12349  10
   6  -9  -1 3.43812 1.19681   6
  -6  -9   1 1.39186 1.17458  13
  -6  -9   1 2.40548 1.30307  21
  -6  -9   1 -0.6455 2.31861  17
  -6   9  -1 1.90064 0.96393   5
  -6  -9   1 2.01836 0.71506  22
   6   9   1 1.84156 1.57633   5
   6   9   1 4.76180 1.48824   4
   6   9   1 4.54383 3.23684  14
  -6  -9   1 0.83315 1.17532  18
   6  -9  -1 2.03434 1.33100  18
   6   9   1 6.52692 2.13779  20
   6   9   1 1.24674 1.15500   8
   6  -9  -1 1.40287 1.84165  20
  -6  -9   1 3.88853 1.10009   7
   6   9   1 1.53768 1.16593  16
  -6  -9   1 3.89178 1.64073   6
   7   9  -1 71.8312 5.56801   2
   7   9  -1 77.9937 3.93195  16
  -7  -9  -1 81.9199 3.29314   7
  -7  -9  -1 73.7841 2.53083  22
   7   9  -1 68.0259 5.56554  20
   7   9  -1 78.9650 4.93573   4
   7  -9   1 77.6841 3.41876  10
  -7   9   1 77.6026 3.06933   5
  -7  -9  -1 78.5737 4.35166   6
   7  -9   1 79.8133 3.79271   6
  -7  -9  -1 80.3809 9.44643  17
  -7  -9  -1 71.5068 3.70479  21
   7   9  -1 68.9872 8.69045  14
  -7  -9  -1 77.0723 4.12264  18
   7   9  -1 70.9470 5.62382  10
   7  -9   1 75.0445 8.04475  17
   7   9  -1 76.9837 4.01652   8
   7  -9   1 83.8023 3.37184  21
   7   9  -1 83.4460 5.37135   5
   7   9  -1 72.0612 3.65438  11
  -7  -9   1 71.0018 4.20688   6
  -7  -9   1 78.3303 3.37048   7
   7  -9  -1 72.7382 6.09324  20
  -7   9  -1 81.6094 3.11316   5
   7  -9  -1 80.0916 3.02570  21
   7   9   1 70.9641 5.68914  20
   7   9   1 74.1616 9.01492  14
   7   9   1 71.8975 5.79676   8
   7  -9  -1 76.4266 7.86125  17
  -7  -9   1 76.1905 3.98889  21
   7  -9  -1 77.9957 3.46723   6
   7  -9  -1 85.0131 3.96719  13
   7   9   1 80.8143 4.16343   4
   7   9   1 81.5554 5.95693  10
   7   9   1 67.1088 5.66522  20
   7   9   1 73.2083 4.89983   5
   7  -9  -1 60.6252 10.4111  17
  -7  -9   1 88.6936 9.68243  17
   7   9   1 78.6781 3.81705  11
  -7  -9   1 67.4719 4.72068  13
   7  -9  -1 75.1004 3.41992  10
  -7  -9   1 73.5883 3.92866  18
  -7  -9   1 73.8373 2.52502  22
   7  -9  -1 77.5630 4.08532  18
   7   9   1 72.4135 3.94752  16
   8   9  -1 3.61035 2.77707  14
   8   9  -1 3.65450 1.44781   2
   8  -9   1 0.77583 1.05129  21
   8   9  -1 0.78843 1.48570   5
   8  -9   1 -0.0279 2.17680  14
  -8  -9  -1 2.70465 1.45039  18
   8   9  -1 1.52484 1.30604  16
   8   9  -1 -0.0694 1.10871  11
  -8  -9  -1 2.02918 1.41415   6
  -8   9   1 1.84150 0.75645   5
   8   9  -1 1.87037 1.23634   8
  -8  -9  -1 1.95183 1.36790  21
   8  -9   1 1.86899 3.10851  17
   8  -9   1 2.13083 1.33647   6
   8   9  -1 1.24194 2.54440  20
   8   9  -1 0.81351 1.15576   4
  -8  -9  -1 3.40740 1.56701  13
   8   9   1 -0.0715 1.18717   8
  -8  -9   1 1.57835 1.34003  21
   8   9   1 2.56212 2.40527  14
   8  -9  -1 -0.6260 2.92940  17
  -8   9  -1 2.75671 0.82371   5
   8  -9  -1 1.62560 2.41334  20
  -8  -9   1 2.39636 1.21451   7
   8   9   1 1.12849 1.65561  10
  -8  -9   1 0.09199 1.26940   6
   8  -9  -1 2.50080 1.31410   6
  -8  -9   1 -1.5967 3.02808  17
   8   9   1 2.13907 1.27274  11
   8  -9  -1 -0.3811 2.10897  14
   8  -9  -1 0.89700 0.90706  10
   8   9   1 1.45006 1.17011   4
   8   9   1 1.09111 1.49629   5
  -8  -9   1 0.09270 1.29527  13
   8  -9  -1 1.59838 0.97226  21
   8   9   1 7.75377 3.04304  20
   8  -9  -1 2.34454 1.30490  13
  -8  -9   1 3.24755 1.62955  18
   8   9   1 1.48699 1.21296  16
   8   9   1 2.06624 1.30611   2
   9   9  -1 21.4238 5.70309  14
   9   9  -1 27.8092 5.18778  20
  -9  -9  -1 25.5579 3.16155  13
  -9  -9  -1 23.5576 6.72080  17
   9  -9   1 26.3515 5.89605  17
   9   9  -1 25.7839 3.24076   4
  -9   9   1 28.2821 2.29598   5
   9   9  -1 33.1265 3.57586   5
   9  -9   1 25.9740 6.06211  14
   9  -9   1 23.7922 2.21546  21
  -9  -9  -1 31.6201 2.93995  18
   9   9  -1 27.5771 2.74639  16
  -9  -9  -1 24.7546 1.86864  22
   9   9  -1 22.0906 2.80630   2
  -9  -9  -1 23.0967 3.07059   6
   9   9  -1 30.7916 2.92076  11
   9   9  -1 26.8639 2.92751   8
   9   9  -1 25.9459 4.63060  10
  -9  -9  -1 24.9763 2.64502  21
  -9  -9   1 27.3223 3.26077  21
   9   9   1 29.8234 2.87689   2
  -9  -9   1 26.9093 1.90370  22
  -9  -9   1 26.8681 2.73014  18
   9   9   1 23.3481 2.83397  11
   9  -9  -1 29.3992 1.93999  10
  -9  -9   1 30.2228 2.89412  13
   9   9   1 27.1718 2.80881   8
   9  -9  -1 24.8920 5.40016  17
  -9  -9   1 22.6769 3.12377   6
   9  -9  -1 25.3046 5.85684  14
   9   9   1 29.5577 2.95905   4
   9   9   1 24.4925 6.38739  14
  -9  -9   1 24.4800 2.40084   7
  -9  -9   1 18.5029 5.85821  17
   9  -9  -1 22.2455 4.79722  20
   9  -9  -1 26.1847 2.49369   6
   9   9   1 30.0026 4.59827  10
   9   9   1 23.1293 3.32315   5
   9   9   1 27.7976 2.93887  16
   9  -9  -1 32.3377 2.34283  21
  10  -9   1 7.23067 3.92804  17
  10   9  -1 14.5775 2.40611  11
 -10  -9  -1 13.7884 2.42594  13
 -10  -9  -1 10.8303 2.33691   6
  10   9  -1 10.7112 2.33853  16
  10   9  -1 10.5515 2.17596   8
  10   9  -1 7.37156 1.93665   4
  10   9  -1 10.6966 4.70059  14
 -10  -9  -1 8.83044 2.11905  18
 -10  -9  -1 9.82958 2.23230  21
  10  -9   1 13.7715 5.02726  14
 -10  -9  -1 9.78435 1.56325  22
  10   9  -1 8.60327 2.62692  10
  10   9  -1 7.05962 2.00526   2
  10  -9  -1 9.11439 3.88041  14
 -10  -9   1 13.2313 2.27318  13
 -10  -9   1 10.7850 1.61668  22
  10   9   1 5.49394 4.07476  14
  10   9   1 10.3819 2.20325   2
 -10  -9   1 8.24721 2.22990  21
 -10  -9   1 13.9262 2.66062   7
  10  -9  -1 6.07301 3.53100  17
 -10  -9   1 10.7682 2.56931   6
  10   9   1 6.61232 2.17511   8
  10   9   1 13.3740 3.62982  10
  10   9   1 4.83568 1.78233  11
 -10  -9   1 7.87717 1.84873  18
  10   9   1 7.19748 2.04514   4
  10   9   1 12.0503 2.36396  16
 -11  -9  -1 -0.3896 1.31835  18
  11  -9   1 -0.2455 3.24159  17
  11   9  -1 -0.9227 2.71568  14
  11  -9   1 1.00136 2.88263  14
  11   9  -1 -1.9444 1.86304  10
  11   9  -1 0.41471 1.29400  11
  11   9  -1 1.37410 1.29542   2
 -11  -9  -1 1.79826 1.37327  13
  11   9  -1 0.16775 1.34198  16
  11   9  -1 0.93290 1.50512   8
  11   9  -1 2.83184 1.65044   4
 -11  -9  -1 -0.6047 0.93016  22
 -11  -9  -1 1.02118 1.42245  21
 -11  -9  -1 -0.9082 1.13535   6
  11   9   1 0.31248 1.28464   8
 -11  -9   1 1.15796 1.57933  21
  11   9   1 2.55893 1.60044   2
[truncated: 10,668,999 more chars]
