# Supplementary material for: Structural investigations into a new polymorph of F4TCNQ: towards enhanced semiconductor properties
Source: Acta Crystallogr C Struct Chem. 2021 Jun 28;77(Pt 7):426–34. doi: 10.1107/S2053229621006252 (PMC8254529; doi:10.1107/S2053229621006252)
Supplement: Supplementary file 2 [file c-77-00426-polymorph_isup2.hkl]

data_polymorph_i                                                                
_shelx_title ' p68_c48_xprep in Pbca'                                           
_shelx_refln_list_code          4                                               
_shelx_F_calc_maximum      118.90                                               
_exptl_crystal_F_000       544.00                                               
_reflns_d_resolution_high  0.4795                                               
                                                                                
loop_                                                                           
 _space_group_symop_operation_xyz                                               
 'x, y, z'                                                                      
 '-x+1/2, -y, z+1/2'                                                            
 '-x, y+1/2, -z+1/2'                                                            
 'x+1/2, -y+1/2, -z'                                                            
 '-x, -y, -z'                                                                   
 'x-1/2, y, -z-1/2'                                                             
 'x, -y-1/2, z-1/2'                                                             
 '-x-1/2, y-1/2, z'                                                             
                                                                                
_cell_length_a     9.1799                                                       
_cell_length_b     8.0482                                                       
_cell_length_c    14.5541                                                       
_cell_angle_alpha  90.000                                                       
_cell_angle_beta   90.000                                                       
_cell_angle_gamma  90.000                                                       
                                                                                
_shelx_F_squared_multiplier     1.000                                           
                                                                                
loop_                                                                           
 _refln_index_h                                                                 
 _refln_index_k                                                                 
 _refln_index_l                                                                 
 _refln_F_squared_calc                                                          
 _refln_F_squared_meas                                                          
 _refln_F_squared_sigma                                                         
 _refln_observed_status                                                         
   2   0   0      11555.60      11387.99       140.66 o                         
   4   0   0      11435.01      11643.14       205.11 o                         
   6   0   0       1683.85       1572.99         4.01 o                         
   8   0   0         34.52         35.12         0.72 o                         
  10   0   0         95.14         90.27         1.24 o                         
  12   0   0       1202.54       1183.37         6.10 o                         
  14   0   0        295.79        285.45         4.24 o                         
  16   0   0         61.03         65.40         1.63 o                         
  18   0   0          1.12          2.06         0.85 o                         
   2   1   0        714.91        649.13         3.37 o                         
   4   1   0        443.84        429.20         1.50 o                         
   6   1   0         40.79         41.65         0.47 o                         
   8   1   0        317.91        318.54         1.45 o                         
  10   1   0          9.49          9.55         0.37 o                         
  12   1   0        104.70        105.10         1.08 o                         
  14   1   0        513.55        510.06         2.46 o                         
  16   1   0        126.87        125.89         1.58 o                         
  18   1   0          9.47          8.28         0.76 o                         
   0   2   0         43.01         47.80         1.04 o                         
   2   2   0       1764.42       1932.72        10.16 o                         
   4   2   0       2549.36       2923.82        14.22 o                         
   6   2   0        296.47        348.86         1.44 o                         
   8   2   0         33.12         32.45         0.62 o                         
  10   2   0         29.48         28.74         0.55 o                         
  12   2   0         38.38         38.37         0.72 o                         
  14   2   0         39.98         37.02         0.91 o                         
  16   2   0         23.46         25.28         1.07 o                         
  18   2   0         25.28         25.38         1.09 o                         
   2   3   0        945.86        866.50         2.94 o                         
   4   3   0       4926.40       5174.19        25.34 o                         
   6   3   0         70.30         71.67         0.80 o                         
   8   3   0       2169.52       2142.02         4.99 o                         
  10   3   0          5.28          7.72         0.64 o                         
  12   3   0         57.35         54.98         1.04 o                         
  14   3   0         72.76         69.55         1.27 o                         
  16   3   0          2.76          1.10         0.58 o                         
  18   3   0          0.29          0.86         0.58 o                         
   0   4   0       5864.07       5975.38        32.86 o                         
   2   4   0        991.58       1051.38         2.57 o                         
   4   4   0       1579.29       1712.28         4.06 o                         
   6   4   0       1570.23       1602.09         4.46 o                         
   8   4   0         97.97         73.15         1.02 o                         
  10   4   0        977.94        917.19         3.88 o                         
  12   4   0         19.90         25.16         0.85 o                         
  14   4   0         14.81         16.03         0.72 o                         
  16   4   0         43.27         47.81         1.82 o                         
  18   4   0          0.01          0.32         0.63 o                         
   2   5   0        257.14        290.90         1.12 o                         
   4   5   0         27.17         52.87         0.58 o                         
   6   5   0        122.46        166.95         1.67 o                         
   8   5   0          8.09         13.64         0.61 o                         
  10   5   0         30.90         32.40         0.98 o                         
  12   5   0         62.84         60.19         1.44 o                         
  14   5   0          3.77          5.38         0.53 o                         
  16   5   0         65.55         67.09         1.79 o                         
  18   5   0         14.10         16.16         0.91 o                         
   0   6   0        750.63        765.75         3.33 o                         
   2   6   0        581.31        569.59         1.64 o                         
   4   6   0          0.03          4.71         0.25 o                         
   6   6   0        152.43        165.62         1.69 o                         
   8   6   0          1.52          3.46         0.44 o                         
  10   6   0          4.33          4.59         0.54 o                         
  12   6   0          2.86          1.95         0.60 o                         
  14   6   0        123.16        117.41         1.61 o                         
  16   6   0         61.67         64.06         1.54 o                         
   2   7   0       1967.44       1875.00         3.83 o                         
   4   7   0         61.77         51.19         0.65 o                         
   6   7   0         61.60         54.98         0.93 o                         
   8   7   0        139.93        136.66         1.61 o                         
  10   7   0         60.87         62.48         2.13 o                         
  12   7   0         50.03         50.90         1.46 o                         
  14   7   0         16.07         14.81         0.99 o                         
  16   7   0          3.74          4.00         0.77 o                         
   0   8   0        243.64        230.97         2.91 o                         
   2   8   0         14.92         18.59         0.48 o                         
   4   8   0         23.92         25.62         0.53 o                         
   6   8   0         78.19         74.13         1.35 o                         
   8   8   0         37.22         38.19         1.05 o                         
  10   8   0         26.81         24.14         1.19 o                         
  12   8   0        160.09        155.59         2.33 o                         
  14   8   0        119.04        109.20         2.13 o                         
  16   8   0          0.02         -0.70         0.70 o                         
   2   9   0        146.29        154.48         1.20 o                         
   4   9   0         34.14         36.47         0.65 o                         
   6   9   0         38.25         41.68         0.83 o                         
   8   9   0         12.80         15.58         0.69 o                         
  10   9   0         42.96         40.98         1.35 o                         
  12   9   0         26.56         29.97         1.34 o                         
  14   9   0          0.85         -0.72         0.72 o                         
  16   9   0          2.46          3.60         0.75 o                         
   0  10   0          8.84          7.59         0.53 o                         
   2  10   0         30.25         29.63         0.60 o                         
   4  10   0          4.70          3.16         0.32 o                         
   6  10   0        108.66        102.78         1.01 o                         
   8  10   0         43.49         42.76         0.93 o                         
  10  10   0         46.37         44.18         1.18 o                         
  12  10   0         58.92         59.14         1.78 o                         
  14  10   0          1.86          2.78         0.87 o                         
   2  11   0         97.73        100.21         1.14 o                         
   4  11   0         12.38         14.67         0.60 o                         
   6  11   0          1.86          1.39         0.44 o                         
   8  11   0          1.39          1.37         0.55 o                         
  10  11   0         34.25         38.79         1.27 o                         
  12  11   0          2.13          1.55         0.74 o                         
  14  11   0          1.12          1.52         0.83 o                         
   0  12   0         31.56         32.66         1.28 o                         
   2  12   0         38.82         38.95         0.95 o                         
   4  12   0        139.78        141.95         1.68 o                         
   6  12   0          0.12          0.01         0.47 o                         
   8  12   0          1.30          2.57         0.65 o                         
  10  12   0          1.31          1.39         0.78 o                         
  12  12   0          2.49         -0.22         0.86 o                         
   2  13   0         29.10         29.45         0.93 o                         
   4  13   0        124.47        125.89         1.56 o                         
   6  13   0          0.01         -0.52         0.52 o                         
   8  13   0         44.05         44.59         1.77 o                         
  10  13   0          4.45          3.23         0.79 o                         
  12  13   0         22.23         22.56         1.33 o                         
   0  14   0        336.47        347.03         6.22 o                         
   2  14   0        143.63        150.72         1.88 o                         
   4  14   0          0.68          1.02         0.52 o                         
   6  14   0          2.61          3.87         0.79 o                         
   8  14   0          4.03          2.85         0.83 o                         
  10  14   0         11.40         14.28         1.15 o                         
   2  15   0          3.36          4.07         0.64 o                         
   4  15   0          6.07          5.85         0.70 o                         
   6  15   0          2.29          1.13         0.77 o                         
   8  15   0          3.82          4.57         0.94 o                         
   0  16   0         47.57         49.81         2.29 o                         
   2  16   0          4.03          4.84         0.70 o                         
   4  16   0         75.48         82.78         1.87 o                         
   1   1   1       1480.89       1495.30         3.48 o                         
   2   1   1       5252.85       5317.75        42.16 o                         
   3   1   1        789.15        937.93         4.08 o                         
   4   1   1        400.42        404.96         1.21 o                         
   5   1   1         18.90         17.44         0.23 o                         
   6   1   1        224.71        236.04         0.73 o                         
   7   1   1         83.24         96.36         0.50 o                         
   8   1   1        160.96        156.79         0.70 o                         
   9   1   1          2.78          3.02         0.18 o                         
  10   1   1         78.99         79.28         0.67 o                         
  11   1   1         24.03         26.13         0.41 o                         
  12   1   1         61.56         60.95         0.59 o                         
  13   1   1        136.49        133.81         0.93 o                         
  14   1   1         88.27         89.54         0.84 o                         
  15   1   1        122.22        117.66         1.00 o                         
  16   1   1         25.13         25.57         0.65 o                         
  17   1   1          0.34         -0.29         0.37 o                         
  18   1   1          7.36          9.14         0.56 o                         
  19   1   1         20.83         22.93         0.80 o                         
   0   2   1       3087.46       3246.66        11.69 o                         
   1   2   1        186.77        208.90         0.94 o                         
   2   2   1        899.64        961.01         4.35 o                         
   3   2   1        160.48        179.98         0.82 o                         
   4   2   1        339.98        370.21         1.09 o                         
   5   2   1         62.68         82.20         0.59 o                         
   6   2   1        738.68        795.18         1.78 o                         
   7   2   1         66.60         72.01         0.51 o                         
   8   2   1          1.98          3.50         0.18 o                         
   9   2   1          6.52          8.37         0.25 o                         
  10   2   1         33.71         34.17         0.41 o                         
  11   2   1         84.45         81.76         0.64 o                         
  12   2   1         18.15         19.20         0.43 o                         
  13   2   1          1.34          1.20         0.26 o                         
  14   2   1         21.56         23.42         0.59 o                         
  15   2   1         37.79         39.31         0.74 o                         
  16   2   1          0.01          0.07         0.34 o                         
  17   2   1         26.37         26.13         0.80 o                         
  18   2   1          0.01          0.15         0.51 o                         
   1   3   1          6.11          3.12         0.12 o                         
   2   3   1       9810.66      10149.67       130.43 o                         
   3   3   1        433.72        449.68         1.18 o                         
   4   3   1          7.28         21.24         0.30 o                         
   5   3   1          3.28          5.62         0.22 o                         
   6   3   1        377.53        391.11         1.39 o                         
   7   3   1          1.90          0.96         0.18 o                         
   8   3   1         89.64         84.73         0.77 o                         
   9   3   1        256.84        259.55         1.78 o                         
  10   3   1         17.00         16.81         0.44 o                         
  11   3   1        151.35        146.63         1.05 o                         
  12   3   1        107.55        105.06         0.97 o                         
  13   3   1          0.87          0.69         0.27 o                         
  14   3   1          0.10         -0.29         0.29 o                         
  15   3   1          0.01          0.02         0.37 o                         
  16   3   1          0.28         -0.29         0.34 o                         
  17   3   1          3.07          3.56         0.44 o                         
  18   3   1          3.81          3.77         0.49 o                         
   0   4   1       2818.48       3006.15         7.12 o                         
   1   4   1        234.90        229.50         0.64 o                         
   2   4   1        269.08        315.10         0.80 o                         
   3   4   1        218.35        222.91         0.68 o                         
   4   4   1         87.58         80.30         0.51 o                         
   5   4   1        700.26        718.19         1.87 o                         
   6   4   1          4.43          3.64         0.24 o                         
   7   4   1        297.09        262.60         1.27 o                         
   8   4   1          1.48          2.43         0.26 o                         
   9   4   1        267.93        238.20         1.31 o                         
  10   4   1         74.42         75.05         0.90 o                         
  11   4   1         24.09         26.80         0.58 o                         
  12   4   1         16.62         17.51         0.49 o                         
  13   4   1          0.53          0.49         0.27 o                         
  14   4   1          0.76          0.88         0.31 o                         
  15   4   1          8.64          8.66         0.54 o                         
  16   4   1          3.82          4.37         0.48 o                         
  17   4   1          0.42          0.18         0.40 o                         
  18   4   1          1.95          1.88         0.44 o                         
   1   5   1          1.71          0.74         0.09 o                         
   2   5   1          0.95          0.09         0.08 o                         
   3   5   1        364.58        376.98         0.96 o                         
   4   5   1        316.24        372.53         1.05 o                         
   5   5   1        342.57        306.12         1.19 o                         
   6   5   1          6.64         17.56         0.39 o                         
   7   5   1         36.05         36.95         0.55 o                         
   8   5   1        159.15        143.09         1.07 o                         
   9   5   1          2.83          2.08         0.28 o                         
  10   5   1          1.72          1.37         0.34 o                         
  11   5   1          0.00         -0.07         0.31 o                         
  12   5   1          1.82          0.90         0.31 o                         
  13   5   1          4.54          5.18         0.38 o                         
  14   5   1         56.53         57.71         0.92 o                         
  15   5   1          0.32         -0.06         0.34 o                         
  16   5   1         54.87         53.27         1.19 o                         
  17   5   1          1.43          1.91         0.48 o                         
  18   5   1          3.92          2.98         0.50 o                         
   0   6   1        117.73        144.17         0.85 o                         
   1   6   1        148.55        150.18         0.63 o                         
   2   6   1        623.11        607.04         1.24 o                         
   3   6   1        397.02        373.12         0.98 o                         
   4   6   1        282.83        265.85         0.88 o                         
   5   6   1         64.92         54.77         0.66 o                         
   6   6   1         43.01         41.55         0.53 o                         
   7   6   1          6.34          6.60         0.33 o                         
   8   6   1          1.58          1.41         0.28 o                         
   9   6   1          8.36          7.75         0.41 o                         
  10   6   1         38.38         37.14         0.72 o                         
  11   6   1         16.73         15.53         0.62 o                         
  12   6   1          8.87          8.24         0.54 o                         
  13   6   1         92.44         88.75         1.18 o                         
  14   6   1          2.67          1.39         0.37 o                         
  15   6   1         94.32         97.74         1.21 o                         
  16   6   1         10.24          9.08         0.62 o                         
  17   6   1         26.87         27.70         0.91 o                         
   1   7   1       4160.15       3830.44         5.86 o                         
   2   7   1        236.17        251.73         1.00 o                         
   3   7   1         64.93         62.46         0.48 o                         
   4   7   1          4.01          2.48         0.16 o                         
   5   7   1         16.91         14.00         0.29 o                         
   6   7   1          0.15          0.26         0.21 o                         
   7   7   1         83.46         81.81         0.90 o                         
   8   7   1         29.26         31.04         0.64 o                         
   9   7   1          4.16          4.33         0.38 o                         
  10   7   1        111.83        113.68         1.39 o                         
  11   7   1        164.25        161.32         1.56 o                         
  12   7   1        226.25        224.70         1.98 o                         
  13   7   1        385.64        380.33         3.26 o                         
  14   7   1         16.42         14.50         0.71 o                         
  15   7   1          2.84          2.61         0.46 o                         
  16   7   1          0.07          0.05         0.44 o                         
  17   7   1         16.49         18.76         0.77 o                         
   0   8   1        125.07        121.14         1.09 o                         
   1   8   1        160.07        147.68         0.77 o                         
   2   8   1        125.01        126.67         0.68 o                         
   3   8   1         77.58         75.08         0.59 o                         
   4   8   1        122.05        125.76         0.72 o                         
   5   8   1          6.76          5.71         0.23 o                         
   6   8   1         47.17         46.86         0.57 o                         
   7   8   1         52.46         54.23         0.68 o                         
   8   8   1          0.11          0.05         0.25 o                         
   9   8   1         26.27         25.72         0.73 o                         
  10   8   1          0.03          0.48         0.37 o                         
  11   8   1          1.16          1.27         0.43 o                         
  12   8   1          6.57          7.59         0.61 o                         
  13   8   1         72.06         72.93         1.27 o                         
  14   8   1          4.11          3.94         0.60 o                         
  15   8   1         59.36         58.74         1.30 o                         
  16   8   1          0.40         -0.15         0.47 o                         
   1   9   1         22.42         19.92         0.37 o                         
   2   9   1         81.79         81.48         0.59 o                         
   3   9   1        183.43        175.79         0.84 o                         
   4   9   1         15.67         16.56         0.36 o                         
   5   9   1        297.48        292.43         1.17 o                         
   6   9   1          2.83          3.61         0.27 o                         
   7   9   1        118.25        118.21         0.99 o                         
   8   9   1          2.66          2.50         0.33 o                         
   9   9   1         40.35         41.69         0.73 o                         
  10   9   1         14.91         15.55         0.66 o                         
  11   9   1          0.90          0.71         0.43 o                         
  12   9   1          1.44          0.84         0.46 o                         
  13   9   1         14.34         16.40         0.81 o                         
  14   9   1          2.33          1.00         0.66 o                         
  15   9   1          0.51         -0.22         0.49 o                         
  16   9   1         13.95         13.58         0.70 o                         
   0  10   1        100.21         98.39         1.15 o                         
   1  10   1         15.03         17.07         0.39 o                         
   2  10   1          7.69          8.57         0.30 o                         
   3  10   1         40.56         41.04         0.46 o                         
   4  10   1        144.05        143.51         0.85 o                         
   5  10   1         98.79        101.59         0.80 o                         
   6  10   1          8.02          8.13         0.30 o                         
   7  10   1        142.27        137.86         1.09 o                         
   8  10   1          1.59          1.50         0.31 o                         
   9  10   1        149.91        148.83         1.18 o                         
  10  10   1          0.00          0.04         0.40 o                         
  11  10   1          7.93          8.81         0.53 o                         
  12  10   1          0.06          0.28         0.43 o                         
  13  10   1          2.75          2.85         0.56 o                         
  14  10   1          1.11          0.70         0.53 o                         
  15  10   1          3.13          2.99         0.67 o                         
   1  11   1         30.09         29.98         0.52 o                         
   2  11   1          6.72          7.38         0.34 o                         
   3  11   1        217.46        216.31         1.27 o                         
   4  11   1         23.01         22.17         0.48 o                         
   5  11   1          3.58          3.37         0.30 o                         
   6  11   1          6.55          6.30         0.37 o                         
   7  11   1         62.83         66.43         0.99 o                         
   8  11   1          7.58          6.02         0.46 o                         
   9  11   1         85.93         86.75         1.09 o                         
  10  11   1          5.32          5.07         0.51 o                         
  11  11   1         17.54         17.61         0.69 o                         
  12  11   1         14.67         13.20         0.74 o                         
  13  11   1         10.85         12.84         0.74 o                         
  14  11   1          1.59          1.69         0.60 o                         
   0  12   1          7.29          5.94         0.55 o                         
   1  12   1          0.26         -0.04         0.26 o                         
   2  12   1          0.20          0.33         0.28 o                         
   3  12   1          0.73          0.74         0.29 o                         
   4  12   1          0.80          0.06         0.28 o                         
   5  12   1          4.31          3.63         0.34 o                         
   6  12   1         11.45         13.72         0.53 o                         
   7  12   1          0.35         -0.29         0.35 o                         
   8  12   1          0.08         -0.20         0.38 o                         
   9  12   1          0.25         -0.40         0.40 o                         
  10  12   1          8.01          9.50         0.73 o                         
  11  12   1          2.01          2.31         0.50 o                         
  12  12   1          0.19         -0.47         0.47 o                         
  13  12   1          0.78          0.19         0.50 o                         
   1  13   1         18.85         20.40         0.57 o                         
   2  13   1         38.01         41.27         0.73 o                         
   3  13   1         44.00         44.75         0.88 o                         
   4  13   1         26.73         27.48         0.66 o                         
   5  13   1          4.51          4.26         0.41 o                         
   6  13   1          0.61         -0.07         0.37 o                         
   7  13   1          3.25          2.36         0.48 o                         
   8  13   1          0.82          0.46         0.45 o                         
   9  13   1          0.00         -0.23         0.50 o                         
  10  13   1          2.26          2.28         0.54 o                         
  11  13   1          1.89          1.41         0.53 o                         
  12  13   1          4.00          4.50         0.60 o                         
   0  14   1         30.33         30.40         1.05 o                         
   1  14   1         69.15         72.22         0.95 o                         
   2  14   1          6.75          5.97         0.46 o                         
   3  14   1         19.57         21.24         0.63 o                         
   4  14   1          0.03          0.06         0.35 o                         
   5  14   1         27.93         29.69         0.75 o                         
   6  14   1          0.06         -0.46         0.46 o                         
   7  14   1          8.87          6.96         0.64 o                         
   8  14   1          3.57          2.97         0.56 o                         
   9  14   1          0.56          0.18         0.54 o                         
  10  14   1          3.54          1.82         0.60 o                         
   1  15   1         22.51         24.13         0.75 o                         
   2  15   1         44.18         47.93         1.09 o                         
   3  15   1          6.42          5.86         0.50 o                         
   4  15   1          1.06          0.93         0.41 o                         
   5  15   1          0.47          0.31         0.44 o                         
   6  15   1         14.91         15.79         0.77 o                         
   7  15   1          0.58          0.25         0.53 o                         
   8  15   1          0.01          0.58         0.55 o                         
   0  16   1          3.90          5.16         0.75 o                         
   1  16   1          1.58          1.05         0.45 o                         
   2  16   1          0.57          0.54         0.43 o                         
   3  16   1          1.77          1.05         0.46 o                         
   4  16   1          0.00          0.15         0.44 o                         
   5  16   1          0.16          0.80         0.51 o                         
   1   0   2       2697.40       2556.62        22.39 o                         
   2   0   2        269.11        287.83         2.91 o                         
   3   0   2        436.52        420.16         2.33 o                         
   4   0   2         16.68         23.96         0.33 o                         
   5   0   2        666.04        613.40         2.67 o                         
   6   0   2        462.12        480.41         2.24 o                         
   7   0   2        212.71        208.88         1.03 o                         
   8   0   2         41.14         39.04         0.60 o                         
   9   0   2         27.65         29.95         0.47 o                         
  10   0   2         60.68         60.27         0.70 o                         
  11   0   2       1226.79       1188.54         3.30 o                         
  12   0   2        821.21        810.07         2.96 o                         
  13   0   2        336.96        321.80         2.91 o                         
  14   0   2        102.04         98.04         1.17 o                         
  15   0   2          0.38          0.11         0.39 o                         
  16   0   2         28.11         30.65         0.96 o                         
  17   0   2          0.39          0.42         0.51 o                         
  18   0   2          6.23          6.09         0.72 o                         
  19   0   2          4.35          3.09         0.81 o                         
   1   1   2       2023.10       2040.65         4.62 o                         
   2   1   2      13026.95      12803.34       171.11 o                         
   3   1   2       8560.91       9065.04       128.13 o                         
   4   1   2        625.67        772.18         1.75 o                         
   5   1   2        311.00        367.63         1.00 o                         
   6   1   2         16.99         12.39         0.23 o                         
   7   1   2         16.04         14.56         0.24 o                         
   8   1   2         21.48         21.56         0.37 o                         
   9   1   2        339.14        335.66         1.15 o                         
  10   1   2         27.97         27.41         0.38 o                         
  11   1   2         29.89         29.94         0.42 o                         
  12   1   2          0.05         -0.03         0.18 o                         
  13   1   2         11.27         11.80         0.38 o                         
  14   1   2         36.82         37.41         0.62 o                         
  15   1   2         16.89         18.46         0.52 o                         
  16   1   2          2.50          2.04         0.36 o                         
  17   1   2          8.95          9.34         0.54 o                         
  18   1   2          1.44          1.53         0.46 o                         
  19   1   2          0.00         -0.46         0.46 o                         
   0   2   2         61.06        105.63         1.13 o                         
   1   2   2         72.65         86.67         0.62 o                         
   2   2   2       1127.17       1188.81         3.04 o                         
   3   2   2        129.61        136.39         0.66 o                         
   4   2   2          0.13          2.37         0.14 o                         
   5   2   2        191.88        237.83         0.85 o                         
   6   2   2       1908.47       2001.06         3.26 o                         
   7   2   2          0.25          1.25         0.15 o                         
   8   2   2         81.48         87.00         0.60 o                         
   9   2   2         52.63         49.74         0.45 o                         
  10   2   2         45.95         45.90         0.49 o                         
  11   2   2         35.97         35.87         0.46 o                         
  12   2   2         29.55         29.13         0.49 o                         
  13   2   2          0.22          0.33         0.25 o                         
  14   2   2          5.48          5.27         0.36 o                         
  15   2   2         65.10         66.60         0.90 o                         
  16   2   2         10.39         11.21         0.53 o                         
  17   2   2        113.27        114.26         1.29 o                         
  18   2   2          0.05          0.56         0.43 o                         
   1   3   2          1.28          0.23         0.08 o                         
   2   3   2       1070.88       1042.94         1.73 o                         
   3   3   2       1081.01       1181.78         2.55 o                         
   4   3   2        974.19       1021.57         1.96 o                         
   5   3   2        204.97        226.85         1.10 o                         
   6   3   2          1.73          0.42         0.15 o                         
   7   3   2          2.39          2.55         0.20 o                         
   8   3   2        704.75        720.33         2.50 o                         
   9   3   2          6.22          5.17         0.29 o                         
  10   3   2          6.11          6.45         0.30 o                         
  11   3   2         34.82         31.94         0.51 o                         
  12   3   2         75.72         75.99         0.86 o                         
  13   3   2          0.23          0.45         0.26 o                         
  14   3   2          0.00          0.32         0.30 o                         
  15   3   2         18.59         19.62         0.58 o                         
  16   3   2         13.01         13.29         0.56 o                         
  17   3   2          0.16          0.47         0.41 o                         
  18   3   2          3.48          3.41         0.49 o                         
   0   4   2          3.75          8.14         0.24 o                         
   1   4   2       3125.85       3114.71         6.78 o                         
   2   4   2        573.91        658.15         1.37 o                         
   3   4   2        617.93        614.25         1.28 o                         
   4   4   2        221.63        275.10         1.05 o                         
   5   4   2       1057.95        999.16         2.84 o                         
   6   4   2         58.88         61.69         0.57 o                         
   7   4   2         67.99         70.96         0.69 o                         
   8   4   2         20.19         13.92         0.40 o                         
   9   4   2         27.60         24.61         0.50 o                         
  10   4   2         50.06         45.59         0.70 o                         
  11   4   2        279.18        272.28         1.57 o                         
  12   4   2          6.50          7.70         0.37 o                         
  13   4   2          9.08          8.27         0.44 o                         
  14   4   2         32.88         35.73         0.69 o                         
  15   4   2         24.39         27.23         0.72 o                         
  16   4   2          5.77          5.47         0.47 o                         
  17   4   2          2.18          1.96         0.46 o                         
  18   4   2          3.57          4.01         0.51 o                         
   1   5   2          8.62         10.28         0.19 o                         
   2   5   2         95.83         91.05         0.45 o                         
   3   5   2        373.61        374.59         1.10 o                         
   4   5   2        411.95        473.14         1.40 o                         
   5   5   2        575.73        521.75         1.46 o                         
   6   5   2          0.00          1.34         0.22 o                         
   7   5   2        490.56        426.44         1.80 o                         
   8   5   2         75.81         69.98         0.72 o                         
   9   5   2        142.02        145.40         1.12 o                         
  10   5   2          0.98          1.49         0.30 o                         
  11   5   2         14.56         16.15         0.66 o                         
  12   5   2          2.52          2.79         0.32 o                         
  13   5   2         49.50         46.60         0.73 o                         
  14   5   2          2.64          1.54         0.35 o                         
  15   5   2          1.59          1.48         0.37 o                         
  16   5   2         27.09         26.03         0.81 o                         
  17   5   2          6.96          7.29         0.52 o                         
  18   5   2         12.83         15.26         0.69 o                         
   0   6   2       1281.55       1306.64         3.30 o                         
   1   6   2        410.30        355.82         0.89 o                         
   2   6   2        327.81        309.09         0.88 o                         
   3   6   2        658.71        567.52         1.20 o                         
   4   6   2       1119.80       1075.88         2.16 o                         
   5   6   2          2.00          1.11         0.17 o                         
   6   6   2        165.41        156.77         0.95 o                         
   7   6   2         28.86         31.05         0.58 o                         
   8   6   2         24.89         22.63         0.56 o                         
   9   6   2         25.76         27.83         0.63 o                         
  10   6   2        105.87        104.28         1.09 o                         
  11   6   2         63.18         63.96         0.99 o                         
  12   6   2         13.36         14.96         0.66 o                         
  13   6   2          1.77          1.10         0.37 o                         
  14   6   2         32.81         33.16         0.72 o                         
  15   6   2         26.69         27.81         0.75 o                         
  16   6   2         30.99         30.93         0.90 o                         
  17   6   2          1.02          0.86         0.49 o                         
   1   7   2        150.98        152.81         0.70 o                         
   2   7   2          8.47          3.82         0.18 o                         
   3   7   2         14.66         19.40         0.29 o                         
   4   7   2        223.36        225.03         0.88 o                         
   5   7   2          1.25          1.60         0.17 o                         
   6   7   2          0.04          0.07         0.17 o                         
   7   7   2          0.37          0.41         0.23 o                         
   8   7   2         57.60         54.77         0.79 o                         
   9   7   2         28.90         31.26         0.71 o                         
  10   7   2         63.54         63.91         0.96 o                         
  11   7   2          0.19         -0.31         0.39 o                         
  12   7   2          9.44          7.70         0.60 o                         
  13   7   2         14.68         13.77         0.70 o                         
  14   7   2         37.52         41.91         0.90 o                         
  15   7   2          0.15          0.46         0.41 o                         
  16   7   2          0.97          0.09         0.46 o                         
  17   7   2          0.09         -0.12         0.48 o                         
   0   8   2        435.23        443.82         1.74 o                         
   1   8   2       1142.15       1074.78         2.49 o                         
   2   8   2        190.74        191.47         0.83 o                         
   3   8   2        490.23        448.03         1.22 o                         
   4   8   2          0.10         -0.03         0.13 o                         
   5   8   2        353.81        350.94         1.17 o                         
   6   8   2        109.67        107.89         0.80 o                         
   7   8   2          0.40          0.61         0.23 o                         
   8   8   2         74.86         76.98         0.92 o                         
   9   8   2          1.57          1.71         0.35 o                         
  10   8   2          5.22          4.23         0.45 o                         
  11   8   2        136.34        137.73         1.47 o                         
  12   8   2         28.41         26.60         0.88 o                         
  13   8   2         29.16         28.52         0.96 o                         
  14   8   2         10.56         10.19         0.79 o                         
  15   8   2         90.88         97.02         1.46 o                         
  16   8   2          8.56          8.80         0.64 o                         
   1   9   2         87.57         82.87         0.58 o                         
   2   9   2         40.17         37.73         0.47 o                         
   3   9   2         13.49         12.25         0.32 o                         
   4   9   2         30.71         29.15         0.42 o                         
   5   9   2         28.69         26.16         0.42 o                         
   6   9   2          4.23          2.80         0.25 o                         
   7   9   2         36.57         36.55         0.64 o                         
   8   9   2          7.97          9.23         0.43 o                         
   9   9   2         23.19         22.78         0.60 o                         
  10   9   2         15.36         15.35         0.67 o                         
  11   9   2          2.00          2.23         0.47 o                         
  12   9   2          0.27          0.55         0.45 o                         
  13   9   2          0.23         -0.23         0.48 o                         
  14   9   2         43.47         44.02         1.31 o                         
  15   9   2         14.61         13.94         0.71 o                         
  16   9   2         18.98         19.95         1.00 o                         
   0  10   2        565.92        562.22         2.61 o                         
   1  10   2        126.01        123.45         0.75 o                         
   2  10   2         16.98         19.81         0.40 o                         
   3  10   2        138.42        138.75         0.84 o                         
   4  10   2         10.42          9.86         0.32 o                         
   5  10   2          2.30          2.12         0.26 o                         
   6  10   2         98.07         94.57         0.73 o                         
   7  10   2          0.06          0.18         0.29 o                         
   8  10   2          0.01          0.39         0.28 o                         
   9  10   2          0.67          0.69         0.32 o                         
  10  10   2         15.56         18.44         0.58 o                         
  11  10   2         50.18         52.05         0.97 o                         
  12  10   2         36.05         38.30         0.97 o                         
  13  10   2          6.27          4.58         0.58 o                         
  14  10   2          8.97         10.84         0.72 o                         
  15  10   2          6.23          6.07         0.63 o                         
   1  11   2         37.95         38.64         0.57 o                         
   2  11   2          4.95          4.53         0.30 o                         
   3  11   2         20.32         20.41         0.47 o                         
   4  11   2          2.15          1.66         0.27 o                         
   5  11   2         33.67         34.38         0.56 o                         
   6  11   2         10.70         10.08         0.42 o                         
   7  11   2         30.38         33.10         0.74 o                         
   8  11   2          8.47         10.04         0.50 o                         
   9  11   2         77.04         72.49         1.05 o                         
  10  11   2          0.10         -0.38         0.38 o                         
  11  11   2         24.00         25.13         0.79 o                         
  12  11   2         20.23         21.30         0.88 o                         
  13  11   2          6.68          7.87         0.64 o                         
  14  11   2          6.63          5.35         0.68 o                         
   0  12   2          2.59          1.40         0.40 o                         
   1  12   2         56.09         56.90         0.76 o                         
   2  12   2          1.93          1.83         0.30 o                         
   3  12   2          3.53          3.55         0.33 o                         
   4  12   2         14.77         15.22         0.50 o                         
   5  12   2         28.56         29.41         0.62 o                         
   6  12   2          0.22          0.20         0.31 o                         
   7  12   2         51.60         54.90         0.90 o                         
   8  12   2         13.63         14.51         0.63 o                         
   9  12   2         19.26         20.11         0.73 o                         
  10  12   2          1.81          0.91         0.55 o                         
  11  12   2         17.26         19.37         0.81 o                         
  12  12   2          0.05         -0.18         0.47 o                         
  13  12   2          3.57          2.89         0.57 o                         
   1  13   2         20.63         21.77         0.60 o                         
   2  13   2          0.62          0.28         0.31 o                         
   3  13   2         57.51         59.69         0.92 o                         
   4  13   2         89.62         92.82         0.98 o                         
   5  13   2         15.16         16.85         0.58 o                         
   6  13   2         20.20         22.82         0.74 o                         
   7  13   2          2.44          1.56         0.48 o                         
   8  13   2         28.06         30.65         0.97 o                         
   9  13   2         23.36         25.83         0.94 o                         
  10  13   2          2.89          3.87         0.59 o                         
  11  13   2          8.32          8.91         0.70 o                         
  12  13   2          0.79          0.72         0.97 o                         
   0  14   2         68.31         72.12         1.30 o                         
   1  14   2          1.07          1.09         0.37 o                         
   2  14   2         52.45         56.18         0.87 o                         
   3  14   2          1.10          0.42         0.35 o                         
   4  14   2          0.01         -0.33         0.33 o                         
   5  14   2          0.38          0.51         0.37 o                         
   6  14   2         21.40         22.11         0.87 o                         
   7  14   2          1.51          0.13         0.50 o                         
   8  14   2          1.82          1.43         0.54 o                         
   9  14   2          8.92          9.43         0.71 o                         
  10  14   2         22.24         21.16         0.91 o                         
   1  15   2         64.07         68.32         1.02 o                         
   2  15   2          2.18          2.21         0.44 o                         
   3  15   2          0.08         -0.00         0.39 o                         
   4  15   2          0.02         -0.29         0.38 o                         
   5  15   2         16.91         17.45         0.69 o                         
   6  15   2          0.00         -0.49         0.49 o                         
   7  15   2         28.63         32.66         1.04 o                         
   8  15   2          3.46          1.90         0.61 o                         
   0  16   2          2.97          2.92         0.68 o                         
   1  16   2          2.51          1.91         0.45 o                         
   2  16   2          0.62          0.07         0.41 o                         
   3  16   2          4.88          4.25         0.50 o                         
   4  16   2         10.09          9.00         0.62 o                         
   5  16   2          4.91          3.83         0.56 o                         
   1   1   3         11.73          9.19         0.23 o                         
   2   1   3      14137.15      15067.54       128.95 o                         
   3   1   3       5238.00       5459.24        15.26 o                         
   4   1   3        799.96        920.09         2.20 o                         
   5   1   3          5.02          7.88         0.17 o                         
   6   1   3        158.36        153.95         0.64 o                         
   7   1   3        930.94        962.44         2.10 o                         
   8   1   3        109.51        117.31         0.61 o                         
   9   1   3        115.06        111.04         0.66 o                         
  10   1   3        267.64        266.11         1.03 o                         
  11   1   3        129.81        125.69         0.78 o                         
  12   1   3         16.78         16.35         0.39 o                         
  13   1   3          3.74          4.27         0.31 o                         
  14   1   3         73.45         74.18         0.78 o                         
  15   1   3          7.04          7.60         0.41 o                         
  16   1   3          5.93          5.78         0.42 o                         
  17   1   3          6.44          6.21         0.54 o                         
  18   1   3          4.10          3.40         0.49 o                         
  19   1   3          5.73          4.23         0.96 o                         
   0   2   3       2564.06       2730.54         9.92 o                         
   1   2   3        441.66        475.51         1.80 o                         
   2   2   3          0.22          0.33         0.08 o                         
   3   2   3        554.02        605.42         1.17 o                         
   4   2   3         37.82         29.93         0.33 o                         
   5   2   3          0.05          0.65         0.13 o                         
   6   2   3        879.48        909.59         2.24 o                         
   7   2   3         62.20         60.71         0.48 o                         
   8   2   3        131.67        133.52         0.68 o                         
   9   2   3         16.98         18.09         0.33 o                         
  10   2   3         63.37         61.15         0.60 o                         
  11   2   3          4.62          5.07         0.26 o                         
  12   2   3          0.64          0.90         0.22 o                         
  13   2   3         58.71         59.88         0.66 o                         
  14   2   3         18.92         18.50         0.51 o                         
  15   2   3         67.05         66.78         0.90 o                         
  16   2   3         21.94         22.78         0.66 o                         
  17   2   3         17.98         18.61         0.81 o                         
  18   2   3         30.89         33.05         0.89 o                         
   1   3   3       4485.33       4744.15        10.49 o                         
   2   3   3         92.58        117.97         0.51 o                         
   3   3   3         66.43         34.19         0.29 o                         
   4   3   3        349.71        363.18         1.04 o                         
   5   3   3         41.38         44.59         0.42 o                         
   6   3   3          1.16          0.25         0.12 o                         
   7   3   3        145.85        134.63         0.84 o                         
   8   3   3         75.47         79.33         0.67 o                         
   9   3   3        120.81        121.29         0.76 o                         
  10   3   3        143.01        132.24         0.84 o                         
  11   3   3          0.72          0.94         0.25 o                         
  12   3   3         42.58         42.11         0.73 o                         
  13   3   3        163.82        159.43         1.13 o                         
  14   3   3         64.25         68.41         0.84 o                         
  15   3   3         18.36         18.65         0.57 o                         
  16   3   3         18.52         19.33         0.63 o                         
  17   3   3          4.06          4.04         0.51 o                         
  18   3   3          0.00          0.07         0.43 o                         
   0   4   3        963.49       1129.26         2.74 o                         
   1   4   3        148.73        159.99         0.58 o                         
   2   4   3        267.17        305.16         0.82 o                         
   3   4   3         15.94         22.79         0.24 o                         
   4   4   3        330.81        380.78         1.10 o                         
   5   4   3         21.29         19.26         0.30 o                         
   6   4   3        514.92        540.83         1.89 o                         
   7   4   3         64.76         62.10         0.62 o                         
   8   4   3         19.51         20.98         0.42 o                         
   9   4   3          0.69          0.66         0.21 o                         
  10   4   3        134.48        130.77         1.13 o                         
  11   4   3        110.71        111.76         0.90 o                         
  12   4   3          4.30          4.77         0.35 o                         
  13   4   3         43.02         42.58         0.71 o                         
  14   4   3         17.24         18.36         0.65 o                         
  15   4   3         10.71         11.64         0.52 o                         
  16   4   3          2.67          2.90         0.41 o                         
  17   4   3         16.14         17.06         0.66 o                         
  18   4   3         10.70         11.16         0.64 o                         
   1   5   3        120.83        119.23         0.50 o                         
   2   5   3         85.53        111.28         0.49 o                         
   3   5   3       1810.13       1793.68         2.90 o                         
   4   5   3        584.94        537.06         1.43 o                         
   5   5   3         67.97         80.83         0.62 o                         
   6   5   3        214.14        161.36         0.92 o                         
   7   5   3        244.20        221.50         1.36 o                         
   8   5   3          0.52          0.07         0.19 o                         
   9   5   3          8.80         10.44         0.38 o                         
  10   5   3          0.66          0.52         0.26 o                         
  11   5   3          0.27         -0.03         0.30 o                         
  12   5   3          0.00          0.02         0.25 o                         
  13   5   3         55.50         57.01         0.78 o                         
  14   5   3          1.45          0.76         0.33 o                         
  15   5   3          2.82          2.35         0.40 o                         
  16   5   3         15.25         16.61         0.69 o                         
  17   5   3         18.05         18.94         0.69 o                         
  18   5   3         37.43         39.50         1.01 o                         
   0   6   3        293.06        304.71         1.50 o                         
   1   6   3         20.65         25.14         0.25 o                         
   2   6   3        371.26        300.93         0.86 o                         
   3   6   3        164.36        183.90         0.71 o                         
   4   6   3        813.82        725.00         2.03 o                         
   5   6   3        141.54        158.17         0.87 o                         
   6   6   3          4.16          5.39         0.28 o                         
   7   6   3          0.04          0.36         0.19 o                         
   8   6   3        254.63        261.03         1.34 o                         
   9   6   3         80.03         77.07         0.85 o                         
  10   6   3        377.48        373.55         1.97 o                         
  11   6   3         54.35         52.72         1.06 o                         
  12   6   3          1.31          2.29         0.36 o                         
  13   6   3          8.19          7.85         0.41 o                         
  14   6   3          7.08          7.75         0.43 o                         
  15   6   3          0.06         -0.20         0.35 o                         
  16   6   3          6.93          6.98         0.52 o                         
  17   6   3          0.31          0.12         0.42 o                         
   1   7   3         44.81         47.65         0.43 o                         
   2   7   3          9.69         12.66         0.26 o                         
   3   7   3         46.63         45.47         0.41 o                         
   4   7   3          5.42          7.16         0.21 o                         
   5   7   3          8.65          8.43         0.26 o                         
   6   7   3         15.07         20.59         0.43 o                         
   7   7   3         69.22         71.67         0.77 o                         
   8   7   3         69.55         70.36         0.79 o                         
   9   7   3         23.87         20.81         0.58 o                         
  10   7   3        227.32        216.91         1.89 o                         
  11   7   3         91.94         87.68         1.18 o                         
  12   7   3        156.73        148.42         1.56 o                         
  13   7   3         13.15         13.51         0.64 o                         
  14   7   3         16.27         17.21         0.62 o                         
  15   7   3          0.98          0.83         0.41 o                         
  16   7   3          1.16         -0.42         0.45 o                         
  17   7   3          0.03         -0.47         0.47 o                         
   0   8   3        227.14        200.55         1.17 o                         
   1   8   3        149.39        146.30         0.78 o                         
   2   8   3        247.46        237.93         0.85 o                         
   3   8   3         91.31         96.31         0.72 o                         
   4   8   3        116.60        113.57         0.63 o                         
   5   8   3         14.77         13.02         0.33 o                         
   6   8   3         50.29         46.75         0.54 o                         
   7   8   3          1.61          1.97         0.26 o                         
   8   8   3        165.97        162.60         1.16 o                         
   9   8   3          1.84          2.11         0.35 o                         
  10   8   3        160.81        160.44         1.44 o                         
  11   8   3         48.52         47.49         1.17 o                         
  12   8   3         12.01         10.06         0.71 o                         
  13   8   3          2.01          1.84         0.53 o                         
  14   8   3          0.13         -0.15         0.45 o                         
  15   8   3          2.09          2.37         0.50 o                         
  16   8   3          2.74          2.20         0.53 o                         
   1   9   3          3.51          4.19         0.21 o                         
   2   9   3        210.15        200.43         1.06 o                         
   3   9   3        175.36        172.69         0.86 o                         
   4   9   3        258.48        248.42         1.04 o                         
   5   9   3          2.64          2.04         0.20 o                         
   6   9   3        299.92        288.73         1.27 o                         
   7   9   3         67.47         63.50         0.90 o                         
   8   9   3          7.98          9.39         0.45 o                         
   9   9   3         22.86         25.16         0.61 o                         
  10   9   3          0.05         -0.15         0.31 o                         
  11   9   3          6.14          5.25         0.51 o                         
  12   9   3          3.36          3.42         0.51 o                         
  13   9   3         15.11         15.34         0.82 o                         
  14   9   3          0.27         -0.26         0.48 o                         
  15   9   3          0.01         -0.37         0.45 o                         
  16   9   3         36.85         37.83         1.53 o                         
   0  10   3          0.13          0.55         0.29 o                         
   1  10   3          0.72          0.19         0.19 o                         
   2  10   3         32.41         31.61         0.45 o                         
   3  10   3         19.79         19.58         0.37 o                         
   4  10   3         32.30         33.54         0.48 o                         
   5  10   3         27.89         29.27         0.49 o                         
   6  10   3          0.13         -0.04         0.24 o                         
   7  10   3          0.76          0.84         0.31 o                         
   8  10   3          6.04          7.06         0.41 o                         
   9  10   3          1.65          1.60         0.34 o                         
  10  10   3          1.43          0.56         0.33 o                         
  11  10   3          0.23          0.43         0.35 o                         
  12  10   3          6.67          6.44         0.53 o                         
  13  10   3          1.02          0.93         0.46 o                         
  14  10   3          0.99          1.52         0.50 o                         
  15  10   3          8.29          7.46         0.61 o                         
   1  11   3         94.58         98.12         0.83 o                         
   2  11   3         56.86         58.84         0.64 o                         
   3  11   3          0.65          0.72         0.24 o                         
   4  11   3          6.20          5.66         0.35 o                         
   5  11   3          3.77          3.45         0.30 o                         
   6  11   3          3.08          3.57         0.35 o                         
   7  11   3          4.18          3.44         0.40 o                         
   8  11   3          0.55         -0.34         0.34 o                         
   9  11   3         10.07          9.49         0.51 o                         
  10  11   3          2.98          1.46         0.42 o                         
  11  11   3          8.92         10.02         0.61 o                         
  12  11   3          5.67          6.30         0.59 o                         
  13  11   3         15.75         16.18         0.83 o                         
  14  11   3          0.19          0.58         0.59 o                         
   0  12   3          3.92          3.74         0.45 o                         
   1  12   3          1.27          0.75         0.29 o                         
   2  12   3         26.26         26.64         0.56 o                         
   3  12   3         22.57         24.67         0.56 o                         
   4  12   3          1.79          1.33         0.31 o                         
   5  12   3         71.36         72.53         0.82 o                         
   6  12   3        262.54        265.27         1.86 o                         
   7  12   3          0.06          0.07         0.39 o                         
   8  12   3         20.75         24.69         0.79 o                         
   9  12   3          6.86          5.81         0.53 o                         
  10  12   3         27.31         29.59         0.92 o                         
  11  12   3          1.47          1.00         0.49 o                         
  12  12   3          6.15          4.88         0.59 o                         
  13  12   3          0.48          0.69         0.51 o                         
   1  13   3          8.78          8.48         0.43 o                         
   2  13   3          0.81          0.74         0.33 o                         
   3  13   3         44.61         47.52         0.76 o                         
   4  13   3         53.12         57.00         0.82 o                         
   5  13   3          1.71          1.83         0.38 o                         
   6  13   3          0.76          1.22         0.39 o                         
   7  13   3          2.45          3.01         0.50 o                         
   8  13   3         72.97         76.72         1.29 o                         
   9  13   3         30.36         29.49         1.04 o                         
  10  13   3          2.62          2.16         0.55 o                         
  11  13   3         12.02         12.02         0.75 o                         
   0  14   3         21.80         22.47         0.93 o                         
   1  14   3          0.60          0.36         0.34 o                         
   2  14   3          2.56          2.59         0.39 o                         
   3  14   3          0.11         -0.34         0.34 o                         
   4  14   3          2.31          1.18         0.37 o                         
   5  14   3          2.86          2.83         0.44 o                         
   6  14   3          0.14         -0.07         0.46 o                         
   7  14   3          0.92          0.17         0.48 o                         
   8  14   3          1.24          0.34         0.53 o                         
   9  14   3          2.69          1.71         0.57 o                         
  10  14   3          4.64          4.32         0.63 o                         
   1  15   3         21.79         22.60         0.74 o                         
   2  15   3        115.01        120.95         1.29 o                         
   3  15   3          5.51          5.95         0.51 o                         
   4  15   3         12.39         14.92         0.63 o                         
   5  15   3          2.79          2.37         0.49 o                         
   6  15   3          0.08          0.10         0.51 o                         
   7  15   3         12.25         13.16         0.77 o                         
   8  15   3          0.02         -0.44         0.54 o                         
   0  16   3         26.47         28.57         1.13 o                         
   1  16   3          6.53          5.19         0.51 o                         
   2  16   3          6.01          5.63         0.54 o                         
   3  16   3          2.74          3.02         0.51 o                         
   4  16   3         30.41         30.60         0.89 o                         
   5  16   3          2.15          1.99         0.53 o                         
   0   0   4       1370.16       1341.83         6.22 o                         
   1   0   4        179.26        213.16         1.74 o                         
   2   0   4          7.33          6.98         0.29 o                         
   3   0   4         28.28         30.92         0.44 o                         
   4   0   4         48.78         69.74         0.55 o                         
   5   0   4         24.68         30.03         0.41 o                         
   6   0   4        996.71       1094.73         2.44 o                         
   7   0   4        191.60        202.35         1.09 o                         
   8   0   4         37.79         46.20         0.56 o                         
   9   0   4        616.78        627.24         2.00 o                         
  10   0   4         33.39         33.17         0.56 o                         
  11   0   4        101.57        101.21         0.92 o                         
  12   0   4         37.62         39.10         0.67 o                         
  13   0   4          0.75          0.84         0.35 o                         
  14   0   4          7.71          8.31         0.54 o                         
  15   0   4          0.07         -0.25         0.45 o                         
  16   0   4         27.20         30.54         0.97 o                         
  17   0   4          9.12          9.85         0.80 o                         
  18   0   4          2.11          2.66         0.69 o                         
   1   1   4        593.31        551.00         2.13 o                         
   2   1   4        602.01        675.67         1.96 o                         
   3   1   4       4072.91       4285.09         9.58 o                         
   4   1   4        289.76        335.42         1.22 o                         
   5   1   4         16.97         29.24         0.26 o                         
   6   1   4          5.03          6.25         0.17 o                         
   7   1   4         15.27         20.23         0.25 o                         
   8   1   4         11.57          9.47         0.24 o                         
   9   1   4       1589.64       1545.92         2.96 o                         
  10   1   4        236.36        224.90         0.91 o                         
  11   1   4        141.26        137.26         0.78 o                         
  12   1   4         93.84         91.24         0.75 o                         
  13   1   4         55.33         55.85         0.63 o                         
  14   1   4          0.13         -0.05         0.25 o                         
  15   1   4          8.74         10.02         0.44 o                         
  16   1   4          0.22         -0.13         0.33 o                         
  17   1   4          6.75          7.65         0.52 o                         
  18   1   4          2.04          2.20         0.48 o                         
   0   2   4       5289.48       5342.27        20.15 o                         
   1   2   4       8521.72       8605.10       119.98 o                         
   2   2   4        251.95        281.54         0.88 o                         
   3   2   4         11.55          7.31         0.28 o                         
   4   2   4       3062.38       3206.99         5.75 o                         
   5   2   4       8719.96       9011.00        15.44 o                         
   6   2   4         60.38         73.71         0.56 o                         
   7   2   4         59.62         43.56         0.37 o                         
   8   2   4         57.88         61.23         0.48 o                         
   9   2   4        367.20        357.66         1.18 o                         
  10   2   4         69.67         68.55         0.57 o                         
  11   2   4        135.84        137.15         0.91 o                         
  12   2   4         27.66         28.92         0.50 o                         
  13   2   4         42.36         42.71         0.59 o                         
  14   2   4          7.39          7.09         0.38 o                         
  15   2   4         36.41         39.03         0.72 o                         
  16   2   4          4.56          4.88         0.46 o                         
  17   2   4        110.35        113.62         1.35 o                         
  18   2   4          1.23          1.18         0.47 o                         
   1   3   4        745.86        748.54         1.59 o                         
   2   3   4         94.06        116.13         0.63 o                         
   3   3   4         92.75         99.72         0.46 o                         
   4   3   4         44.36         56.45         0.36 o                         
   5   3   4          0.00          0.15         0.10 o                         
   6   3   4         71.56         74.03         0.52 o                         
   7   3   4          2.78          5.87         0.23 o                         
   8   3   4        106.46        104.98         0.68 o                         
   9   3   4          7.86          7.61         0.25 o                         
  10   3   4          9.72         10.57         0.32 o                         
  11   3   4         12.53         12.32         0.39 o                         
  12   3   4          0.62          0.25         0.26 o                         
  13   3   4          0.00         -0.03         0.27 o                         
  14   3   4         12.02         13.63         0.50 o                         
  15   3   4          8.59          9.14         0.51 o                         
  16   3   4         30.28         33.12         0.78 o                         
  17   3   4          6.25          5.76         0.54 o                         
  18   3   4         10.88         11.64         0.62 o                         
   0   4   4       3920.38       4151.24        12.27 o                         
   1   4   4          5.95          6.95         0.17 o                         
   2   4   4        286.53        328.43         0.80 o                         
   3   4   4         16.37         24.04         0.25 o                         
   4   4   4        217.15        215.63         0.73 o                         
   5   4   4          0.24          0.84         0.13 o                         
   6   4   4          8.21         10.70         0.29 o                         
   7   4   4         50.08         55.84         0.62 o                         
   8   4   4          3.57          5.59         0.28 o                         
   9   4   4         10.02         12.55         0.39 o                         
  10   4   4          0.01          0.07         0.18 o                         
  11   4   4          3.20          3.58         0.28 o                         
  12   4   4         92.37         90.47         1.03 o                         
  13   4   4         27.46         28.29         0.64 o                         
  14   4   4         58.13         54.86         1.02 o                         
  15   4   4          3.84          3.21         0.37 o                         
  16   4   4          2.61          3.24         0.43 o                         
  17   4   4          0.76          0.61         0.42 o                         
  18   4   4         10.24          9.32         0.62 o                         
   1   5   4        740.19        744.47         1.51 o                         
   2   5   4         11.07         13.85         0.21 o                         
   3   5   4       1046.49       1030.20         2.06 o                         
   4   5   4        255.58        246.40         0.82 o                         
   5   5   4        798.87        743.69         1.85 o                         
   6   5   4         66.90         73.14         0.68 o                         
   7   5   4       1502.87       1414.76         3.47 o                         
   8   5   4         48.45         42.16         0.59 o                         
   9   5   4         89.22         86.41         0.81 o                         
  10   5   4          6.56          7.29         0.36 o                         
  11   5   4          5.89          5.25         0.39 o                         
  12   5   4         15.39         15.62         0.49 o                         
  13   5   4         96.47         94.45         0.96 o                         
  14   5   4         28.65         30.20         0.73 o                         
  15   5   4          0.02          0.21         0.35 o                         
  16   5   4         20.83         22.64         0.65 o                         
  17   5   4          7.75          7.30         0.57 o                         
  18   5   4          0.91          0.60         0.48 o                         
   0   6   4         46.55         47.82         0.49 o                         
   1   6   4        164.84        191.05         0.74 o                         
   2   6   4        131.68        146.63         0.63 o                         
   3   6   4        221.00        158.99         0.61 o                         
   4   6   4          2.19          0.38         0.14 o                         
   5   6   4        588.51        521.58         1.48 o                         
   6   6   4        130.23        123.40         0.92 o                         
   7   6   4        512.80        512.01         2.05 o                         
   8   6   4         51.59         50.19         0.67 o                         
   9   6   4        396.24        385.91         2.10 o                         
  10   6   4        132.53        127.59         1.09 o                         
  11   6   4         18.78         20.55         0.66 o                         
  12   6   4          3.59          4.76         0.37 o                         
  13   6   4          1.69          1.40         0.35 o                         
  14   6   4         19.79         20.98         0.70 o                         
  15   6   4          1.00          0.12         0.37 o                         
  16   6   4          0.04         -0.00         0.42 o                         
  17   6   4          5.16          4.62         0.49 o                         
   1   7   4         36.61         34.94         0.34 o                         
   2   7   4         63.40         65.55         0.46 o                         
   3   7   4         46.18         54.35         0.44 o                         
   4   7   4         57.66         56.95         0.45 o                         
   5   7   4          2.57          1.65         0.17 o                         
   6   7   4          6.67          7.54         0.30 o                         
   7   7   4          9.61         10.45         0.36 o                         
   8   7   4         36.08         35.93         0.62 o                         
   9   7   4         18.34         17.99         0.56 o                         
  10   7   4          0.89          1.49         0.42 o                         
  11   7   4         43.06         42.43         0.92 o                         
  12   7   4          7.79          6.08         0.51 o                         
  13   7   4          5.90          6.57         0.43 o                         
  14   7   4          0.70          1.26         0.40 o                         
  15   7   4          2.34          1.66         0.43 o                         
  16   7   4          0.76          0.71         0.48 o                         
  17   7   4          0.36         -0.25         0.50 o                         
   0   8   4         13.27         18.53         0.42 o                         
   1   8   4        404.12        373.16         1.31 o                         
   2   8   4         17.23         19.47         0.32 o                         
   3   8   4        510.30        464.63         1.49 o                         
   4   8   4         29.54         37.12         0.42 o                         
   5   8   4         40.07         39.97         0.56 o                         
   6   8   4         15.15         15.61         0.38 o                         
   7   8   4         11.60         13.41         0.41 o                         
   8   8   4          0.00         -0.22         0.24 o                         
   9   8   4        138.15        136.28         1.14 o                         
  10   8   4         60.63         61.42         0.96 o                         
  11   8   4        189.66        184.80         1.65 o                         
  12   8   4         15.38         15.66         0.70 o                         
  13   8   4          7.85          7.22         0.52 o                         
  14   8   4          2.91          3.16         0.49 o                         
  15   8   4         15.23         15.43         0.66 o                         
  16   8   4          3.41          3.10         0.54 o                         
   1   9   4          5.25          4.19         0.20 o                         
   2   9   4        209.35        206.53         0.96 o                         
   3   9   4        480.41        460.80         1.33 o                         
   4   9   4         92.20         94.37         0.70 o                         
   5   9   4         86.66         81.94         0.71 o                         
   6   9   4          1.55          1.43         0.23 o                         
   7   9   4          0.03         -0.23         0.23 o                         
   8   9   4          7.42          6.97         0.44 o                         
   9   9   4         17.71         20.00         0.69 o                         
  10   9   4          8.27          9.59         0.49 o                         
  11   9   4         11.83         12.46         0.66 o                         
  12   9   4          2.94          2.79         0.45 o                         
  13   9   4          5.60          4.42         0.52 o                         
  14   9   4         16.91         17.98         0.74 o                         
  15   9   4         39.07         40.71         1.18 o                         
   0  10   4        171.51        176.48         1.49 o                         
   1  10   4         23.33         23.15         0.42 o                         
   2  10   4         31.27         34.08         0.49 o                         
   3  10   4          0.46          0.43         0.18 o                         
   4  10   4          0.07          0.02         0.18 o                         
   5  10   4         14.77         15.75         0.42 o                         
   6  10   4          4.55          4.87         0.33 o                         
   7  10   4         22.74         21.31         0.51 o                         
   8  10   4          0.80          0.44         0.31 o                         
   9  10   4         12.14         12.03         0.48 o                         
  10  10   4          0.79          1.17         0.34 o                         
  11  10   4         13.62         12.83         0.53 o                         
  12  10   4         18.39         19.39         0.73 o                         
  13  10   4         13.23         13.23         0.73 o                         
  14  10   4         12.14         12.21         0.62 o                         
  15  10   4          7.06          5.70         0.73 o                         
   1  11   4         67.16         65.38         0.67 o                         
   2  11   4         24.50         24.83         0.52 o                         
   3  11   4         83.45         83.91         0.80 o                         
   4  11   4          0.01         -0.22         0.22 o                         
   5  11   4         19.05         18.19         0.50 o                         
   6  11   4         41.85         42.09         0.70 o                         
   7  11   4         17.19         17.68         0.62 o                         
   8  11   4         36.42         37.44         0.84 o                         
   9  11   4         39.24         39.60         0.92 o                         
  10  11   4          5.76          5.08         0.51 o                         
  11  11   4          5.12          6.97         0.59 o                         
  12  11   4          0.15          0.18         0.47 o                         
  13  11   4          1.66          1.42         0.54 o                         
  14  11   4          0.07          0.36         0.52 o                         
   0  12   4         11.24         12.21         0.59 o                         
   1  12   4         13.26         14.10         0.44 o                         
   2  12   4          1.75          1.66         0.28 o                         
   3  12   4          8.01          8.21         0.39 o                         
   4  12   4         39.42         42.84         0.67 o                         
   5  12   4          5.66          5.59         0.41 o                         
   6  12   4         33.60         34.80         0.76 o                         
   7  12   4         31.54         31.55         0.82 o                         
   8  12   4         28.71         29.14         0.84 o                         
   9  12   4          0.82          0.93         0.44 o                         
  10  12   4          7.20          6.57         0.60 o                         
  11  12   4         13.33         14.39         0.74 o                         
  12  12   4          6.41          5.33         0.64 o                         
  13  12   4          0.06         -0.05         0.52 o                         
   1  13   4          0.28         -0.02         0.31 o                         
   2  13   4          2.51          2.15         0.34 o                         
   3  13   4          2.85          2.79         0.36 o                         
   4  13   4          0.00          0.21         0.33 o                         
   5  13   4         29.89         31.44         0.73 o                         
   6  13   4          8.33          8.13         0.51 o                         
   7  13   4         27.17         27.60         0.86 o                         
   8  13   4         12.25         12.61         0.73 o                         
   9  13   4         11.05         10.47         0.73 o                         
  10  13   4          6.87          5.71         0.63 o                         
  11  13   4          4.16          3.38         0.63 o                         
   0  14   4         52.23         56.20         1.35 o                         
   1  14   4         14.12         14.40         0.56 o                         
   2  14   4          6.50          5.70         0.44 o                         
   3  14   4          0.04         -0.34         0.34 o                         
   4  14   4          1.10          0.09         0.37 o                         
   5  14   4         28.81         34.42         1.02 o                         
   6  14   4          3.95          3.66         0.52 o                         
   7  14   4          4.01          3.90         0.60 o                         
   8  14   4          6.43          7.03         0.67 o                         
   9  14   4         29.97         32.95         1.05 o                         
  10  14   4          0.53          0.13         0.55 o                         
   1  15   4         30.72         31.48         0.83 o                         
   2  15   4          1.26          0.91         0.43 o                         
   3  15   4          2.72          1.90         0.45 o                         
   4  15   4          0.01          0.01         0.41 o                         
   5  15   4         17.68         17.67         0.77 o                         
   6  15   4          2.03          0.77         0.55 o                         
   7  15   4         10.33         12.07         0.79 o                         
   8  15   4          2.28          3.02         0.62 o                         
   0  16   4          1.11          0.60         0.63 o                         
   1  16   4          1.30          0.92         0.44 o                         
   2  16   4          3.69          3.23         0.49 o                         
   3  16   4          0.35         -0.27         0.45 o                         
   4  16   4         12.51         14.04         0.68 o                         
   5  16   4         15.05         15.61         0.76 o                         
   1   1   5        951.86       1025.66         3.02 o                         
   2   1   5         97.46         67.82         0.39 o                         
   3   1   5       1903.53       2032.41         4.00 o                         
   4   1   5        841.55        906.28         1.44 o                         
   5   1   5        125.60        158.92         0.74 o                         
   6   1   5        167.38        169.77         0.61 o                         
   7   1   5        386.54        385.81         1.25 o                         
   8   1   5        471.39        457.40         1.22 o                         
   9   1   5         53.08         53.56         0.45 o                         
  10   1   5        235.35        227.44         1.11 o                         
  11   1   5          9.21          9.94         0.29 o                         
  12   1   5          0.76          0.48         0.21 o                         
  13   1   5          0.13          0.65         0.24 o                         
  14   1   5          1.53          1.44         0.30 o                         
  15   1   5         63.55         64.77         0.83 o                         
  16   1   5          0.43          0.06         0.35 o                         
  17   1   5         25.70         26.72         0.86 o                         
  18   1   5          0.14         -0.33         0.45 o                         
   0   2   5          0.15          0.41         0.11 o                         
   1   2   5         14.51         19.08         0.24 o                         
   2   2   5         14.60         17.57         0.22 o                         
   3   2   5        702.30        847.01         1.88 o                         
   4   2   5       1081.39       1192.15         2.19 o                         
   5   2   5        723.79        832.73         1.60 o                         
   6   2   5       1694.56       1797.41         2.63 o                         
   7   2   5          1.81          0.97         0.13 o                         
   8   2   5        105.72        107.72         0.64 o                         
   9   2   5        105.19        101.70         0.66 o                         
  10   2   5         15.17         18.73         0.39 o                         
  11   2   5          1.51          1.61         0.20 o                         
  12   2   5         15.84         17.41         0.43 o                         
  13   2   5          8.69          8.09         0.36 o                         
  14   2   5         22.51         23.67         0.55 o                         
  15   2   5          6.25          6.76         0.42 o                         
  16   2   5          5.88          5.10         0.48 o                         
  17   2   5          1.10          0.99         0.46 o                         
  18   2   5         16.48         17.62         0.72 o                         
   1   3   5        138.94        140.40         0.68 o                         
   2   3   5         16.44         34.05         0.28 o                         
   3   3   5        148.11        187.51         0.66 o                         
   4   3   5        216.62        273.48         0.83 o                         
   5   3   5        161.43        149.08         0.67 o                         
   6   3   5         11.60         12.06         0.26 o                         
   7   3   5        130.65        145.21         0.72 o                         
   8   3   5         15.17         18.53         0.32 o                         
   9   3   5         85.77         79.64         0.60 o                         
  10   3   5         61.51         61.14         0.66 o                         
  11   3   5        116.03        113.92         0.82 o                         
  12   3   5        117.22        114.45         0.95 o                         
  13   3   5         14.29         15.91         0.49 o                         
  14   3   5          4.72          3.99         0.43 o                         
  15   3   5          2.83          3.06         0.37 o                         
  16   3   5          0.02         -0.37         0.40 o                         
  17   3   5          4.94          6.01         0.54 o                         
  18   3   5         16.25         20.01         0.78 o                         
   0   4   5          1.05          7.69         0.26 o                         
   1   4   5         47.31         44.04         0.33 o                         
   2   4   5        138.03        158.95         0.58 o                         
   3   4   5          0.34          0.13         0.08 o                         
   4   4   5        384.75        373.41         0.98 o                         
   5   4   5         25.79         37.16         0.38 o                         
   6   4   5        128.56        133.58         0.73 o                         
   7   4   5        739.87        718.73         2.04 o                         
   8   4   5         17.26         20.70         0.39 o                         
   9   4   5        175.36        165.31         1.10 o                         
  10   4   5         21.10         22.56         0.46 o                         
  11   4   5         87.89         88.19         0.82 o                         
  12   4   5         16.44         17.91         0.50 o                         
  13   4   5         29.87         29.49         0.64 o                         
  14   4   5          3.43          3.69         0.39 o                         
  15   4   5          7.57          7.26         0.45 o                         
  16   4   5          0.26          0.47         0.40 o                         
  17   4   5          6.38          5.77         0.53 o                         
  18   4   5          0.54          0.44         0.49 o                         
   1   5   5        115.35        135.07         0.58 o                         
   2   5   5       2036.41       2051.90         2.59 o                         
   3   5   5         42.51         53.59         0.40 o                         
   4   5   5        277.22        250.12         0.86 o                         
   5   5   5        393.67        372.30         1.14 o                         
   6   5   5        291.95        261.22         1.13 o                         
   7   5   5        892.42        889.23         2.50 o                         
   8   5   5        243.79        244.20         1.18 o                         
   9   5   5        140.53        135.65         0.94 o                         
  10   5   5          9.70          7.80         0.41 o                         
  11   5   5          4.86          5.31         0.33 o                         
  12   5   5          6.60          8.12         0.38 o                         
  13   5   5         10.72         10.73         0.47 o                         
  14   5   5         44.41         46.33         0.80 o                         
  15   5   5          5.14          4.89         0.41 o                         
  16   5   5          1.96          1.85         0.43 o                         
  17   5   5          2.27          3.28         0.51 o                         
  18   5   5         11.89         13.53         1.54 o                         
   0   6   5        341.33        304.09         1.65 o                         
   1   6   5          2.49          2.85         0.14 o                         
   2   6   5         26.94         19.68         0.25 o                         
   3   6   5         97.21         82.45         0.49 o                         
   4   6   5        163.11        124.77         0.66 o                         
   5   6   5        302.60        261.42         1.08 o                         
   6   6   5          2.04          3.43         0.23 o                         
   7   6   5         46.50         39.68         0.61 o                         
   8   6   5         76.17         73.41         0.70 o                         
   9   6   5         23.68         25.69         0.65 o                         
  10   6   5         72.53         68.48         0.91 o                         
  11   6   5         49.39         50.17         0.84 o                         
  12   6   5         27.46         28.23         0.61 o                         
  13   6   5          2.86          2.79         0.37 o                         
  14   6   5          3.78          2.47         0.38 o                         
  15   6   5          0.25          0.28         0.40 o                         
  16   6   5         20.48         21.93         0.80 o                         
  17   6   5          1.75          1.73         0.49 o                         
   1   7   5        245.02        182.95         0.73 o                         
   2   7   5         39.45         45.47         0.39 o                         
   3   7   5         14.84          9.84         0.24 o                         
   4   7   5        205.21        180.65         0.75 o                         
   5   7   5          9.97          9.98         0.28 o                         
   6   7   5        100.23         92.11         0.71 o                         
   7   7   5         47.78         48.21         0.62 o                         
   8   7   5        117.87        112.48         0.99 o                         
   9   7   5         69.72         68.15         0.96 o                         
  10   7   5         88.18         89.78         0.90 o                         
  11   7   5         91.28         89.62         1.04 o                         
  12   7   5          1.43          1.50         0.33 o                         
  13   7   5         20.29         22.62         0.60 o                         
  14   7   5          0.02          0.30         0.35 o                         
  15   7   5          5.04          3.55         0.53 o                         
  16   7   5          4.18          4.28         0.56 o                         
  17   7   5          3.62          3.41         0.53 o                         
   0   8   5        153.73        161.31         1.22 o                         
   1   8   5         78.82         72.09         0.49 o                         
   2   8   5         36.18         34.28         0.36 o                         
   3   8   5         67.65         61.43         0.50 o                         
   4   8   5        234.22        225.50         1.15 o                         
   5   8   5          0.06          0.28         0.16 o                         
   6   8   5          2.32          1.76         0.22 o                         
   7   8   5         38.93         36.56         0.55 o                         
   8   8   5          8.92          8.83         0.41 o                         
   9   8   5         78.79         75.83         1.06 o                         
  10   8   5         45.72         44.50         0.78 o                         
  11   8   5         20.27         23.73         0.69 o                         
  12   8   5          0.48          0.35         0.39 o                         
  13   8   5         12.10         14.61         0.58 o                         
  14   8   5          0.18         -0.13         0.43 o                         
  15   8   5          3.43          2.20         0.51 o                         
  16   8   5         12.27         12.47         0.76 o                         
   1   9   5         34.64         35.45         0.40 o                         
   2   9   5        207.93        204.10         0.86 o                         
   3   9   5         66.15         64.27         0.51 o                         
   4   9   5        353.80        342.17         1.27 o                         
   5   9   5        242.44        234.94         1.10 o                         
   6   9   5         42.17         41.37         0.49 o                         
   7   9   5        152.56        148.93         1.06 o                         
   8   9   5        324.02        318.47         1.95 o                         
   9   9   5         14.70         14.54         0.51 o                         
  10   9   5          0.69          1.27         0.35 o                         
  11   9   5          7.50          7.99         0.51 o                         
  12   9   5         36.15         37.80         0.88 o                         
  13   9   5          1.57          2.14         0.44 o                         
  14   9   5         26.87         28.71         0.83 o                         
  15   9   5          1.05          1.10         0.58 o                         
   0  10   5         54.05         57.32         0.81 o                         
   1  10   5          5.95          6.85         0.28 o                         
   2  10   5          0.38          0.75         0.19 o                         
   3  10   5          7.45          8.62         0.29 o                         
   4  10   5          2.10          2.31         0.23 o                         
   5  10   5          1.68          1.46         0.24 o                         
   6  10   5         29.67         30.78         0.60 o                         
   7  10   5         15.71         16.27         0.53 o                         
   8  10   5         24.01         23.89         0.62 o                         
   9  10   5         11.96         13.49         0.51 o                         
  10  10   5          2.94          3.12         0.39 o                         
  11  10   5          0.11          0.01         0.36 o                         
  12  10   5          0.03          0.11         0.45 o                         
  13  10   5          0.29         -0.22         0.46 o                         
  14  10   5          5.50          5.65         0.64 o                         
  15  10   5         10.71         11.07         1.23 o                         
   1  11   5        145.46        143.48         1.12 o                         
   2  11   5         38.04         38.99         0.55 o                         
   3  11   5          6.65          7.71         0.34 o                         
   4  11   5          0.39          0.72         0.24 o                         
   5  11   5          3.23          3.81         0.31 o                         
   6  11   5         24.93         25.87         0.64 o                         
   7  11   5         28.04         31.48         0.79 o                         
   8  11   5          5.01          3.04         0.45 o                         
   9  11   5         28.85         30.38         0.87 o                         
  10  11   5          4.11          4.32         0.51 o                         
  11  11   5          7.36          7.27         0.72 o                         
  12  11   5          5.62          7.34         0.64 o                         
  13  11   5         30.57         31.50         1.05 o                         
  14  11   5          0.36         -0.28         0.52 o                         
   0  12   5        167.88        164.19         1.55 o                         
   1  12   5          6.33          7.10         0.37 o                         
   2  12   5          0.12         -0.26         0.26 o                         
   3  12   5         16.23         18.13         0.50 o                         
   4  12   5          0.18          0.21         0.28 o                         
   5  12   5          0.63          0.01         0.31 o                         
   6  12   5        257.99        260.95         1.58 o                         
   7  12   5         23.51         25.16         0.76 o                         
   8  12   5         39.32         43.23         1.07 o                         
   9  12   5          3.70          3.77         0.57 o                         
  10  12   5         13.00         14.95         0.74 o                         
  11  12   5          6.05          4.80         0.57 o                         
  12  12   5         12.00         12.12         0.76 o                         
   1  13   5         10.93         10.92         0.46 o                         
   2  13   5         37.35         37.60         0.68 o                         
   3  13   5          2.93          2.81         0.35 o                         
   4  13   5         59.11         61.81         0.83 o                         
   5  13   5          2.82          2.95         0.40 o                         
   6  13   5          4.39          4.13         0.46 o                         
   7  13   5          2.21          1.64         0.47 o                         
   8  13   5         86.00         88.43         1.68 o                         
   9  13   5          0.01          0.30         0.48 o                         
  10  13   5          1.01          1.64         0.53 o                         
  11  13   5          3.99          3.22         0.61 o                         
   0  14   5          9.26          7.39         0.66 o                         
   1  14   5          0.08          0.33         0.36 o                         
   2  14   5          5.16          5.10         0.45 o                         
   3  14   5         10.25          9.53         0.52 o                         
   4  14   5          0.86          0.50         0.40 o                         
   5  14   5         20.75         21.67         0.78 o                         
   6  14   5          0.28          0.75         0.46 o                         
   7  14   5          0.83          0.48         0.52 o                         
   8  14   5          0.78          0.74         0.53 o                         
   9  14   5          2.40          2.42         0.57 o                         
  10  14   5          1.59          1.27         0.78 o                         
   1  15   5          0.01          0.17         0.40 o                         
   2  15   5         47.60         47.72         0.94 o                         
   3  15   5          2.18          1.71         0.45 o                         
   4  15   5          6.19          5.15         0.54 o                         
   5  15   5          0.96          0.13         0.46 o                         
   6  15   5          1.11          1.33         0.57 o                         
   7  15   5          2.82          1.51         0.57 o                         
   0  16   5         17.27         17.54         1.00 o                         
   1  16   5          4.75          4.74         0.53 o                         
   2  16   5         12.35         14.29         0.71 o                         
   3  16   5         19.81         22.37         0.81 o                         
   4  16   5         33.88         36.06         0.98 o                         
   0   0   6       9363.16      10301.71       314.03 o                         
   1   0   6        474.37        537.30         2.59 o                         
   2   0   6        876.44       1100.06         4.36 o                         
   3   0   6        861.66       1092.53         3.83 o                         
   4   0   6        273.66        269.77         1.38 o                         
   5   0   6        515.78        579.40         1.83 o                         
   6   0   6          0.96          4.76         0.32 o                         
   7   0   6        271.97        245.85         1.25 o                         
   8   0   6         60.74         59.22         0.70 o                         
   9   0   6         42.82         46.98         0.60 o                         
  10   0   6        250.58        248.61         1.50 o                         
  11   0   6        117.30        112.76         0.98 o                         
  12   0   6        197.79        192.90         1.78 o                         
  13   0   6          2.12          2.16         0.40 o                         
  14   0   6          0.04          0.36         0.39 o                         
  15   0   6         20.39         20.47         0.79 o                         
  16   0   6          5.47          4.35         0.63 o                         
  17   0   6          2.89          1.93         0.61 o                         
  18   0   6          6.08          5.66         0.77 o                         
   1   1   6       1336.24       1380.76         3.10 o                         
   2   1   6         91.47         87.60         0.43 o                         
   3   1   6       2125.06       2143.52         4.12 o                         
   4   1   6         43.84         48.84         0.40 o                         
   5   1   6         60.27         56.97         0.37 o                         
   6   1   6         99.32         94.68         0.50 o                         
   7   1   6        185.23        188.35         0.77 o                         
   8   1   6        275.21        280.65         1.14 o                         
   9   1   6          1.06          1.39         0.16 o                         
  10   1   6          1.75          2.74         0.19 o                         
  11   1   6         57.16         57.77         0.53 o                         
  12   1   6          1.62          1.77         0.23 o                         
  13   1   6         31.74         33.32         0.55 o                         
  14   1   6         33.22         34.28         0.64 o                         
  15   1   6         53.17         54.25         0.79 o                         
  16   1   6          2.00          1.47         0.39 o                         
  17   1   6         40.09         42.70         0.92 o                         
  18   1   6          0.01         -0.02         0.46 o                         
   0   2   6        925.56        883.11         2.23 o                         
   1   2   6       1890.65       1924.84         3.21 o                         
   2   2   6        539.92        555.79         1.61 o                         
   3   2   6        192.52        184.23         0.71 o                         
   4   2   6        244.20        237.92         0.83 o                         
   5   2   6        181.08        198.22         0.82 o                         
   6   2   6       2231.46       2161.40         2.67 o                         
   7   2   6        963.11        925.98         1.77 o                         
   8   2   6        480.38        461.49         1.28 o                         
   9   2   6        142.95        139.62         0.79 o                         
  10   2   6        111.01        105.45         0.68 o                         
  11   2   6        158.43        152.08         0.97 o                         
  12   2   6         12.90         13.51         0.37 o                         
  13   2   6          5.50          6.56         0.35 o                         
  14   2   6          0.20          0.52         0.29 o                         
  15   2   6         25.89         28.38         0.68 o                         
  16   2   6          5.60          5.81         0.49 o                         
  17   2   6          2.53          2.62         0.50 o                         
  18   2   6          1.46          1.73         0.47 o                         
   1   3   6         91.26         87.30         0.55 o                         
   2   3   6        509.09        488.94         1.19 o                         
   3   3   6         34.55         29.69         0.28 o                         
   4   3   6        464.74        455.29         1.20 o                         
   5   3   6        632.35        664.65         1.60 o                         
   6   3   6          8.61         15.67         0.27 o                         
   7   3   6        635.50        643.34         1.47 o                         
   8   3   6        600.22        606.51         1.47 o                         
   9   3   6         18.55         18.68         0.35 o                         
  10   3   6         20.34         18.71         0.41 o                         
  11   3   6         12.24         12.23         0.36 o                         
  12   3   6        102.37         95.64         0.89 o                         
  13   3   6          3.28          3.57         0.32 o                         
  14   3   6         13.94         15.17         0.53 o                         
  15   3   6          3.89          3.58         0.41 o                         
  16   3   6          5.89          5.10         0.47 o                         
  17   3   6          0.91          0.86         0.46 o                         
  18   3   6          0.14         -0.45         0.45 o                         
   0   4   6          5.93         17.70         0.33 o                         
   1   4   6        123.04        126.33         0.57 o                         
   2   4   6         51.83         57.41         0.37 o                         
   3   4   6          0.93          2.89         0.13 o                         
   4   4   6         12.12          7.65         0.20 o                         
   5   4   6         63.61         74.80         0.51 o                         
   6   4   6        256.38        249.44         0.96 o                         
   7   4   6        193.37        191.63         0.95 o                         
   8   4   6        337.40        315.56         1.26 o                         
   9   4   6        219.28        220.49         1.10 o                         
  10   4   6          0.11         -0.15         0.19 o                         
  11   4   6         43.83         47.29         0.78 o                         
  12   4   6         69.82         70.64         0.80 o                         
  13   4   6         21.70         24.06         0.56 o                         
  14   4   6          5.61          5.76         0.40 o                         
  15   4   6          0.37          0.44         0.35 o                         
  16   4   6          0.85          1.29         0.40 o                         
  17   4   6          0.02         -0.22         0.43 o                         
  18   4   6          7.12          7.34         0.61 o                         
   1   5   6        308.37        322.24         0.88 o                         
   2   5   6        704.99        743.89         1.47 o                         
   3   5   6         25.45         24.27         0.27 o                         
   4   5   6         62.53         64.54         0.46 o                         
   5   5   6        788.57        758.25         2.21 o                         
   6   5   6        111.17        112.68         0.70 o                         
   7   5   6        657.51        625.75         1.72 o                         
   8   5   6         96.42         97.57         0.74 o                         
   9   5   6          7.78          9.06         0.33 o                         
  10   5   6          3.86          4.21         0.29 o                         
  11   5   6          7.29          7.66         0.36 o                         
  12   5   6         15.08         16.04         0.49 o                         
  13   5   6         39.00         41.25         0.71 o                         
  14   5   6          7.89          7.60         0.48 o                         
  15   5   6          1.90          1.77         0.39 o                         
  16   5   6          1.28          1.17         0.44 o                         
  17   5   6          4.40          4.73         0.50 o                         
   0   6   6        713.54        721.57         1.71 o                         
   1   6   6        299.01        306.36         0.88 o                         
   2   6   6        356.31        317.66         1.13 o                         
   3   6   6         11.45         17.49         0.27 o                         
   4   6   6        585.05        512.52         1.46 o                         
   5   6   6        251.99        234.85         0.93 o                         
   6   6   6        437.12        442.68         1.66 o                         
   7   6   6         19.91         20.89         0.42 o                         
   8   6   6          8.91          7.08         0.31 o                         
   9   6   6         47.83         48.22         0.68 o                         
  10   6   6        170.88        171.93         1.41 o                         
  11   6   6          6.17          6.72         0.37 o                         
  12   6   6          7.74          8.75         0.45 o                         
  13   6   6         48.63         51.17         0.79 o                         
  14   6   6          1.81          1.01         0.36 o                         
  15   6   6          6.02          6.01         0.54 o                         
  16   6   6         85.53         90.06         1.20 o                         
  17   6   6          2.67          2.37         0.49 o                         
   1   7   6         69.95         67.67         0.52 o                         
   2   7   6        207.46        196.42         0.74 o                         
   3   7   6          0.00          0.03         0.12 o                         
   4   7   6         77.56         73.77         0.51 o                         
   5   7   6         24.80         27.15         0.38 o                         
   6   7   6         48.34         46.26         0.52 o                         
   7   7   6          2.37          3.62         0.28 o                         
   8   7   6         25.68         26.42         0.59 o                         
   9   7   6         70.98         69.75         0.88 o                         
  10   7   6          2.31          2.58         0.32 o                         
  11   7   6          0.09          0.11         0.32 o                         
  12   7   6          1.07          1.01         0.32 o                         
  13   7   6         14.89         14.86         0.53 o                         
  14   7   6          5.44          5.36         0.54 o                         
  15   7   6          0.11          0.43         0.41 o                         
  16   7   6          2.48          2.00         0.47 o                         
   0   8   6        245.03        239.95         1.22 o                         
   1   8   6         98.01         89.31         0.55 o                         
   2   8   6         43.94         39.63         0.39 o                         
   3   8   6         11.56          8.86         0.26 o                         
   4   8   6        338.73        322.29         1.25 o                         
   5   8   6        115.51        111.03         0.69 o                         
   6   8   6         21.91         21.57         0.44 o                         
   7   8   6         20.44         19.30         0.46 o                         
   8   8   6        102.15         98.05         0.92 o                         
   9   8   6         22.25         22.19         0.58 o                         
  10   8   6          0.47          0.30         0.31 o                         
  11   8   6         25.43         28.05         0.69 o                         
  12   8   6          0.00          0.20         0.33 o                         
  13   8   6          7.34          6.45         0.48 o                         
  14   8   6          7.19          5.90         0.63 o                         
  15   8   6          9.07          8.64         0.67 o                         
  16   8   6         32.26         34.88         1.38 o                         
   1   9   6         25.75         22.95         0.35 o                         
   2   9   6          0.17          0.27         0.16 o                         
   3   9   6        108.91        105.16         0.65 o                         
   4   9   6        175.81        180.48         0.96 o                         
   5   9   6         90.74         91.18         0.72 o                         
   6   9   6         11.87         13.14         0.40 o                         
   7   9   6        155.46        153.04         1.02 o                         
   8   9   6        114.80        118.41         1.09 o                         
   9   9   6        219.94        214.50         1.48 o                         
  10   9   6         10.01         11.38         0.50 o                         
  11   9   6          5.94          5.24         0.46 o                         
  12   9   6          7.01          9.60         0.57 o                         
  13   9   6          5.64          5.27         0.65 o                         
  14   9   6          0.30         -0.43         0.51 o                         
  15   9   6          2.17          2.32         0.63 o                         
   0  10   6        260.72        242.21         1.51 o                         
   1  10   6          7.02          8.16         0.27 o                         
   2  10   6         43.92         45.94         0.50 o                         
   3  10   6          8.09          7.08         0.28 o                         
   4  10   6         72.72         70.02         0.64 o                         
   5  10   6         70.11         67.05         0.73 o                         
   6  10   6        343.28        337.22         1.59 o                         
   7  10   6         20.10         21.11         0.60 o                         
   8  10   6         49.08         48.90         0.71 o                         
   9  10   6         37.37         39.58         0.76 o                         
  10  10   6         42.91         43.18         0.93 o                         
  11  10   6         28.96         31.37         0.85 o                         
  12  10   6          3.98          3.37         0.57 o                         
  13  10   6          0.13          0.08         0.48 o                         
  14  10   6          0.00         -0.35         0.51 o                         
   1  11   6          0.00         -0.20         0.21 o                         
   2  11   6          0.15          0.18         0.21 o                         
   3  11   6         99.60         98.88         0.94 o                         
   4  11   6          7.90          8.89         0.35 o                         
   5  11   6         46.18         47.99         0.66 o                         
   6  11   6          0.07         -0.06         0.30 o                         
   7  11   6         22.37         23.26         0.69 o                         
   8  11   6         34.60         36.23         0.88 o                         
   9  11   6         57.35         55.45         1.07 o                         
  10  11   6          5.95          5.90         0.57 o                         
  11  11   6         14.10         13.19         0.74 o                         
  12  11   6         13.22         12.41         0.74 o                         
  13  11   6          1.91          1.63         0.56 o                         
   0  12   6         31.92         32.48         0.86 o                         
   1  12   6          4.18          3.48         0.32 o                         
   2  12   6         28.42         29.06         0.55 o                         
   3  12   6         61.96         61.03         0.72 o                         
   4  12   6          7.36          9.03         0.41 o                         
   5  12   6         49.49         48.22         0.77 o                         
   6  12   6        122.82        125.24         1.28 o                         
   7  12   6          0.04          0.40         0.41 o                         
   8  12   6         17.96         16.80         0.72 o                         
   9  12   6          0.21         -0.34         0.45 o                         
  10  12   6         15.80         17.63         0.84 o                         
  11  12   6          2.50          1.94         0.55 o                         
  12  12   6          4.57          2.73         0.57 o                         
   1  13   6          7.74          7.35         0.44 o                         
   2  13   6          8.87          9.61         0.44 o                         
   3  13   6          3.49          3.13         0.37 o                         
   4  13   6         52.28         54.39         0.91 o                         
   5  13   6          2.71          2.29         0.41 o                         
   6  13   6          3.91          4.89         0.49 o                         
   7  13   6          1.89          1.67         0.48 o                         
   8  13   6         27.11         29.15         0.92 o                         
   9  13   6          0.74          0.51         0.50 o                         
  10  13   6         10.77          8.26         0.69 o                         
  11  13   6          1.68          1.65         0.57 o                         
   0  14   6         10.38         11.06         0.74 o                         
   1  14   6          0.71          0.35         0.36 o                         
   2  14   6         44.25         48.66         0.88 o                         
   3  14   6         22.48         23.04         0.75 o                         
   4  14   6         12.66         13.98         0.66 o                         
   5  14   6         16.60         17.44         0.84 o                         
   6  14   6         14.40         17.67         0.74 o                         
   7  14   6          3.95          3.34         0.56 o                         
   8  14   6          0.61          1.24         0.53 o                         
   9  14   6          2.52          2.45         0.58 o                         
   1  15   6          0.05          0.07         0.42 o                         
   2  15   6          6.88          7.18         0.55 o                         
   3  15   6          2.37          2.03         0.46 o                         
   4  15   6          2.20          2.60         0.49 o                         
   5  15   6          1.08          0.17         0.46 o                         
   6  15   6          1.14          1.49         0.58 o                         
   7  15   6          2.85          3.23         0.61 o                         
   0  16   6          2.86          3.08         0.74 o                         
   1  16   6          0.09          0.15         0.46 o                         
   2  16   6          0.39          0.66         0.48 o                         
   3  16   6          1.91          1.03         0.52 o                         
   4  16   6         11.07         12.27         0.71 o                         
   1   1   7        274.14        259.46         0.84 o                         
   2   1   7        391.69        396.56         1.18 o                         
   3   1   7       3246.19       3533.48         7.40 o                         
   4   1   7        329.71        323.93         1.12 o                         
   5   1   7          0.00          1.46         0.13 o                         
   6   1   7        262.82        270.92         0.82 o                         
   7   1   7        388.43        384.68         1.09 o                         
   8   1   7         48.25         42.34         0.40 o                         
   9   1   7        236.47        231.60         1.08 o                         
  10   1   7          0.11          0.05         0.16 o                         
  11   1   7         50.68         49.32         0.54 o                         
  12   1   7         57.59         56.19         0.59 o                         
  13   1   7          6.68          7.83         0.36 o                         
  14   1   7          1.13          0.82         0.30 o                         
  15   1   7         81.50         80.93         1.05 o                         
  16   1   7          2.47          2.00         0.41 o                         
  17   1   7         24.66         26.49         0.77 o                         
  18   1   7          3.28          3.42         0.54 o                         
   0   2   7        513.63        568.06         2.13 o                         
   1   2   7         19.03         15.92         0.28 o                         
   2   2   7         40.39         53.48         0.38 o                         
   3   2   7        161.36        171.49         0.72 o                         
   4   2   7          2.10          3.28         0.14 o                         
   5   2   7          7.49          4.84         0.16 o                         
   6   2   7        376.79        345.48         1.13 o                         
   7   2   7        512.58        473.47         1.15 o                         
   8   2   7        502.89        464.57         1.32 o                         
   9   2   7        139.10        126.53         0.68 o                         
  10   2   7        107.14        104.06         0.70 o                         
  11   2   7         21.35         22.21         0.44 o                         
  12   2   7          0.29          0.35         0.21 o                         
  13   2   7          6.60          6.65         0.36 o                         
  14   2   7         12.94         13.58         0.49 o                         
  15   2   7          5.71          5.60         0.43 o                         
  16   2   7          0.01         -0.37         0.37 o                         
  17   2   7          6.42          6.01         0.55 o                         
  18   2   7         12.01         14.06         0.69 o                         
   1   3   7        372.67        359.89         0.97 o                         
   2   3   7          0.04          0.24         0.09 o                         
   3   3   7        559.33        616.36         1.32 o                         
   4   3   7        490.58        463.59         1.29 o                         
   5   3   7        199.03        213.93         0.84 o                         
   6   3   7         29.74         36.81         0.37 o                         
   7   3   7       1375.10       1419.12         3.04 o                         
   8   3   7        976.03        977.71         1.80 o                         
   9   3   7        185.51        190.50         0.88 o                         
  10   3   7        158.92        154.00         0.81 o                         
  11   3   7         12.10         12.64         0.34 o                         
  12   3   7          2.46          3.05         0.27 o                         
  13   3   7          1.38          0.97         0.30 o                         
  14   3   7          2.85          3.43         0.38 o                         
  15   3   7         14.48         15.03         0.57 o                         
  16   3   7          0.66          0.47         0.41 o                         
  17   3   7          0.11         -0.12         0.43 o                         
  18   3   7          0.41          0.53         0.47 o                         
   0   4   7         69.75         83.84         0.65 o                         
   1   4   7        438.84        415.00         1.06 o                         
   2   4   7         15.55         18.12         0.24 o                         
   3   4   7         20.95         23.00         0.27 o                         
   4   4   7         90.63         78.24         0.46 o                         
   5   4   7       1106.18       1056.54         2.66 o                         
   6   4   7        394.34        355.49         1.44 o                         
   7   4   7          0.65          0.98         0.16 o                         
   8   4   7        201.94        189.66         0.93 o                         
   9   4   7         53.99         51.57         0.55 o                         
  10   4   7         20.60         22.13         0.43 o                         
  11   4   7         57.35         59.32         0.75 o                         
  12   4   7          1.16          1.35         0.30 o                         
  13   4   7          1.81          1.64         0.30 o                         
  14   4   7          0.63          0.90         0.33 o                         
  15   4   7          5.22          4.91         0.45 o                         
  16   4   7          1.81          1.19         0.45 o                         
  17   4   7          5.83          5.75         0.55 o                         
  18   4   7          0.24         -0.12         0.48 o                         
   1   5   7          0.50          0.21         0.10 o                         
   2   5   7         11.80         10.86         0.23 o                         
   3   5   7        211.85        225.14         0.84 o                         
   4   5   7        380.58        356.39         1.04 o                         
   5   5   7        228.91        190.00         0.84 o                         
   6   5   7        501.84        480.14         1.48 o                         
   7   5   7        196.74        188.01         0.91 o                         
   8   5   7          3.41          3.63         0.23 o                         
   9   5   7        216.59        209.81         1.03 o                         
  10   5   7         28.36         29.73         0.53 o                         
  11   5   7        124.60        121.77         1.03 o                         
  12   5   7          0.10         -0.02         0.26 o                         
  13   5   7          0.76          0.40         0.31 o                         
  14   5   7          7.65          8.58         0.45 o                         
  15   5   7          0.39          0.01         0.37 o                         
  16   5   7         14.52         14.86         0.82 o                         
  17   5   7          0.61          0.83         0.45 o                         
   0   6   7        540.19        463.29         1.61 o                         
   1   6   7         20.40         21.88         0.28 o                         
   2   6   7         18.99         11.96         0.25 o                         
   3   6   7         10.02         15.01         0.28 o                         
   4   6   7         82.36         84.60         0.53 o                         
   5   6   7          7.33         11.06         0.26 o                         
   6   6   7          0.02         -0.16         0.16 o                         
   7   6   7         77.11         72.53         0.66 o                         
   8   6   7          6.38          6.41         0.30 o                         
   9   6   7          3.05          2.35         0.25 o                         
  10   6   7         21.92         20.07         0.51 o                         
  11   6   7         42.69         39.84         0.65 o                         
  12   6   7         52.82         53.69         0.73 o                         
  13   6   7         11.13         10.96         0.49 o                         
  14   6   7          0.57          1.21         0.39 o                         
  15   6   7          0.61          0.39         0.42 o                         
  16   6   7         27.31         30.03         1.00 o                         
  17   6   7          0.66          0.83         0.48 o                         
   1   7   7        657.62        541.49         1.22 o                         
   2   7   7        918.88        821.77         1.89 o                         
   3   7   7          5.68          2.72         0.17 o                         
   4   7   7         34.05         28.10         0.37 o                         
   5   7   7         32.06         32.71         0.39 o                         
   6   7   7         14.73         15.65         0.36 o                         
   7   7   7          7.16          6.59         0.32 o                         
   8   7   7         19.60         20.18         0.50 o                         
   9   7   7          0.15          0.25         0.26 o                         
  10   7   7          0.50          0.74         0.28 o                         
  11   7   7         28.23         28.01         0.62 o                         
  12   7   7          0.22          0.42         0.30 o                         
  13   7   7         40.23         38.06         0.75 o                         
  14   7   7         48.20         49.40         1.01 o                         
  15   7   7          3.51          2.39         0.45 o                         
  16   7   7          6.72          6.42         0.53 o                         
   0   8   7         38.37         36.47         0.53 o                         
   1   8   7         50.58         46.24         0.38 o                         
   2   8   7          9.12          7.99         0.22 o                         
   3   8   7         11.68         12.84         0.29 o                         
   4   8   7          1.98          1.87         0.19 o                         
   5   8   7        151.59        148.55         0.83 o                         
   6   8   7          0.10          0.02         0.17 o                         
   7   8   7         29.28         29.15         0.53 o                         
   8   8   7          7.17          8.59         0.40 o                         
   9   8   7         28.38         27.61         0.66 o                         
  10   8   7          1.21          1.18         0.31 o                         
  11   8   7          8.08          8.47         0.47 o                         
  12   8   7         17.64         17.88         0.61 o                         
  13   8   7         10.61          8.68         0.55 o                         
  14   8   7          0.03          0.25         0.49 o                         
  15   8   7         13.78         13.60         0.79 o                         
  16   8   7          8.70          7.91         0.79 o                         
   1   9   7          0.00         -0.15         0.15 o                         
   2   9   7          0.69          1.22         0.16 o                         
   3   9   7         23.09         26.15         0.35 o                         
   4   9   7         15.27         15.25         0.38 o                         
   5   9   7         38.56         36.13         0.53 o                         
   6   9   7         35.13         32.66         0.54 o                         
   7   9   7        132.18        131.96         1.23 o                         
   8   9   7         11.26         11.16         0.41 o                         
   9   9   7          1.26          1.13         0.33 o                         
  10   9   7          2.47          2.16         0.39 o                         
  11   9   7         16.06         16.01         0.65 o                         
  12   9   7          3.70          3.71         0.68 o                         
  13   9   7          1.24          1.00         0.52 o                         
  14   9   7          0.20          0.12         0.49 o                         
  15   9   7          0.00         -0.61         0.61 o                         
   0  10   7          0.66          0.84         0.28 o                         
   1  10   7          1.09          1.09         0.20 o                         
   2  10   7          2.07          1.74         0.22 o                         
   3  10   7         11.68         11.99         0.33 o                         
   4  10   7         78.05         76.73         0.69 o                         
   5  10   7         13.00         13.59         0.42 o                         
   6  10   7        299.80        291.89         1.82 o                         
   7  10   7         34.05         31.49         0.70 o                         
   8  10   7         16.19         16.53         0.60 o                         
   9  10   7          6.54          7.02         0.45 o                         
  10  10   7         29.12         30.71         0.86 o                         
  11  10   7         39.49         40.66         1.05 o                         
  12  10   7          0.56          0.98         0.48 o                         
  13  10   7          7.29          7.68         0.64 o                         
  14  10   7          0.62          1.06         0.53 o                         
   1  11   7         21.38         21.86         0.46 o                         
   2  11   7          4.09          4.21         0.27 o                         
   3  11   7         85.33         84.26         0.72 o                         
   4  11   7        106.94        106.73         0.88 o                         
   5  11   7         58.83         57.68         0.75 o                         
   6  11   7         14.02         14.47         0.54 o                         
   7  11   7         16.68         17.14         0.63 o                         
   8  11   7        119.06        119.35         1.34 o                         
   9  11   7         25.78         25.75         0.82 o                         
  10  11   7         56.32         57.63         1.14 o                         
  11  11   7          1.23          1.67         0.45 o                         
  12  11   7          5.30          4.93         0.64 o                         
  13  11   7         10.48         11.71         0.67 o                         
   0  12   7         50.94         50.53         0.92 o                         
   1  12   7         13.10         13.42         0.43 o                         
   2  12   7         24.23         25.83         0.54 o                         
   3  12   7         14.90         14.20         0.46 o                         
   4  12   7         17.06         18.74         0.53 o                         
   5  12   7          0.16         -0.00         0.33 o                         
   6  12   7         21.93         21.63         0.65 o                         
   7  12   7          1.11          1.41         0.43 o                         
   8  12   7          5.73          4.86         0.58 o                         
   9  12   7          5.93          6.94         0.71 o                         
  10  12   7          4.08          3.38         0.59 o                         
  11  12   7          8.82          6.97         0.68 o                         
  12  12   7          3.23          1.98         0.59 o                         
   1  13   7          7.90          6.64         0.46 o                         
   2  13   7          4.53          5.15         0.41 o                         
   3  13   7        111.80        111.42         1.23 o                         
   4  13   7          1.47          1.02         0.39 o                         
   5  13   7          4.27          4.27         0.46 o                         
   6  13   7          0.13         -0.20         0.37 o                         
   7  13   7         24.62         26.95         0.97 o                         
   8  13   7          1.36          1.26         0.52 o                         
   9  13   7          1.50          1.31         0.52 o                         
  10  13   7          0.97          0.86         0.53 o                         
  11  13   7          4.61          4.39         0.66 o                         
   0  14   7         56.54         54.65         1.31 o                         
   1  14   7         27.87         28.83         0.74 o                         
   2  14   7          1.08          0.68         0.39 o                         
   3  14   7          7.13          6.83         0.51 o                         
   4  14   7          6.07          5.06         0.53 o                         
   5  14   7         10.44         12.47         0.65 o                         
   6  14   7          2.37          1.58         0.51 o                         
   7  14   7          9.06          8.21         0.70 o                         
   8  14   7          0.60          0.23         0.52 o                         
   9  14   7          3.00          2.80         0.60 o                         
   1  15   7          1.46          0.69         0.42 o                         
   2  15   7          1.78          1.41         0.45 o                         
   3  15   7          0.76          0.96         0.46 o                         
   4  15   7         10.93         11.16         0.64 o                         
   5  15   7          5.35          4.91         0.58 o                         
   6  15   7          1.78          2.03         0.58 o                         
   7  15   7          0.05         -0.54         0.54 o                         
   0  16   7          2.60          2.16         0.75 o                         
   1  16   7          2.00          1.23         0.51 o                         
   2  16   7          0.29         -0.48         0.48 o                         
   3  16   7          0.12         -0.20         0.48 o                         
   0   0   8       7532.40       7688.81        52.07 o                         
   1   0   8       4556.53       4761.51        15.60 o                         
   2   0   8         11.68          7.03         0.35 o                         
   3   0   8       1397.60       1425.17         5.23 o                         
   4   0   8        676.41        687.45         3.24 o                         
   5   0   8       1774.56       1802.48         4.20 o                         
   6   0   8        683.42        705.82         2.84 o                         
   7   0   8         74.15         73.32         0.70 o                         
   8   0   8         87.80         76.48         0.74 o                         
   9   0   8         41.42         43.44         0.64 o                         
  10   0   8        343.92        336.89         1.84 o                         
  11   0   8          1.80          1.89         0.30 o                         
  12   0   8        215.59        212.60         1.70 o                         
  13   0   8        192.00        191.15         2.41 o                         
  14   0   8        125.72        124.15         1.86 o                         
  15   0   8         96.53         91.90         1.51 o                         
  16   0   8          1.45          1.50         0.56 o                         
  17   0   8         17.72         19.17         0.97 o                         
  18   0   8         16.90         15.97         0.95 o                         
   1   1   8        447.18        546.58         1.31 o                         
   2   1   8        701.19        700.53         1.67 o                         
   3   1   8        235.50        226.94         0.78 o                         
   4   1   8        778.10        745.80         1.54 o                         
   5   1   8          0.69          0.28         0.12 o                         
   6   1   8        448.44        463.59         1.24 o                         
   7   1   8        191.10        194.85         0.85 o                         
   8   1   8         11.09          8.03         0.26 o                         
   9   1   8         60.27         56.52         0.54 o                         
  10   1   8          7.55          8.84         0.27 o                         
  11   1   8         27.34         28.21         0.45 o                         
  12   1   8          0.49          0.34         0.24 o                         
  13   1   8         22.34         23.23         0.56 o                         
  14   1   8         23.97         24.31         0.60 o                         
  15   1   8          0.36          0.51         0.34 o                         
  16   1   8          1.69          2.07         0.42 o                         
  17   1   8          4.49          4.79         0.53 o                         
  18   1   8          2.56          2.02         0.51 o                         
   0   2   8         18.34         44.03         0.45 o                         
   1   2   8        553.45        623.36         1.30 o                         
   2   2   8        167.38        212.19         0.68 o                         
   3   2   8          0.37          2.95         0.13 o                         
   4   2   8          2.71          4.88         0.17 o                         
   5   2   8        832.98        888.30         2.27 o                         
   6   2   8        114.27        131.14         0.63 o                         
   7   2   8         23.85         15.47         0.28 o                         
   8   2   8        107.51         96.17         0.60 o                         
   9   2   8        128.23        117.57         0.68 o                         
  10   2   8         98.27         90.87         0.63 o                         
  11   2   8         47.26         45.63         0.53 o                         
  12   2   8          0.03         -0.14         0.23 o                         
  13   2   8         10.13          9.52         0.44 o                         
  14   2   8          2.70          2.33         0.33 o                         
  15   2   8          0.02         -0.09         0.33 o                         
  16   2   8          0.75          0.19         0.42 o                         
  17   2   8         50.74         52.00         1.06 o                         
  18   2   8         25.48         27.25         0.91 o                         
   1   3   8          0.00          0.15         0.09 o                         
   2   3   8        878.79        877.84         1.48 o                         
   3   3   8          0.23          0.20         0.09 o                         
   4   3   8       1365.45       1323.87         2.06 o                         
   5   3   8        691.20        687.41         1.96 o                         
   6   3   8        313.27        288.95         0.95 o                         
   7   3   8        287.22        287.32         0.94 o                         
   8   3   8        208.23        209.86         0.86 o                         
   9   3   8         87.69         81.40         0.59 o                         
  10   3   8        103.79        103.41         0.70 o                         
  11   3   8         59.39         56.72         0.61 o                         
  12   3   8        110.03        108.58         1.04 o                         
  13   3   8          0.56          0.32         0.29 o                         
  14   3   8         16.54         17.10         0.56 o                         
  15   3   8          3.20          1.99         0.41 o                         
  16   3   8          6.38          6.10         0.54 o                         
  17   3   8          8.41          8.29         0.60 o                         
  18   3   8         23.83         25.46         0.90 o                         
   0   4   8        847.73        871.57         2.75 o                         
   1   4   8         80.12         91.67         0.48 o                         
   2   4   8        485.38        440.00         1.16 o                         
   3   4   8        468.55        439.96         1.16 o                         
   4   4   8       1449.81       1413.10         2.14 o                         
   5   4   8        995.13        978.15         2.11 o                         
   6   4   8          3.04          4.72         0.20 o                         
   7   4   8        316.48        314.28         1.08 o                         
   8   4   8        171.61        163.41         0.84 o                         
   9   4   8        599.12        582.32         1.65 o                         
  10   4   8        280.17        262.87         1.05 o                         
  11   4   8         13.55         12.64         0.41 o                         
  12   4   8          3.54          3.64         0.32 o                         
  13   4   8          3.26          2.08         0.33 o                         
  14   4   8          0.48          0.53         0.33 o                         
  15   4   8          0.00          0.73         0.38 o                         
  16   4   8         23.03         23.72         0.78 o                         
  17   4   8         18.68         18.36         0.73 o                         
   1   5   8         45.13         49.04         0.38 o                         
   2   5   8          1.44          6.87         0.20 o                         
   3   5   8         38.35         37.18         0.36 o                         
   4   5   8         57.73         52.13         0.43 o                         
   5   5   8          1.22          0.48         0.14 o                         
   6   5   8          3.17          3.97         0.20 o                         
   7   5   8         12.99         16.23         0.34 o                         
   8   5   8          8.07          9.35         0.28 o                         
   9   5   8        175.83        175.50         1.04 o                         
  10   5   8         90.19         91.62         0.84 o                         
  11   5   8         21.52         22.29         0.49 o                         
  12   5   8         20.70         22.77         0.52 o                         
  13   5   8         41.68         42.21         0.76 o                         
  14   5   8          2.39          1.98         0.37 o                         
  15   5   8          7.71          8.50         0.55 o                         
  16   5   8         18.20         18.92         0.73 o                         
  17   5   8          6.89          7.86         0.61 o                         
   0   6   8         69.88         96.66         0.76 o                         
   1   6   8         57.76         61.23         0.45 o                         
   2   6   8        428.04        382.55         1.31 o                         
   3   6   8         14.29         15.19         0.30 o                         
   4   6   8        530.61        495.97         1.39 o                         
   5   6   8        347.08        350.28         1.31 o                         
   6   6   8         47.69         44.41         0.48 o                         
   7   6   8          0.00         -0.04         0.17 o                         
   8   6   8          1.30          1.85         0.22 o                         
   9   6   8        108.50        109.95         0.82 o                         
  10   6   8         47.51         45.72         0.67 o                         
  11   6   8          0.23          0.01         0.24 o                         
  12   6   8          0.01         -0.10         0.29 o                         
  13   6   8         14.07         13.86         0.52 o                         
  14   6   8         34.50         33.95         0.95 o                         
  15   6   8          0.01          0.01         0.40 o                         
  16   6   8         37.39         39.76         1.03 o                         
  17   6   8          1.25          0.81         0.52 o                         
   1   7   8         56.69         53.62         0.47 o                         
   2   7   8        249.32        224.87         0.85 o                         
   3   7   8        130.19        118.84         0.69 o                         
   4   7   8         90.86         90.54         0.60 o                         
   5   7   8          8.56          8.18         0.27 o                         
   6   7   8          2.10          2.86         0.21 o                         
   7   7   8         31.52         32.69         0.49 o                         
   8   7   8        164.77        160.66         0.98 o                         
   9   7   8          1.65          1.25         0.25 o                         
  10   7   8         54.69         58.09         0.90 o                         
  11   7   8          5.02          4.92         0.42 o                         
  12   7   8         50.39         49.74         0.90 o                         
  13   7   8          1.84          1.38         0.41 o                         
  14   7   8         10.89         11.27         0.62 o                         
  15   7   8          3.76          3.62         0.51 o                         
  16   7   8          1.45          1.46         0.52 o                         
   0   8   8        100.86         89.94         0.75 o                         
   1   8   8          1.88          1.87         0.16 o                         
   2   8   8          1.57          0.85         0.15 o                         
   3   8   8         26.43         27.94         0.44 o                         
   4   8   8          1.73          1.27         0.19 o                         
   5   8   8         16.87         17.05         0.38 o                         
   6   8   8         36.06         39.61         0.52 o                         
   7   8   8         80.06         78.70         0.84 o                         
   8   8   8         20.59         22.16         0.47 o                         
   9   8   8         19.52         20.06         0.63 o                         
  10   8   8         11.14         11.14         0.51 o                         
  11   8   8         39.64         39.37         0.94 o                         
  12   8   8         22.90         22.20         0.76 o                         
  13   8   8         14.74         15.19         0.71 o                         
  14   8   8          7.74          7.95         0.63 o                         
  15   8   8          0.53          0.55         0.45 o                         
  16   8   8          0.25          0.12         0.51 o                         
   1   9   8         11.33         12.07         0.28 o                         
   2   9   8         54.08         50.61         0.48 o                         
   3   9   8          2.42          2.06         0.19 o                         
   4   9   8          0.83          0.83         0.19 o                         
   5   9   8         31.24         32.05         0.54 o                         
   6   9   8         46.18         46.43         0.62 o                         
   7   9   8         53.66         55.10         0.70 o                         
   8   9   8        101.43         99.72         0.94 o                         
   9   9   8          2.33          2.54         0.33 o                         
  10   9   8          0.08          0.22         0.33 o                         
  11   9   8          5.41          3.86         0.49 o                         
  12   9   8          0.57          0.21         0.42 o                         
  13   9   8          4.04          4.55         0.60 o                         
  14   9   8          6.82          5.96         0.63 o                         
  15   9   8          1.57          2.42         0.65 o                         
   0  10   8        107.34        106.40         1.43 o                         
   1  10   8         11.87         12.11         0.36 o                         
   2  10   8          0.22         -0.08         0.19 o                         
   3  10   8        128.77        122.80         1.00 o                         
   4  10   8         20.44         20.56         0.42 o                         
   5  10   8        114.15        113.33         0.92 o                         
   6  10   8        412.55        408.28         1.96 o                         
   7  10   8         12.98         13.72         0.54 o                         
   8  10   8         77.49         77.70         1.17 o                         
   9  10   8        133.19        136.16         1.54 o                         
  10  10   8          6.34          4.74         0.45 o                         
  11  10   8         25.99         25.84         0.75 o                         
  12  10   8         48.35         49.08         1.12 o                         
  13  10   8          0.05         -0.13         0.40 o                         
  14  10   8          0.09         -0.06         0.52 o                         
   1  11   8         11.11         10.91         0.36 o                         
   2  11   8         58.64         57.94         0.62 o                         
   3  11   8         28.80         29.43         0.51 o                         
   4  11   8         16.09         16.44         0.49 o                         
   5  11   8         13.52         14.93         0.48 o                         
   6  11   8         13.98         14.14         0.56 o                         
   7  11   8          0.97          1.25         0.40 o                         
   8  11   8         17.73         17.86         0.69 o                         
   9  11   8          1.70          1.07         0.45 o                         
  10  11   8          2.93          2.74         0.57 o                         
  11  11   8          3.78          4.37         0.55 o                         
  12  11   8          7.46          7.17         0.61 o                         
  13  11   8          0.64         -0.14         0.50 o                         
   0  12   8         29.29         30.90         0.85 o                         
   1  12   8          3.17          3.21         0.31 o                         
   2  12   8          8.47          8.64         0.39 o                         
   3  12   8          5.38          4.83         0.38 o                         
   4  12   8          3.80          3.80         0.37 o                         
   5  12   8         52.97         56.61         0.82 o                         
   6  12   8         10.79         10.28         0.52 o                         
   7  12   8          0.67          0.81         0.42 o                         
   8  12   8          3.50          3.39         0.53 o                         
   9  12   8         19.72         23.97         0.92 o                         
  10  12   8          4.18          3.45         0.62 o                         
  11  12   8          3.47          3.41         0.61 o                         
  12  12   8         10.47          9.79         0.79 o                         
   1  13   8         68.50         69.61         0.89 o                         
   2  13   8         38.15         40.02         0.79 o                         
   3  13   8          0.00         -0.07         0.35 o                         
   4  13   8          2.33          2.60         0.42 o                         
   5  13   8         27.88         27.76         0.82 o                         
   6  13   8          0.43          0.52         0.40 o                         
   7  13   8          5.71          5.76         0.57 o                         
   8  13   8         22.31         22.89         0.86 o                         
   9  13   8          1.90          1.52         0.55 o                         
  10  13   8          0.37          0.60         0.55 o                         
   0  14   8          8.35          9.25         0.78 o                         
   1  14   8         13.55         14.84         0.62 o                         
   2  14   8          7.55          6.68         0.55 o                         
   3  14   8          9.52         10.85         0.60 o                         
   4  14   8          1.02          1.24         0.43 o                         
   5  14   8          5.19          4.61         0.53 o                         
   6  14   8          6.18          5.99         0.58 o                         
   7  14   8          0.24          0.34         0.49 o                         
   8  14   8          2.87          2.19         0.56 o                         
   9  14   8          1.52          0.38         0.56 o                         
   1  15   8          6.16          4.99         0.55 o                         
   2  15   8          0.05         -0.10         0.44 o                         
   3  15   8          0.19          0.16         0.45 o                         
   4  15   8          0.34          0.85         0.48 o                         
   5  15   8          0.78          0.69         0.48 o                         
   6  15   8          0.26          0.51         0.53 o                         
   0  16   8         20.56         20.64         1.26 o                         
   1  16   8          4.54          4.09         0.58 o                         
   2  16   8          0.21         -0.37         0.51 o                         
   1   1   9        613.07        736.82         1.64 o                         
   2   1   9        438.66        498.58         1.30 o                         
   3   1   9          1.97          3.51         0.16 o                         
   4   1   9         59.47         91.22         0.52 o                         
   5   1   9         60.25         44.71         0.40 o                         
   6   1   9         77.56         61.00         0.47 o                         
   7   1   9        157.12        135.96         0.67 o                         
   8   1   9         82.03         73.54         0.64 o                         
   9   1   9          4.48          4.05         0.21 o                         
  10   1   9          8.04          8.10         0.28 o                         
  11   1   9          5.19          5.53         0.31 o                         
  12   1   9          4.39          3.63         0.31 o                         
  13   1   9         54.46         54.48         0.83 o                         
  14   1   9          8.02          7.36         0.43 o                         
  15   1   9         10.28         10.89         0.52 o                         
  16   1   9          0.05         -0.39         0.39 o                         
  17   1   9          2.28          2.63         0.47 o                         
  18   1   9          0.23          0.25         0.48 o                         
   0   2   9        249.20        238.30         1.19 o                         
   1   2   9        143.78        147.13         0.71 o                         
   2   2   9          5.17          3.58         0.15 o                         
   3   2   9        284.51        267.41         0.82 o                         
   4   2   9         94.79         79.18         0.56 o                         
   5   2   9          5.23          4.56         0.19 o                         
   6   2   9         10.72         13.02         0.28 o                         
   7   2   9         10.76         12.34         0.27 o                         
   8   2   9          3.36          4.92         0.22 o                         
   9   2   9         15.39         15.13         0.32 o                         
  10   2   9          0.00          0.12         0.18 o                         
  11   2   9         82.83         81.87         0.75 o                         
  12   2   9         44.10         45.73         0.63 o                         
  13   2   9         60.33         59.16         0.81 o                         
  14   2   9         33.61         32.71         0.69 o                         
  15   2   9         22.48         21.57         0.64 o                         
  16   2   9          0.53          0.97         0.43 o                         
  17   2   9         11.44         11.61         0.69 o                         
  18   2   9         10.58         11.41         0.72 o                         
   1   3   9          7.71          8.17         0.22 o                         
   2   3   9        488.00        484.44         1.28 o                         
   3   3   9       2636.28       2517.75         4.26 o                         
   4   3   9       1064.22       1001.17         2.17 o                         
   5   3   9        704.05        638.23         1.94 o                         
   6   3   9        211.18        180.09         0.90 o                         
   7   3   9         14.76         16.78         0.31 o                         
   8   3   9         87.11         85.43         0.63 o                         
   9   3   9         59.28         62.69         0.52 o                         
  10   3   9        238.54        226.66         1.43 o                         
  11   3   9         90.42         87.45         0.78 o                         
  12   3   9         50.28         49.64         0.72 o                         
  13   3   9          5.37          4.95         0.38 o                         
  14   3   9         10.44         12.32         0.57 o                         
  15   3   9         22.35         22.89         0.70 o                         
  16   3   9         40.75         40.51         0.96 o                         
  17   3   9         21.32         22.33         0.84 o                         
   0   4   9          1.15          3.31         0.27 o                         
   1   4   9         23.70         28.91         0.29 o                         
   2   4   9          9.98         15.62         0.24 o                         
   3   4   9         21.18         15.03         0.25 o                         
   4   4   9         62.99         60.47         0.46 o                         
   5   4   9         74.95         68.98         0.52 o                         
   6   4   9        133.13        133.30         0.79 o                         
   7   4   9         10.07          9.27         0.26 o                         
   8   4   9        113.88        114.64         0.67 o                         
   9   4   9         29.32         31.38         0.42 o                         
  10   4   9        297.42        289.84         1.51 o                         
  11   4   9        199.09        192.40         1.22 o                         
  12   4   9          7.55          7.09         0.37 o                         
  13   4   9         24.82         23.99         0.61 o                         
  14   4   9         11.26         11.94         0.56 o                         
  15   4   9          2.30          1.64         0.44 o                         
  16   4   9          5.56          5.94         0.58 o                         
  17   4   9         24.38         27.78         0.90 o                         
   1   5   9        138.83        116.47         0.57 o                         
   2   5   9         18.43         17.34         0.29 o                         
   3   5   9         12.43          7.67         0.22 o                         
   4   5   9         51.03         47.99         0.43 o                         
   5   5   9        117.73        113.27         0.71 o                         
   6   5   9          0.91          1.57         0.19 o                         
   7   5   9        110.34        109.55         0.78 o                         
   8   5   9        156.28        153.29         0.78 o                         
   9   5   9          9.98          8.82         0.31 o                         
  10   5   9         33.33         34.34         0.53 o                         
  11   5   9         14.91         13.90         0.41 o                         
  12   5   9          0.08         -0.00         0.29 o                         
  13   5   9         12.98         12.74         0.51 o                         
  14   5   9          2.35          1.82         0.40 o                         
  15   5   9          2.77          2.49         0.50 o                         
  16   5   9         27.40         27.49         0.90 o                         
  17   5   9          5.60          6.13         0.63 o                         
   0   6   9        162.39        135.89         0.85 o                         
   1   6   9         14.10         13.93         0.25 o                         
   2   6   9        203.69        169.07         0.76 o                         
   3   6   9          0.33          0.65         0.14 o                         
   4   6   9          0.19          0.77         0.15 o                         
   5   6   9         24.24         26.12         0.39 o                         
   6   6   9        361.41        355.31         1.29 o                         
   7   6   9          1.55          1.54         0.20 o                         
   8   6   9         91.35         88.50         0.63 o                         
   9   6   9          1.34          1.04         0.21 o                         
  10   6   9         14.11         15.28         0.42 o                         
  11   6   9         47.26         43.90         0.69 o                         
  12   6   9          4.49          4.74         0.41 o                         
  13   6   9         16.98         16.73         0.66 o                         
  14   6   9          0.18         -0.38         0.38 o                         
  15   6   9          0.37          0.60         0.45 o                         
  16   6   9          0.41         -0.11         0.46 o                         
   1   7   9        105.42         93.00         0.66 o                         
   2   7   9        110.33        103.74         0.58 o                         
   3   7   9        413.24        402.65         1.51 o                         
   4   7   9         65.96         68.60         0.57 o                         
   5   7   9         24.60         29.42         0.43 o                         
   6   7   9        110.86        103.08         0.71 o                         
   7   7   9        271.67        269.25         1.22 o                         
   8   7   9          4.27          3.43         0.28 o                         
   9   7   9         51.73         54.55         0.78 o                         
  10   7   9          3.76          3.61         0.35 o                         
  11   7   9          2.52          2.89         0.36 o                         
  12   7   9         22.47         19.29         0.62 o                         
  13   7   9        117.96        123.98         1.46 o                         
  14   7   9         65.51         63.74         1.35 o                         
  15   7   9          5.22          5.37         0.56 o                         
  16   7   9          0.06          0.09         0.47 o                         
   0   8   9        216.18        198.13         1.30 o                         
   1   8   9         50.94         48.79         0.42 o                         
   2   8   9         39.22         36.57         0.39 o                         
   3   8   9         10.00          9.94         0.26 o                         
   4   8   9         23.20         25.35         0.43 o                         
   5   8   9         38.80         40.06         0.54 o                         
   6   8   9         47.09         49.95         0.58 o                         
   7   8   9          0.32          0.40         0.24 o                         
   8   8   9         15.37         17.01         0.47 o                         
   9   8   9          0.93          0.36         0.27 o                         
  10   8   9          1.18          1.34         0.32 o                         
  11   8   9         17.53         16.48         0.60 o                         
  12   8   9          6.60          6.26         0.47 o                         
  13   8   9          0.43         -0.08         0.41 o                         
  14   8   9          0.19         -0.13         0.42 o                         
  15   8   9          0.18          0.28         0.55 o                         
   1   9   9         89.60         82.47         0.55 o                         
   2   9   9        140.11        133.77         0.89 o                         
   3   9   9         12.20         12.97         0.31 o                         
   4   9   9         40.76         39.25         0.51 o                         
   5   9   9          4.06          3.19         0.28 o                         
   6   9   9         59.81         58.76         0.71 o                         
   7   9   9         22.99         25.07         0.55 o                         
   8   9   9         22.51         23.20         0.61 o                         
   9   9   9          0.41          0.37         0.30 o                         
  10   9   9          4.37          4.09         0.40 o                         
  11   9   9          5.91          7.52         0.71 o                         
  12   9   9          0.78          0.89         0.42 o                         
  13   9   9          0.04         -0.10         0.41 o                         
  14   9   9          8.57         10.07         0.67 o                         
  15   9   9          0.01          1.62         0.53 o                         
   0  10   9         71.34         71.48         1.02 o                         
   1  10   9        101.90        100.17         0.81 o                         
   2  10   9         28.55         30.89         0.49 o                         
   3  10   9         11.96         13.20         0.38 o                         
   4  10   9         15.81         15.17         0.39 o                         
   5  10   9        159.40        155.17         1.28 o                         
   6  10   9         89.73         89.58         1.05 o                         
   7  10   9          7.12          7.53         0.50 o                         
   8  10   9          9.92         11.62         0.55 o                         
   9  10   9          1.71          1.31         0.38 o                         
  10  10   9         14.91         17.92         0.78 o                         
  11  10   9         21.62         21.17         0.88 o                         
  12  10   9         14.31         15.63         0.73 o                         
  13  10   9          1.33          1.10         0.47 o                         
  14  10   9          0.72          0.07         0.45 o                         
   1  11   9          2.90          3.17         0.29 o                         
   2  11   9         27.52         28.66         0.53 o                         
   3  11   9        301.97        299.52         1.72 o                         
   4  11   9        131.06        132.03         1.06 o                         
   5  11   9          7.29          7.75         0.41 o                         
   6  11   9          0.13         -0.07         0.32 o                         
   7  11   9         10.08         10.95         0.58 o                         
   8  11   9         88.33         89.61         1.20 o                         
   9  11   9        116.66        116.32         1.48 o                         
  10  11   9         15.05         13.44         0.81 o                         
  11  11   9         25.92         27.96         0.96 o                         
  12  11   9          0.14         -0.24         0.53 o                         
  13  11   9          9.40          9.66         0.69 o                         
   0  12   9         27.46         25.82         0.80 o                         
   1  12   9          0.06          0.29         0.29 o                         
   2  12   9          0.58          0.56         0.29 o                         
   3  12   9          3.55          3.40         0.35 o                         
   4  12   9          0.18          0.45         0.32 o                         
   5  12   9         10.43         10.53         0.49 o                         
   6  12   9          7.75          7.32         0.48 o                         
   7  12   9          2.65          2.29         0.45 o                         
   8  12   9          5.76          4.77         0.58 o                         
   9  12   9          5.92          5.74         0.70 o                         
  10  12   9         24.92         27.09         1.04 o                         
  11  12   9          8.34          5.98         0.72 o                         
  12  12   9          1.24          1.15         0.59 o                         
   1  13   9         14.32         17.76         0.57 o                         
   2  13   9         20.97         21.85         0.61 o                         
   3  13   9         18.81         18.24         0.59 o                         
   4  13   9         73.86         76.05         0.97 o                         
   5  13   9          6.74          6.13         0.50 o                         
   6  13   9          4.09          2.91         0.49 o                         
   7  13   9         10.84         11.02         0.65 o                         
   8  13   9         25.03         27.12         0.91 o                         
   9  13   9         20.03         20.16         0.84 o                         
  10  13   9          5.00          3.71         0.62 o                         
   0  14   9          0.19          0.12         0.64 o                         
   1  14   9         28.47         30.59         0.96 o                         
   2  14   9          6.60          6.25         0.57 o                         
   3  14   9          0.42          1.07         0.45 o                         
   4  14   9          2.08          1.41         0.47 o                         
   5  14   9         41.75         44.99         1.06 o                         
   6  14   9          3.46          2.59         0.52 o                         
   7  14   9          5.13          4.90         0.61 o                         
   8  14   9          0.00          0.68         0.53 o                         
   1  15   9         34.94         36.54         1.01 o                         
   2  15   9          0.54          0.71         0.49 o                         
   3  15   9         11.29         12.61         0.71 o                         
   4  15   9          0.28         -0.37         0.47 o                         
   5  15   9          0.00         -0.01         0.50 o                         
   6  15   9          4.32          3.23         0.62 o                         
   0  16   9          2.64          0.33         1.19 o                         
   0   0  10       1075.48       1084.57         2.73 o                         
   1   0  10        376.31        323.25         1.74 o                         
   2   0  10        946.37        938.30         3.30 o                         
   3   0  10        161.01        154.00         1.20 o                         
   4   0  10        603.02        599.08         2.03 o                         
   5   0  10        145.55        100.94         1.34 o                         
   6   0  10       1868.28       1774.06         5.31 o                         
   7   0  10         11.48         22.18         0.48 o                         
   8   0  10        199.41        189.91         1.31 o                         
   9   0  10        194.42        196.16         1.26 o                         
  10   0  10         53.98         51.11         0.72 o                         
  11   0  10          2.03          1.33         0.46 o                         
  12   0  10        122.09        120.40         1.26 o                         
  13   0  10         25.41         25.60         0.85 o                         
  14   0  10         35.31         35.83         0.99 o                         
  15   0  10          0.29         -0.39         0.50 o                         
  16   0  10          7.81          7.28         0.82 o                         
  17   0  10          7.73          9.37         0.80 o                         
  18   0  10          6.02          6.76         0.81 o                         
   1   1  10         64.23         62.17         0.42 o                         
   2   1  10        362.00        339.58         0.98 o                         
   3   1  10         49.98         66.71         0.48 o                         
   4   1  10         18.79         37.01         0.37 o                         
   5   1  10        620.00        535.36         1.60 o                         
   6   1  10         78.70         53.56         0.45 o                         
   7   1  10        312.26        274.57         1.00 o                         
   8   1  10        139.79        127.80         0.74 o                         
   9   1  10        135.44        136.47         0.78 o                         
  10   1  10        131.52        128.24         0.96 o                         
  11   1  10         54.80         54.86         0.62 o                         
  12   1  10        107.87        105.80         0.87 o                         
  13   1  10          5.30          4.50         0.35 o                         
  14   1  10          0.19          0.11         0.32 o                         
  15   1  10          3.62          3.15         0.42 o                         
  16   1  10          2.11          1.95         0.46 o                         
  17   1  10          1.99          3.39         0.50 o                         
  18   1  10          0.01          0.38         0.52 o                         
   0   2  10          4.24          7.95         0.28 o                         
   1   2  10        169.21        167.66         0.67 o                         
   2   2  10         57.48         58.22         0.41 o                         
   3   2  10          0.38          0.02         0.10 o                         
   4   2  10        103.89        104.84         0.60 o                         
   5   2  10        183.76        201.09         0.86 o                         
   6   2  10         67.07         66.16         0.48 o                         
   7   2  10         24.81         23.62         0.33 o                         
   8   2  10          1.28          1.12         0.16 o                         
   9   2  10         89.67         87.82         0.63 o                         
  10   2  10         92.14         89.79         0.74 o                         
  11   2  10         49.16         46.94         0.63 o                         
  12   2  10         44.41         42.60         0.67 o                         
  13   2  10         73.68         70.94         0.82 o                         
  14   2  10          2.08          1.87         0.35 o                         
  15   2  10          0.10         -0.07         0.35 o                         
  16   2  10          0.16          0.29         0.45 o                         
  17   2  10         30.90         31.02         0.94 o                         
   1   3  10        487.74        462.32         1.37 o                         
   2   3  10        777.85        742.01         1.69 o                         
   3   3  10         17.79         13.95         0.26 o                         
   4   3  10         81.89         88.97         0.64 o                         
   5   3  10         14.98         20.14         0.33 o                         
   6   3  10         49.99         50.90         0.48 o                         
   7   3  10          0.31          0.15         0.17 o                         
   8   3  10         13.41         13.40         0.29 o                         
   9   3  10         29.90         32.07         0.45 o                         
  10   3  10         87.93         86.91         0.68 o                         
  11   3  10         59.78         57.61         0.69 o                         
  12   3  10         29.70         29.67         0.57 o                         
  13   3  10         15.80         13.60         0.50 o                         
  14   3  10          0.49          0.80         0.37 o                         
  15   3  10          1.08          1.39         0.41 o                         
  16   3  10         35.93         37.18         1.00 o                         
  17   3  10          5.85          5.02         0.58 o                         
   0   4  10         33.27         38.87         0.48 o                         
   1   4  10        706.75        662.55         1.44 o                         
   2   4  10       1164.75       1118.55         2.18 o                         
   3   4  10        704.34        657.07         1.59 o                         
   4   4  10        806.26        788.87         1.86 o                         
   5   4  10          0.24          0.01         0.14 o                         
   6   4  10        313.89        298.21         1.24 o                         
   7   4  10         14.64         17.33         0.37 o                         
   8   4  10          7.11          9.34         0.29 o                         
   9   4  10          2.29          2.33         0.21 o                         
  10   4  10        234.33        233.97         1.18 o                         
  11   4  10        120.55        121.94         1.00 o                         
  12   4  10          0.00         -0.19         0.26 o                         
  13   4  10          5.52          5.56         0.43 o                         
  14   4  10         19.93         18.98         0.68 o                         
  15   4  10        160.32        165.26         2.28 o                         
  16   4  10         63.13         62.40         1.17 o                         
  17   4  10         31.64         32.59         0.99 o                         
   1   5  10        724.29        656.86         1.54 o                         
   2   5  10          2.90          5.28         0.20 o                         
   3   5  10        118.06        123.88         0.70 o                         
   4   5  10        211.91        186.16         0.88 o                         
   5   5  10          7.40          7.35         0.25 o                         
   6   5  10         21.53         21.23         0.41 o                         
   7   5  10        123.63        118.43         0.77 o                         
   8   5  10         21.85         19.79         0.39 o                         
   9   5  10         15.34         15.09         0.39 o                         
  10   5  10         18.90         18.85         0.48 o                         
  11   5  10         11.39         12.06         0.41 o                         
  12   5  10         35.13         32.66         0.70 o                         
  13   5  10         91.61         86.47         1.05 o                         
  14   5  10         15.23         14.74         0.67 o                         
  15   5  10          0.33          0.29         0.45 o                         
  16   5  10         20.78         20.55         0.80 o                         
  17   5  10          1.37          0.42         0.50 o                         
   0   6  10        117.13         96.59         0.81 o                         
   1   6  10        208.96        188.71         0.71 o                         
   2   6  10         43.08         38.85         0.38 o                         
   3   6  10        325.48        292.66         1.09 o                         
   4   6  10          0.67          0.25         0.15 o                         
   5   6  10         19.14         21.99         0.37 o                         
   6   6  10         23.48         26.25         0.43 o                         
   7   6  10        126.80        124.62         0.82 o                         
   8   6  10        212.08        213.78         1.09 o                         
   9   6  10          9.18          9.27         0.39 o                         
  10   6  10         80.78         80.70         0.96 o                         
  11   6  10          1.86          1.74         0.35 o                         
  12   6  10          2.28          1.47         0.38 o                         
  13   6  10          3.85          3.09         0.47 o                         
  14   6  10          0.36          0.15         0.42 o                         
  15   6  10          0.07          0.15         0.46 o                         
  16   6  10          0.90          0.06         0.49 o                         
   1   7  10         56.89         54.76         0.44 o                         
   2   7  10        111.12        104.60         0.64 o                         
   3   7  10         27.08         29.14         0.39 o                         
   4   7  10        128.68        123.69         0.85 o                         
   5   7  10         11.61         12.00         0.33 o                         
   6   7  10         64.30         61.86         0.60 o                         
   7   7  10         22.48         23.66         0.48 o                         
   8   7  10         11.30         14.14         0.43 o                         
   9   7  10          9.75          8.79         0.41 o                         
  10   7  10          6.73          6.41         0.42 o                         
  11   7  10          0.83          0.27         0.36 o                         
  12   7  10          0.06         -0.34         0.34 o                         
  13   7  10          0.43          0.47         0.43 o                         
  14   7  10         19.31         21.40         0.81 o                         
  15   7  10          0.00          0.28         0.54 o                         
  16   7  10          0.49          0.31         0.51 o                         
   0   8  10        703.10        651.52         2.15 o                         
   1   8  10        205.26        197.45         0.92 o                         
   2   8  10         16.84         16.03         0.31 o                         
   3   8  10         23.95         22.32         0.36 o                         
   4   8  10         33.47         30.42         0.45 o                         
   5   8  10        174.90        172.96         1.10 o                         
   6   8  10         56.55         59.38         0.64 o                         
   7   8  10         20.96         21.40         0.51 o                         
   8   8  10          1.00          0.58         0.27 o                         
   9   8  10         15.88         16.91         0.66 o                         
  10   8  10          9.11          9.42         0.50 o                         
  11   8  10         90.19         91.51         1.21 o                         
  12   8  10         33.94         34.86         0.83 o                         
  13   8  10          1.35          0.85         0.45 o                         
  14   8  10          0.61          0.35         0.45 o                         
  15   8  10         13.98         15.34         0.77 o                         
   1   9  10         37.72         36.38         0.42 o                         
   2   9  10         30.38         29.66         0.41 o                         
   3   9  10         74.31         74.52         0.67 o                         
   4   9  10          2.51          2.46         0.24 o                         
   5   9  10          0.97          0.81         0.28 o                         
   6   9  10          6.65          5.83         0.35 o                         
   7   9  10          4.61          4.25         0.34 o                         
   8   9  10          0.40          0.74         0.30 o                         
   9   9  10          2.69          3.11         0.38 o                         
  10   9  10          0.00         -0.32         0.32 o                         
  11   9  10          6.41          6.72         0.51 o                         
  12   9  10         27.14         25.66         0.85 o                         
  13   9  10         17.25         17.14         0.75 o                         
  14   9  10         39.45         39.55         1.14 o                         
   0  10  10        211.03        205.32         1.49 o                         
   1  10  10         89.61         87.15         0.70 o                         
   2  10  10        157.43        154.42         0.95 o                         
   3  10  10        161.05        157.73         0.95 o                         
   4  10  10         78.53         77.01         0.79 o                         
   5  10  10          9.66         11.63         0.42 o                         
   6  10  10          6.82          6.14         0.42 o                         
   7  10  10          0.67          0.64         0.35 o                         
   8  10  10          3.64          2.47         0.43 o                         
   9  10  10          1.91          1.66         0.45 o                         
  10  10  10          1.38          1.19         0.43 o                         
  11  10  10         13.31         15.97         0.76 o                         
  12  10  10         10.75         11.23         0.67 o                         
  13  10  10          3.01          2.85         0.57 o                         
  14  10  10          6.03          6.87         1.10 o                         
   1  11  10         14.75         14.03         0.44 o                         
   2  11  10         14.33         13.83         0.43 o                         
   3  11  10         92.39         91.96         0.88 o                         
   4  11  10         74.60         73.15         0.82 o                         
   5  11  10          0.03          0.43         0.30 o                         
   6  11  10          0.78          0.22         0.33 o                         
   7  11  10          2.96          2.02         0.42 o                         
   8  11  10         58.70         63.63         1.09 o                         
   9  11  10         69.13         70.50         1.31 o                         
  10  11  10          6.19          6.53         0.63 o                         
  11  11  10         17.98         19.99         0.93 o                         
  12  11  10          3.81          2.00         0.56 o                         
  13  11  10          6.83          8.58         1.71 o                         
   0  12  10         49.94         50.77         1.25 o                         
   1  12  10         80.93         79.31         0.88 o                         
   2  12  10          0.28          0.05         0.30 o                         
   3  12  10         56.41         53.33         0.75 o                         
   4  12  10          0.92          0.81         0.32 o                         
   5  12  10         14.67         16.35         0.57 o                         
   6  12  10         67.58         69.24         0.93 o                         
   7  12  10          1.89          0.67         0.42 o                         
   8  12  10          2.68          2.11         0.51 o                         
   9  12  10         12.39         12.51         0.74 o                         
  10  12  10         10.94         10.34         0.76 o                         
  11  12  10         55.33         57.83         1.37 o                         
   1  13  10          1.22          0.70         0.36 o                         
   2  13  10          0.12         -0.28         0.34 o                         
   3  13  10          1.60          1.22         0.39 o                         
   4  13  10          0.83          0.80         0.38 o                         
   5  13  10         13.11         13.55         0.62 o                         
   6  13  10          0.02         -0.28         0.41 o                         
   7  13  10         39.93         44.98         1.08 o                         
   8  13  10          0.05         -0.47         0.47 o                         
   9  13  10          0.22         -0.01         0.53 o                         
  10  13  10          0.00         -0.32         0.51 o                         
   0  14  10          2.11          1.84         0.68 o                         
   1  14  10          3.10          3.12         0.49 o                         
   2  14  10          1.01          0.93         0.45 o                         
   3  14  10          2.82          1.66         0.47 o                         
   4  14  10          1.48          0.45         0.45 o                         
   5  14  10          2.21          1.91         0.49 o                         
   6  14  10         15.81         16.44         0.71 o                         
   7  14  10          7.08          9.03         0.73 o                         
   8  14  10          5.32          4.51         0.63 o                         
   1  15  10          5.96          6.08         0.65 o                         
   2  15  10          1.13         -0.43         0.48 o                         
   3  15  10         13.85         15.06         0.77 o                         
   4  15  10          0.54          0.27         0.49 o                         
   5  15  10          0.00          0.11         0.50 o                         
   1   1  11        240.45        247.84         0.78 o                         
   2   1  11       1170.24       1266.72         2.67 o                         
   3   1  11          5.65         12.93         0.26 o                         
   4   1  11        295.49        270.84         1.07 o                         
   5   1  11         11.11         17.10         0.32 o                         
   6   1  11        116.90        103.92         0.66 o                         
   7   1  11         22.59         21.58         0.36 o                         
   8   1  11        235.00        240.84         1.10 o                         
   9   1  11         99.37        101.66         0.77 o                         
  10   1  11         43.06         44.82         0.61 o                         
  11   1  11         66.29         65.75         0.69 o                         
  12   1  11        159.68        159.02         1.36 o                         
  13   1  11          2.48          3.17         0.35 o                         
  14   1  11          3.03          3.17         0.37 o                         
  15   1  11         29.52         29.78         0.76 o                         
  16   1  11          0.67          1.32         0.43 o                         
  17   1  11          0.12         -0.01         0.44 o                         
   0   2  11       1729.37       1699.92         4.76 o                         
   1   2  11         14.08          8.00         0.21 o                         
   2   2  11        382.60        363.17         1.05 o                         
   3   2  11         14.37         29.68         0.33 o                         
   4   2  11         20.94         19.63         0.38 o                         
   5   2  11        100.07        105.75         0.65 o                         
   6   2  11         69.39         73.09         0.54 o                         
   7   2  11          4.03          5.68         0.22 o                         
   8   2  11          2.46          2.07         0.19 o                         
   9   2  11         40.74         41.18         0.46 o                         
  10   2  11          1.64          1.65         0.22 o                         
  11   2  11          0.46          0.27         0.29 o                         
  12   2  11        114.07        112.31         0.93 o                         
  13   2  11         27.66         28.34         0.62 o                         
  14   2  11         62.96         61.78         0.90 o                         
  15   2  11         28.98         29.24         0.82 o                         
  16   2  11          0.03         -0.33         0.41 o                         
  17   2  11          7.30          5.70         0.60 o                         
   1   3  11        926.93        821.68         1.38 o                         
   2   3  11       1753.58       1717.03         3.14 o                         
   3   3  11         93.27         98.35         0.63 o                         
   4   3  11         48.00         40.37         0.52 o                         
   5   3  11        151.08        140.05         0.76 o                         
   6   3  11        138.41        130.47         0.74 o                         
   7   3  11         27.25         26.86         0.38 o                         
   8   3  11        122.38        116.82         0.73 o                         
   9   3  11         38.57         38.12         0.47 o                         
  10   3  11          2.58          2.71         0.25 o                         
  11   3  11         11.41         10.14         0.44 o                         
  12   3  11          0.61          0.30         0.29 o                         
  13   3  11         24.31         24.63         0.64 o                         
  14   3  11        225.70        225.05         1.77 o                         
  15   3  11         60.32         63.54         1.47 o                         
  16   3  11        107.92        106.35         1.46 o                         
  17   3  11          3.66          3.06         0.57 o                         
   0   4  11        248.33        244.00         1.15 o                         
   1   4  11        236.44        229.60         0.87 o                         
   2   4  11        631.73        601.22         1.60 o                         
   3   4  11        413.95        399.26         1.10 o                         
   4   4  11        326.72        298.53         1.11 o                         
   5   4  11          1.77          1.56         0.17 o                         
   6   4  11         11.43         13.75         0.33 o                         
   7   4  11        140.37        127.88         0.76 o                         
   8   4  11          1.10          0.53         0.20 o                         
   9   4  11         25.38         25.63         0.48 o                         
  10   4  11         25.35         26.10         0.51 o                         
  11   4  11          7.20          5.70         0.35 o                         
  12   4  11          1.46          1.24         0.33 o                         
  13   4  11          5.01          4.85         0.44 o                         
  14   4  11          3.67          4.11         0.49 o                         
  15   4  11          3.87          2.53         0.56 o                         
  16   4  11          8.74          7.87         0.73 o                         
  17   4  11         11.32         10.65         0.74 o                         
   1   5  11        107.14        119.52         0.58 o                         
   2   5  11        319.80        299.87         0.97 o                         
   3   5  11         10.54          7.54         0.23 o                         
   4   5  11         48.92         42.48         0.42 o                         
   5   5  11         41.80         40.22         0.53 o                         
   6   5  11          0.51          0.08         0.21 o                         
   7   5  11         20.50         22.37         0.40 o                         
   8   5  11          4.88          5.82         0.26 o                         
   9   5  11          5.29          5.21         0.30 o                         
  10   5  11        149.97        146.43         1.24 o                         
  11   5  11         23.82         22.54         0.58 o                         
  12   5  11        137.60        131.21         1.21 o                         
  13   5  11         58.64         56.95         1.19 o                         
  14   5  11          6.62          6.73         0.58 o                         
  15   5  11          2.97          1.59         0.51 o                         
  16   5  11          0.02          0.34         0.52 o                         
   0   6  11        406.82        381.47         1.63 o                         
   1   6  11         40.53         38.89         0.36 o                         
   2   6  11          0.29          0.35         0.14 o                         
   3   6  11         13.07         13.01         0.29 o                         
   4   6  11          2.87          2.40         0.21 o                         
   5   6  11          0.58          0.12         0.16 o                         
   6   6  11        272.20        266.51         1.44 o                         
   7   6  11         39.01         42.59         0.56 o                         
   8   6  11          0.09          0.08         0.22 o                         
   9   6  11          3.18          2.93         0.31 o                         
  10   6  11        160.92        155.06         1.25 o                         
  11   6  11         17.64         18.93         0.59 o                         
  12   6  11          4.83          4.07         0.45 o                         
  13   6  11          0.00         -0.37         0.38 o                         
  14   6  11          0.09          0.08         0.45 o                         
  15   6  11          2.54          1.48         0.57 o                         
  16   6  11          5.22          4.73         0.61 o                         
   1   7  11         14.08         13.55         0.29 o                         
   2   7  11         10.01          9.88         0.25 o                         
   3   7  11          4.70          5.61         0.26 o                         
   4   7  11        120.13        121.55         0.82 o                         
   5   7  11        195.84        200.99         1.02 o                         
   6   7  11         16.90         18.32         0.44 o                         
   7   7  11        119.24        123.95         1.20 o                         
   8   7  11        107.72        110.61         0.98 o                         
   9   7  11          2.05          2.18         0.33 o                         
  10   7  11         21.05         20.78         0.59 o                         
  11   7  11          2.23          2.01         0.37 o                         
  12   7  11          0.49          0.17         0.36 o                         
  13   7  11          3.59          2.05         0.46 o                         
  14   7  11         11.75          9.95         0.67 o                         
  15   7  11          0.57          0.07         0.48 o                         
   0   8  11          5.02          4.77         0.28 o                         
   1   8  11          2.43          2.76         0.22 o                         
   2   8  11          7.30          8.34         0.26 o                         
   3   8  11          0.07         -0.15         0.17 o                         
   4   8  11          5.37          6.70         0.28 o                         
   5   8  11          0.85          1.03         0.23 o                         
   6   8  11          3.22          3.20         0.27 o                         
   7   8  11         43.08         44.65         0.70 o                         
   8   8  11          0.36          0.27         0.28 o                         
   9   8  11          2.41          2.00         0.33 o                         
  10   8  11         11.48         11.39         0.53 o                         
  11   8  11         19.12         22.02         0.70 o                         
  12   8  11         20.98         22.38         0.79 o                         
  13   8  11          0.23          0.11         0.44 o                         
  14   8  11          3.65          2.83         0.61 o                         
  15   8  11          7.27          9.19         0.78 o                         
   1   9  11        228.89        224.50         1.24 o                         
   2   9  11          0.15         -0.06         0.20 o                         
   3   9  11         44.82         42.24         0.52 o                         
   4   9  11         16.43         15.84         0.42 o                         
   5   9  11         60.38         58.88         0.68 o                         
   6   9  11          0.84          1.13         0.28 o                         
   7   9  11          0.54          0.19         0.32 o                         
   8   9  11         28.79         29.16         0.64 o                         
   9   9  11          1.56          1.06         0.36 o                         
  10   9  11          5.49          5.42         0.49 o                         
  11   9  11         10.75         11.75         0.62 o                         
  12   9  11          8.09          6.42         0.60 o                         
  13   9  11         12.10         11.86         0.72 o                         
  14   9  11         11.16         10.82         0.74 o                         
   0  10  11        226.21        222.60         1.62 o                         
   1  10  11          0.28         -0.04         0.21 o                         
   2  10  11         21.45         22.79         0.44 o                         
   3  10  11          7.69          7.48         0.32 o                         
   4  10  11          7.32          7.77         0.35 o                         
   5  10  11         10.58         10.44         0.42 o                         
   6  10  11          8.12          8.89         0.44 o                         
   7  10  11          1.59          1.07         0.37 o                         
   8  10  11          3.68          3.39         0.43 o                         
   9  10  11          0.05          0.15         0.41 o                         
  10  10  11          0.67          0.65         0.43 o                         
  11  10  11          0.21         -0.24         0.44 o                         
  12  10  11         17.75         19.27         0.85 o                         
  13  10  11          5.40          4.68         0.68 o                         
   1  11  11         32.54         30.68         0.60 o                         
   2  11  11        163.61        159.55         1.14 o                         
   3  11  11         48.07         49.69         0.80 o                         
   4  11  11         40.88         42.71         0.71 o                         
   5  11  11          0.47          0.67         0.32 o                         
   6  11  11          1.79          1.94         0.36 o                         
   7  11  11         13.53         16.04         0.66 o                         
   8  11  11          5.01          4.67         0.58 o                         
   9  11  11          0.81          0.81         0.53 o                         
  10  11  11          5.26          4.34         0.62 o                         
  11  11  11          7.46          8.78         0.74 o                         
  12  11  11          5.02          4.53         0.69 o                         
   0  12  11         96.28         96.56         1.38 o                         
   1  12  11          0.20         -0.13         0.32 o                         
   2  12  11          8.68          9.10         0.45 o                         
   3  12  11         20.12         21.56         0.61 o                         
   4  12  11          0.02         -0.12         0.32 o                         
   5  12  11         26.35         27.80         0.69 o                         
   6  12  11         35.43         35.63         0.79 o                         
   7  12  11         12.69         12.56         0.63 o                         
   8  12  11         10.55         11.97         0.65 o                         
   9  12  11          4.29          5.30         0.59 o                         
  10  12  11          1.05         -0.05         0.55 o                         
  11  12  11         15.48         15.50         1.03 o                         
   1  13  11          0.71          0.46         0.36 o                         
   2  13  11          0.45         -0.18         0.37 o                         
   3  13  11         10.96         10.39         0.54 o                         
   4  13  11          0.23         -0.07         0.39 o                         
   5  13  11          2.54          2.10         0.45 o                         
   6  13  11          8.18          7.17         0.55 o                         
   7  13  11          6.58          7.41         0.61 o                         
   8  13  11         10.96         10.61         0.72 o                         
   9  13  11         32.35         32.59         1.05 o                         
   0  14  11          0.72          0.35         0.62 o                         
   1  14  11          2.62          1.92         0.49 o                         
   2  14  11          2.81          1.77         0.48 o                         
   3  14  11          0.46          0.37         0.46 o                         
   4  14  11          0.11         -0.16         0.44 o                         
   5  14  11          2.46          1.95         0.48 o                         
   6  14  11         19.60         19.16         0.80 o                         
   7  14  11          0.59          0.33         0.56 o                         
   1  15  11          6.54          5.57         0.63 o                         
   2  15  11         32.02         33.11         1.01 o                         
   3  15  11          2.39          1.22         0.53 o                         
   4  15  11          4.94          4.30         0.59 o                         
   5  15  11          0.08          0.72         4.17 o                         
   0   0  12        423.88        519.79         2.25 o                         
   1   0  12         27.45         50.02         0.57 o                         
   2   0  12        349.43        262.62         1.46 o                         
   3   0  12        301.80        193.46         1.08 o                         
   4   0  12       1521.64       1341.45         5.48 o                         
   5   0  12        385.56        299.94         1.51 o                         
   6   0  12          7.71          4.49         0.30 o                         
   7   0  12        200.44        207.86         1.32 o                         
   8   0  12         17.71         16.80         0.52 o                         
   9   0  12         71.02         68.90         0.86 o                         
  10   0  12         33.51         32.64         0.93 o                         
  11   0  12         13.74         13.37         0.59 o                         
  12   0  12          6.02          5.49         0.51 o                         
  13   0  12         30.32         31.41         0.89 o                         
  14   0  12          6.08          6.17         0.59 o                         
  15   0  12         15.53         16.79         0.92 o                         
  16   0  12         37.09         32.57         1.26 o                         
  17   0  12         14.96         14.99         0.96 o                         
   1   1  12        636.98        611.87         1.30 o                         
   2   1  12         31.80         32.54         0.35 o                         
   3   1  12        577.35        550.49         1.64 o                         
   4   1  12         62.80         59.30         0.54 o                         
   5   1  12          6.66          6.01         0.22 o                         
   6   1  12          0.74          0.59         0.15 o                         
   7   1  12        122.72        115.15         0.72 o                         
   8   1  12         40.22         37.73         0.47 o                         
   9   1  12         77.41         80.08         0.69 o                         
  10   1  12          1.04          0.98         0.24 o                         
  11   1  12         50.91         51.11         0.80 o                         
  12   1  12         14.46         14.28         0.46 o                         
  13   1  12          5.86          5.37         0.39 o                         
  14   1  12         53.80         54.03         0.97 o                         
  15   1  12         33.39         31.64         0.84 o                         
  16   1  12         21.70         21.11         0.71 o                         
  17   1  12          0.38          0.68         0.47 o                         
   0   2  12       3991.47       3874.57         6.10 o                         
   1   2  12         27.79         31.24         0.33 o                         
   2   2  12        146.14        123.63         0.65 o                         
   3   2  12        102.53         89.37         0.68 o                         
   4   2  12        327.23        352.95         1.38 o                         
   5   2  12        168.08        164.31         0.84 o                         
   6   2  12         22.63         23.46         0.36 o                         
   7   2  12        178.40        169.97         0.89 o                         
   8   2  12         30.58         31.84         0.40 o                         
   9   2  12         96.78         98.77         0.71 o                         
  10   2  12         55.87         57.55         0.63 o                         
  11   2  12          7.41          7.33         0.35 o                         
  12   2  12        114.69        114.24         1.05 o                         
  13   2  12         11.32         11.71         0.50 o                         
  14   2  12         48.67         47.07         0.88 o                         
  15   2  12         20.84         21.29         0.84 o                         
  16   2  12          7.35          8.26         0.59 o                         
  17   2  12          0.04          0.51         0.47 o                         
   1   3  12        455.76        415.44         1.10 o                         
   2   3  12          6.92          7.87         0.23 o                         
   3   3  12          3.74          5.03         0.21 o                         
   4   3  12          0.43          0.49         0.15 o                         
   5   3  12         90.02         96.18         0.67 o                         
   6   3  12          4.32          4.41         0.22 o                         
   7   3  12         52.11         53.47         0.53 o                         
   8   3  12         31.31         29.98         0.45 o                         
   9   3  12         10.59         11.39         0.36 o                         
  10   3  12         16.77         16.89         0.47 o                         
  11   3  12          6.21          6.23         0.36 o                         
  12   3  12        108.49        103.10         1.36 o                         
  13   3  12         26.61         28.52         0.78 o                         
  14   3  12          9.39          9.79         0.58 o                         
  15   3  12          0.30         -0.28         0.43 o                         
  16   3  12          3.51          2.88         0.55 o                         
  17   3  12          0.12         -0.48         0.48 o                         
   0   4  12        672.08        693.11         2.32 o                         
   1   4  12        629.10        602.12         1.62 o                         
   2   4  12         20.05         22.21         0.32 o                         
   3   4  12        219.22        193.00         0.81 o                         
   4   4  12        196.76        192.01         0.92 o                         
   5   4  12        126.04        132.09         0.79 o                         
   6   4  12         20.36         18.03         0.37 o                         
   7   4  12         55.93         53.61         0.57 o                         
   8   4  12         11.04         11.78         0.33 o                         
   9   4  12         20.94         20.67         0.47 o                         
  10   4  12         17.84         19.17         0.50 o                         
  11   4  12         18.11         16.44         0.51 o                         
  12   4  12         74.11         72.06         0.93 o                         
  13   4  12         76.50         76.96         1.03 o                         
  14   4  12        125.80        121.04         1.50 o                         
  15   4  12         99.23         98.83         1.56 o                         
  16   4  12          0.00         -0.46         0.46 o                         
   1   5  12        674.20        655.19         1.68 o                         
   2   5  12          0.89          0.42         0.15 o                         
   3   5  12          8.76         10.11         0.26 o                         
   4   5  12        219.21        207.05         0.88 o                         
   5   5  12        125.21        119.05         0.78 o                         
   6   5  12          2.32          2.81         0.22 o                         
   7   5  12        134.12        131.26         0.95 o                         
   8   5  12        201.20        197.33         1.11 o                         
   9   5  12         19.08         18.79         0.47 o                         
  10   5  12          0.02          0.13         0.28 o                         
  11   5  12         72.34         74.33         1.02 o                         
  12   5  12         17.34         18.13         0.65 o                         
  13   5  12        184.13        186.53         1.88 o                         
  14   5  12          0.02         -0.01         0.47 o                         
  15   5  12          0.01          0.17         0.51 o                         
  16   5  12          2.14          1.46         0.57 o                         
   0   6  12         71.09         68.84         0.71 o                         
   1   6  12        112.63        110.61         0.59 o                         
   2   6  12         18.60         19.12         0.31 o                         
   3   6  12        184.20        185.84         0.83 o                         
   4   6  12         44.32         43.73         0.51 o                         
   5   6  12          3.18          3.65         0.23 o                         
   6   6  12         19.15         18.95         0.43 o                         
   7   6  12          4.31          4.76         0.29 o                         
   8   6  12          9.60         10.65         0.38 o                         
   9   6  12          0.01          0.32         0.28 o                         
  10   6  12         55.18         54.39         0.94 o                         
  11   6  12         12.93         14.13         0.55 o                         
  12   6  12          2.90          2.26         0.42 o                         
  13   6  12         18.68         18.26         0.74 o                         
  14   6  12         21.21         21.13         0.86 o                         
  15   6  12          1.76          1.92         0.52 o                         
  16   6  12          0.27         -0.12         0.52 o                         
   1   7  12         22.13         21.66         0.34 o                         
   2   7  12          1.66          1.89         0.17 o                         
   3   7  12          4.82          5.09         0.23 o                         
   4   7  12         48.01         48.36         0.57 o                         
   5   7  12        114.55        112.28         0.79 o                         
   6   7  12         28.44         29.00         0.53 o                         
   7   7  12         47.92         46.35         0.62 o                         
   8   7  12         15.35         14.56         0.45 o                         
   9   7  12         12.00         12.91         0.48 o                         
  10   7  12          6.53          5.98         0.42 o                         
  11   7  12          0.85          0.11         0.36 o                         
  12   7  12          1.03          0.84         0.40 o                         
  13   7  12          9.93          9.62         0.68 o                         
  14   7  12          1.26         -0.19         0.52 o                         
  15   7  12          0.96          1.06         0.52 o                         
   0   8  12          9.99         11.85         0.41 o                         
   1   8  12        180.93        173.43         0.97 o                         
   2   8  12          7.08          7.28         0.27 o                         
   3   8  12          2.69          1.25         0.24 o                         
   4   8  12          1.35          0.96         0.23 o                         
   5   8  12        209.55        207.92         1.12 o                         
   6   8  12          0.11          0.17         0.24 o                         
   7   8  12         60.19         61.69         0.97 o                         
   8   8  12         13.21         13.07         0.48 o                         
   9   8  12         48.86         51.92         0.81 o                         
  10   8  12         77.71         72.07         1.17 o                         
  11   8  12         53.74         59.17         0.97 o                         
  12   8  12          9.91         10.68         0.64 o                         
  13   8  12          2.72          3.78         0.60 o                         
  14   8  12         21.73         20.27         0.84 o                         
  15   8  12          0.41          0.52         0.70 o                         
   1   9  12        179.43        179.64         1.23 o                         
   2   9  12        162.57        155.87         1.01 o                         
   3   9  12        148.66        147.06         0.95 o                         
   4   9  12         56.90         58.94         0.67 o                         
   5   9  12          3.27          2.78         0.28 o                         
   6   9  12          1.45          1.44         0.32 o                         
   7   9  12          7.68          8.73         0.48 o                         
   8   9  12          8.53          9.78         0.47 o                         
   9   9  12         39.86         38.11         0.94 o                         
  10   9  12         30.85         33.47         0.97 o                         
  11   9  12         17.60         18.83         0.73 o                         
  12   9  12          1.86          1.38         0.49 o                         
  13   9  12          3.61          2.58         0.54 o                         
  14   9  12          2.19          2.68         0.58 o                         
   0  10  12         12.49         13.96         0.54 o                         
   1  10  12          5.75          5.50         0.31 o                         
   2  10  12          0.02         -0.08         0.23 o                         
   3  10  12          7.03          6.58         0.34 o                         
   4  10  12          8.28          8.88         0.36 o                         
   5  10  12          0.21          0.11         0.26 o                         
   6  10  12          2.94          2.76         0.35 o                         
   7  10  12          0.28          0.06         0.34 o                         
   8  10  12          1.08          0.67         0.40 o                         
   9  10  12          4.77          5.40         0.67 o                         
  10  10  12          0.22          0.11         0.51 o                         
  11  10  12          3.39          3.85         0.53 o                         
  12  10  12         14.26         13.73         0.93 o                         
  13  10  12         12.32         13.58         0.80 o                         
   1  11  12          9.07          9.04         0.44 o                         
   2  11  12         13.04         13.04         0.49 o                         
   3  11  12        191.70        187.34         1.31 o                         
   4  11  12          4.17          2.82         0.37 o                         
   5  11  12         30.35         32.42         0.69 o                         
   6  11  12          8.05          7.46         0.47 o                         
   7  11  12          0.61          0.80         0.41 o                         
   8  11  12          8.60          8.92         0.60 o                         
   9  11  12         11.54         12.14         0.76 o                         
  10  11  12          0.32          0.13         0.49 o                         
  11  11  12          0.29          0.61         0.54 o                         
  12  11  12          6.41          4.89         0.69 o                         
   0  12  12        221.79        218.41         2.22 o                         
   1  12  12         28.95         30.38         0.73 o                         
   2  12  12         57.87         57.27         0.90 o                         
   3  12  12          3.83          2.78         0.39 o                         
   4  12  12         11.06         12.33         0.52 o                         
   5  12  12         11.62         14.68         0.57 o                         
   6  12  12         18.28         19.03         0.67 o                         
   7  12  12          5.46          5.59         0.54 o                         
   8  12  12          1.43          0.81         0.46 o                         
   9  12  12          6.79          6.30         0.61 o                         
  10  12  12          0.17          0.08         0.52 o                         
  11  12  12         45.87         44.94         3.37 o                         
   1  13  12          1.62          0.85         0.41 o                         
   2  13  12          0.02          0.10         0.38 o                         
   3  13  12          1.85          1.60         0.49 o                         
   4  13  12          0.01         -0.24         0.40 o                         
   5  13  12         10.04          8.81         0.55 o                         
   6  13  12          1.69          1.05         0.45 o                         
   7  13  12          5.82          5.86         0.61 o                         
   8  13  12          3.96          4.06         0.61 o                         
   9  13  12          0.41          0.97         0.53 o                         
   0  14  12          6.09          5.82         0.79 o                         
   1  14  12          0.00          0.49         0.46 o                         
   2  14  12          3.53          2.95         0.52 o                         
   3  14  12          0.04         -0.25         0.46 o                         
   4  14  12         35.90         38.93         1.00 o                         
   5  14  12          0.48         -0.50         0.50 o                         
   6  14  12         14.06         15.85         0.83 o                         
   7  14  12          0.73          0.39         0.57 o                         
   1  15  12          6.39          6.40         0.65 o                         
   2  15  12          1.07          1.58         0.54 o                         
   3  15  12          4.10          3.87         0.62 o                         
   1   1  13        165.64        162.42         0.65 o                         
   2   1  13        565.43        549.43         1.53 o                         
   3   1  13          8.73          4.12         0.22 o                         
   4   1  13        183.73        164.65         0.79 o                         
   5   1  13          0.55         -0.05         0.13 o                         
   6   1  13          6.82          9.36         0.28 o                         
   7   1  13          4.01          3.29         0.27 o                         
   8   1  13         17.85         17.25         0.39 o                         
   9   1  13         19.57         21.53         0.42 o                         
  10   1  13          6.22          6.77         0.31 o                         
  11   1  13         14.88         15.27         0.46 o                         
  12   1  13          0.15          0.13         0.28 o                         
  13   1  13          5.60          5.30         0.40 o                         
  14   1  13         21.22         21.72         0.63 o                         
  15   1  13          9.94          9.76         0.65 o                         
  16   1  13         24.46         24.35         0.81 o                         
  17   1  13          0.18          0.12         0.50 o                         
   0   2  13        657.05        624.83         1.91 o                         
   1   2  13        100.72         92.39         0.52 o                         
   2   2  13        139.52        138.57         0.73 o                         
   3   2  13        491.26        463.61         1.57 o                         
   4   2  13          0.43         -0.05         0.14 o                         
   5   2  13         72.60         68.72         0.57 o                         
   6   2  13         16.74         18.36         0.35 o                         
   7   2  13        171.85        169.75         1.07 o                         
   8   2  13         67.19         67.68         0.73 o                         
   9   2  13        119.97        118.60         0.96 o                         
  10   2  13        112.69        110.93         0.91 o                         
  11   2  13          0.57          0.81         0.29 o                         
  12   2  13        109.76        106.80         1.07 o                         
  13   2  13          1.14          0.71         0.34 o                         
  14   2  13         13.22         13.48         0.57 o                         
  15   2  13          2.80          2.82         0.49 o                         
  16   2  13          1.42          0.45         0.46 o                         
  17   2  13          0.02         -0.49         0.49 o                         
   1   3  13          6.54          5.53         0.19 o                         
   2   3  13          0.00          0.08         0.15 o                         
   3   3  13         98.90         95.14         0.67 o                         
   4   3  13         25.33         26.04         0.40 o                         
   5   3  13         24.15         26.04         0.40 o                         
   6   3  13         81.77         77.04         0.65 o                         
   7   3  13         39.17         41.53         0.47 o                         
   8   3  13          9.94         10.36         0.31 o                         
   9   3  13         92.69         90.14         0.77 o                         
  10   3  13          0.34          0.23         0.25 o                         
  11   3  13          8.37          8.48         0.40 o                         
  12   3  13         16.59         18.33         0.58 o                         
  13   3  13        140.04        140.14         1.36 o                         
  14   3  13         18.04         20.09         0.73 o                         
  15   3  13         11.99         11.52         0.66 o                         
  16   3  13          0.54         -0.00         0.45 o                         
   0   4  13          0.40          0.32         0.20 o                         
   1   4  13        119.48        107.74         0.58 o                         
   2   4  13          0.40          0.65         0.15 o                         
   3   4  13         84.30         72.72         0.56 o                         
   4   4  13         48.03         47.08         0.51 o                         
   5   4  13         22.89         26.22         0.41 o                         
   6   4  13        151.23        145.84         0.89 o                         
   7   4  13          0.19          0.02         0.19 o                         
   8   4  13         34.78         35.50         0.58 o                         
   9   4  13          0.03         -0.13         0.24 o                         
  10   4  13          0.21          0.58         0.29 o                         
  11   4  13         59.83         59.87         0.83 o                         
  12   4  13          8.91          9.91         0.53 o                         
  13   4  13         54.22         54.25         0.97 o                         
  14   4  13         19.38         20.14         0.81 o                         
  15   4  13         13.07         14.03         0.88 o                         
  16   4  13          2.85          2.56         0.54 o                         
   1   5  13       1537.08       1459.00         2.86 o                         
   2   5  13        169.47        170.31         0.90 o                         
   3   5  13          5.94          5.75         0.23 o                         
   4   5  13          1.48          1.04         0.18 o                         
   5   5  13         56.00         48.36         0.62 o                         
   6   5  13          0.96          0.74         0.21 o                         
   7   5  13          0.39          0.38         0.23 o                         
   8   5  13        116.20        113.74         0.88 o                         
   9   5  13         21.41         23.87         0.64 o                         
  10   5  13          0.57          0.28         0.29 o                         
  11   5  13          8.52          7.96         0.47 o                         
  12   5  13         69.09         66.60         1.04 o                         
  13   5  13         64.48         67.01         1.09 o                         
  14   5  13          0.71          0.26         0.50 o                         
  15   5  13          0.96          1.04         0.53 o                         
  16   5  13          4.65          3.79         0.62 o                         
   0   6  13         18.17         22.75         0.53 o                         
   1   6  13          7.79          8.51         0.26 o                         
   2   6  13        123.20        124.43         0.65 o                         
   3   6  13          0.08         -0.15         0.15 o                         
   4   6  13         57.76         57.72         0.58 o                         
   5   6  13          3.00          2.77         0.24 o                         
   6   6  13         27.05         28.27         0.48 o                         
   7   6  13         22.52         22.65         0.48 o                         
   8   6  13          2.04          1.91         0.29 o                         
   9   6  13          4.94          5.45         0.38 o                         
  10   6  13         10.45         11.77         0.50 o                         
  11   6  13          0.27          0.52         0.34 o                         
  12   6  13          1.63          1.85         0.44 o                         
  13   6  13         38.62         41.62         1.03 o                         
  14   6  13         13.98         13.49         0.80 o                         
  15   6  13         41.47         40.54         1.15 o                         
   1   7  13          2.68          1.87         0.21 o                         
   2   7  13          0.31          0.71         0.17 o                         
   3   7  13        496.57        485.66         1.96 o                         
   4   7  13          5.13          6.38         0.30 o                         
   5   7  13         99.38        100.02         0.96 o                         
   6   7  13          0.96          1.28         0.28 o                         
   7   7  13         19.84         20.53         0.51 o                         
   8   7  13          0.31          0.00         0.26 o                         
   9   7  13         14.45         14.37         0.50 o                         
  10   7  13          0.17          0.11         0.33 o                         
  11   7  13          2.07          2.04         0.41 o                         
  12   7  13          6.58          6.42         0.55 o                         
  13   7  13         16.40         14.95         0.79 o                         
  14   7  13          1.46          1.03         0.51 o                         
  15   7  13          3.25          3.34         0.62 o                         
   0   8  13          0.37          0.17         0.28 o                         
   1   8  13          6.25          6.94         0.27 o                         
   2   8  13         72.75         74.12         0.64 o                         
   3   8  13         14.84         14.81         0.38 o                         
   4   8  13         83.42         82.85         0.78 o                         
   5   8  13          1.49          0.95         0.26 o                         
   6   8  13          1.66          2.01         0.28 o                         
   7   8  13          0.00          0.06         0.30 o                         
   8   8  13          1.89          2.16         0.35 o                         
   9   8  13          3.07          2.68         0.37 o                         
  10   8  13         30.48         31.60         0.76 o                         
  11   8  13         13.51         13.88         0.65 o                         
  12   8  13          2.27          1.22         0.45 o                         
  13   8  13         13.88         12.69         0.76 o                         
  14   8  13          2.94          2.99         0.56 o                         
   1   9  13        187.47        185.21         1.25 o                         
   2   9  13         85.97         83.47         0.81 o                         
   3   9  13          8.28          8.36         0.35 o                         
   4   9  13         23.19         22.48         0.47 o                         
   5   9  13         15.23         16.10         0.45 o                         
   6   9  13          4.73          4.51         0.37 o                         
   7   9  13         14.92         16.30         0.57 o                         
   8   9  13         63.78         64.36         1.17 o                         
   9   9  13         45.11         45.26         0.84 o                         
  10   9  13          3.47          2.62         0.47 o                         
  11   9  13          2.06          1.74         0.50 o                         
  12   9  13         43.49         45.02         1.18 o                         
  13   9  13         44.96         51.66         1.27 o                         
   0  10  13          7.05          7.20         0.55 o                         
   1  10  13          0.02         -0.27         0.27 o                         
   2  10  13          0.03         -0.18         0.25 o                         
   3  10  13          2.05          1.69         0.29 o                         
   4  10  13          3.69          3.03         0.31 o                         
   5  10  13          2.31          2.04         0.32 o                         
   6  10  13         22.78         22.46         0.62 o                         
   7  10  13          1.60          0.62         0.37 o                         
   8  10  13          0.57          0.04         0.40 o                         
   9  10  13          2.91          2.04         0.49 o                         
  10  10  13          3.56          2.74         0.57 o                         
  11  10  13         44.41         49.05         1.48 o                         
  12  10  13          4.94          4.75         0.64 o                         
  13  10  13          9.35          9.77         3.50 o                         
   1  11  13        131.79        127.61         1.11 o                         
   2  11  13          3.49          2.30         0.37 o                         
   3  11  13         60.90         63.81         0.86 o                         
   4  11  13          0.36          0.09         0.33 o                         
   5  11  13         64.19         62.98         0.87 o                         
   6  11  13          0.39          1.04         0.38 o                         
   7  11  13          7.49          6.52         0.50 o                         
   8  11  13          1.79          1.56         0.53 o                         
   9  11  13         28.42         30.45         0.97 o                         
  10  11  13          0.23         -0.46         0.49 o                         
  11  11  13          0.19          0.27         0.56 o                         
   0  12  13        319.26        313.02         2.70 o                         
   1  12  13          7.24          8.91         0.51 o                         
   2  12  13         33.15         34.42         0.77 o                         
   3  12  13          0.00          0.20         0.35 o                         
   4  12  13          8.71          9.24         0.51 o                         
   5  12  13          4.52          4.97         0.45 o                         
   6  12  13         10.97         10.07         0.61 o                         
   7  12  13         19.93         20.96         0.75 o                         
   8  12  13          2.75          2.52         0.52 o                         
   9  12  13         13.00         16.34         0.79 o                         
  10  12  13          0.25         -0.50         0.50 o                         
   1  13  13          5.73          4.25         0.57 o                         
   2  13  13         51.74         52.11         1.19 o                         
   3  13  13          5.16          4.28         0.50 o                         
   4  13  13          0.44          0.34         0.41 o                         
   5  13  13          0.53          0.22         0.45 o                         
   6  13  13          3.26          3.08         0.50 o                         
   7  13  13          0.87          1.06         0.52 o                         
   8  13  13          5.85          4.41         0.61 o                         
   0  14  13          4.04          4.08         0.80 o                         
   1  14  13          3.04          2.69         0.53 o                         
   2  14  13          0.30          0.50         0.45 o                         
   3  14  13          2.41          1.07         0.49 o                         
   4  14  13          2.51          2.36         0.54 o                         
   5  14  13         28.04         29.30         0.95 o                         
   6  14  13         13.61         13.52         0.79 o                         
   1  15  13          0.45          0.11         0.55 o                         
   2  15  13          4.02          4.02         0.67 o                         
   0   0  14        210.69        234.80         1.55 o                         
   1   0  14         59.64         62.94         0.61 o                         
   2   0  14        149.01        134.36         0.90 o                         
   3   0  14         50.63         57.66         0.64 o                         
   4   0  14        220.42        200.58         1.19 o                         
   5   0  14         12.46         11.78         0.42 o                         
   6   0  14        111.33        115.39         1.11 o                         
   7   0  14         62.03         62.72         0.78 o                         
   8   0  14         12.48         13.93         0.55 o                         
   9   0  14         29.18         29.71         0.72 o                         
  10   0  14        103.96        100.85         1.31 o                         
  11   0  14          9.69         10.62         0.63 o                         
  12   0  14         17.57         17.63         0.76 o                         
  13   0  14          0.00          0.31         0.44 o                         
  14   0  14          1.21          1.45         0.52 o                         
  15   0  14        145.72        144.22         1.99 o                         
  16   0  14          6.41          6.54         0.83 o                         
   1   1  14        462.14        374.90         1.27 o                         
   2   1  14         22.42         30.95         0.35 o                         
   3   1  14        640.68        596.12         2.01 o                         
   4   1  14        184.25        184.73         0.97 o                         
   5   1  14          0.91          0.57         0.15 o                         
   6   1  14         60.78         59.78         0.56 o                         
   7   1  14          6.89          7.31         0.29 o                         
   8   1  14          6.45          6.50         0.28 o                         
   9   1  14        105.03         99.36         1.03 o                         
  10   1  14          0.62          0.06         0.23 o                         
  11   1  14          1.89          1.89         0.30 o                         
  12   1  14         10.69         11.65         0.47 o                         
  13   1  14          0.66          1.01         0.34 o                         
  14   1  14          8.01          7.75         0.50 o                         
  15   1  14         41.07         40.23         1.15 o                         
  16   1  14          8.90          8.81         0.61 o                         
   0   2  14        129.18        134.88         0.94 o                         
   1   2  14        876.23        821.04         2.06 o                         
   2   2  14         51.90         54.48         0.49 o                         
   3   2  14        278.17        249.23         0.99 o                         
   4   2  14         20.98         22.74         0.39 o                         
   5   2  14        222.38        212.31         1.08 o                         
   6   2  14          3.47          2.84         0.21 o                         
   7   2  14         93.67         97.55         0.71 o                         
   8   2  14          4.92          6.25         0.28 o                         
   9   2  14         15.43         17.09         0.49 o                         
  10   2  14         10.15          9.48         0.40 o                         
  11   2  14        323.09        320.57         1.82 o                         
  12   2  14         39.27         37.91         0.91 o                         
  13   2  14         57.19         56.30         1.02 o                         
  14   2  14          0.28         -0.13         0.39 o                         
  15   2  14          1.76          1.30         0.46 o                         
  16   2  14          1.93          0.89         0.49 o                         
   1   3  14         34.19         33.73         0.35 o                         
   2   3  14        192.56        191.62         0.84 o                         
   3   3  14         95.25         89.25         0.63 o                         
   4   3  14         82.54         81.13         0.68 o                         
   5   3  14        124.91        126.64         0.84 o                         
   6   3  14         63.07         60.54         0.62 o                         
   7   3  14         89.85         91.46         0.83 o                         
   8   3  14          6.89          7.25         0.33 o                         
   9   3  14         33.58         30.87         0.56 o                         
  10   3  14         75.63         72.91         0.85 o                         
  11   3  14          0.45          0.88         0.32 o                         
  12   3  14         64.68         66.03         0.91 o                         
  13   3  14         24.91         25.18         0.73 o                         
  14   3  14          6.74          5.10         0.57 o                         
  15   3  14          0.11         -0.11         0.43 o                         
  16   3  14          0.01          0.21         0.49 o                         
   0   4  14        218.21        210.96         1.17 o                         
   1   4  14         29.36         28.78         0.35 o                         
   2   4  14         13.24         13.90         0.29 o                         
   3   4  14         61.99         62.44         0.63 o                         
   4   4  14        238.27        229.44         1.01 o                         
   5   4  14          9.61          8.24         0.30 o                         
   6   4  14         78.52         80.20         0.76 o                         
   7   4  14         37.30         34.84         0.50 o                         
   8   4  14        147.94        143.75         1.41 o                         
   9   4  14          1.50          1.68         0.30 o                         
  10   4  14         25.91         24.61         0.63 o                         
  11   4  14          2.33          1.98         0.35 o                         
  12   4  14         66.24         63.95         1.02 o                         
  13   4  14         18.94         20.56         0.73 o                         
  14   4  14         13.79         12.46         0.73 o                         
  15   4  14          1.40          1.23         0.49 o                         
  16   4  14          8.16          7.85         0.71 o                         
   1   5  14        722.52        704.97         1.66 o                         
   2   5  14         17.62         19.38         0.31 o                         
   3   5  14         57.90         54.93         0.55 o                         
   4   5  14         32.48         31.34         0.43 o                         
   5   5  14         26.86         25.91         0.43 o                         
   6   5  14          4.55          5.48         0.28 o                         
   7   5  14         31.37         32.51         0.53 o                         
   8   5  14         64.02         62.30         0.71 o                         
   9   5  14         21.66         22.56         0.56 o                         
  10   5  14         32.34         33.43         0.70 o                         
  11   5  14         87.67         85.16         1.10 o                         
  12   5  14         10.44         10.43         0.56 o                         
  13   5  14         41.13         43.80         1.01 o                         
  14   5  14          0.68          0.82         0.53 o                         
  15   5  14          2.41          2.56         0.59 o                         
  16   5  14          0.47          0.27         1.21 o                         
   0   6  14          1.41          1.87         0.28 o                         
   1   6  14        295.14        288.91         1.13 o                         
   2   6  14         60.01         55.53         0.56 o                         
   3   6  14        104.89        105.55         0.65 o                         
   4   6  14         80.71         80.56         0.65 o                         
   5   6  14         63.60         60.82         0.61 o                         
   6   6  14         15.58         16.12         0.42 o                         
   7   6  14         25.97         26.17         0.54 o                         
   8   6  14          3.09          3.29         0.32 o                         
   9   6  14          1.12          0.99         0.34 o                         
  10   6  14         33.82         33.37         0.82 o                         
  11   6  14         99.48        100.54         1.20 o                         
  12   6  14          2.86          2.66         0.45 o                         
  13   6  14         20.79         22.14         0.84 o                         
  14   6  14          0.36          0.61         0.52 o                         
  15   6  14         74.55         79.07         1.43 o                         
   1   7  14         93.86         88.81         0.63 o                         
   2   7  14         37.70         38.75         0.50 o                         
   3   7  14         10.96         10.77         0.30 o                         
   4   7  14         38.54         37.47         0.55 o                         
   5   7  14          0.10          0.08         0.23 o                         
   6   7  14          4.50          4.38         0.33 o                         
   7   7  14          7.07          7.15         0.37 o                         
   8   7  14         36.70         36.58         0.93 o                         
   9   7  14          2.64          2.24         0.35 o                         
  10   7  14          2.13          2.56         0.39 o                         
  11   7  14          0.11          0.68         0.38 o                         
  12   7  14          5.63          4.86         0.55 o                         
  13   7  14          0.66          0.14         0.50 o                         
  14   7  14          2.06          2.91         0.64 o                         
   0   8  14         11.06         11.41         0.50 o                         
   1   8  14        160.18        158.35         0.93 o                         
   2   8  14          0.40          0.33         0.22 o                         
   3   8  14        442.72        432.94         2.02 o                         
   4   8  14         13.76         14.49         0.39 o                         
   5   8  14         27.43         28.57         0.54 o                         
   6   8  14         11.14         12.42         0.54 o                         
   7   8  14         39.10         38.37         0.68 o                         
   8   8  14          0.18          0.22         0.31 o                         
   9   8  14         15.73         16.45         0.57 o                         
  10   8  14          0.07          0.25         0.37 o                         
  11   8  14          8.00          8.37         0.58 o                         
  12   8  14          0.31         -0.21         0.46 o                         
  13   8  14          1.00          0.85         0.51 o                         
  14   8  14          0.28          0.75         0.52 o                         
   1   9  14          0.67          0.57         0.26 o                         
   2   9  14          0.61          0.50         0.25 o                         
   3   9  14         41.19         42.63         0.62 o                         
   4   9  14         13.47         14.35         0.44 o                         
   5   9  14          1.41          1.20         0.28 o                         
   6   9  14          0.06         -0.26         0.28 o                         
   7   9  14          0.02          0.23         0.33 o                         
   8   9  14         48.39         49.06         0.91 o                         
   9   9  14        105.31        108.84         1.46 o                         
  10   9  14         19.51         20.95         0.86 o                         
  11   9  14         41.12         44.76         1.07 o                         
  12   9  14          0.02          0.41         0.50 o                         
  13   9  14          0.86          1.31         0.55 o                         
   0  10  14         13.97         14.54         0.69 o                         
   1  10  14         60.36         60.00         0.76 o                         
   2  10  14          2.98          3.07         0.33 o                         
   3  10  14          4.56          4.63         0.35 o                         
   4  10  14          1.90          1.43         0.30 o                         
   5  10  14         79.94         78.05         1.00 o                         
   6  10  14        152.81        149.97         1.40 o                         
   7  10  14          0.02         -0.38         0.38 o                         
   8  10  14         42.28         43.01         0.93 o                         
   9  10  14          0.14         -0.47         0.47 o                         
  10  10  14          2.92          2.66         0.56 o                         
  11  10  14         16.70         15.71         0.85 o                         
  12  10  14          0.01         -0.53         0.53 o                         
   1  11  14          5.20          5.34         0.44 o                         
   2  11  14          2.53          1.36         0.36 o                         
   3  11  14          0.10          0.07         0.34 o                         
   4  11  14          5.71          5.46         0.44 o                         
   5  11  14          3.32          2.91         0.41 o                         
   6  11  14          7.33          8.68         0.49 o                         
   7  11  14         14.25         15.66         0.65 o                         
   8  11  14          2.22          2.31         0.52 o                         
   9  11  14          5.51          5.79         0.63 o                         
  10  11  14          0.76          2.24         0.56 o                         
  11  11  14          0.10          0.08         0.56 o                         
   0  12  14         72.94         71.27         1.61 o                         
   1  12  14          0.76          1.05         0.40 o                         
   2  12  14         28.15         27.46         0.74 o                         
   3  12  14          2.62          2.04         0.41 o                         
   4  12  14          0.44          0.08         0.37 o                         
   5  12  14          2.15          2.47         0.46 o                         
   6  12  14          0.91          0.54         0.41 o                         
   7  12  14          5.55          5.35         0.55 o                         
   8  12  14          0.39         -0.31         0.45 o                         
   9  12  14          0.32          0.02         0.48 o                         
  10  12  14          4.17          4.23         0.86 o                         
   1  13  14         26.02         27.88         0.88 o                         
   2  13  14         46.66         46.98         1.05 o                         
   3  13  14          4.38          2.90         0.49 o                         
   4  13  14          1.06          0.58         0.44 o                         
   5  13  14         17.49         17.27         0.72 o                         
   6  13  14          0.18         -0.10         0.49 o                         
   7  13  14          2.47          2.92         0.56 o                         
   8  13  14          8.40          6.93         0.69 o                         
   0  14  14          5.58          6.08         0.85 o                         
   1  14  14         12.36         12.54         0.69 o                         
   2  14  14          1.61          2.25         0.52 o                         
   3  14  14          8.78          7.49         0.62 o                         
   4  14  14          0.67          0.98         0.50 o                         
   5  14  14          0.01          0.27         0.53 o                         
   1   1  15        251.15        219.08         0.82 o                         
   2   1  15        739.01        704.81         1.83 o                         
   3   1  15        460.11        469.35         1.45 o                         
   4   1  15         23.36         22.10         0.35 o                         
   5   1  15         59.14         56.33         0.53 o                         
   6   1  15         10.51          9.78         0.31 o                         
   7   1  15         36.53         39.31         0.51 o                         
   8   1  15          1.28          0.87         0.27 o                         
   9   1  15        120.83        116.36         0.91 o                         
  10   1  15        108.41        105.69         1.08 o                         
  11   1  15         56.99         55.49         0.77 o                         
  12   1  15         10.93         11.33         0.49 o                         
  13   1  15         29.22         27.36         0.71 o                         
  14   1  15         59.91         58.69         1.34 o                         
  15   1  15          1.08          0.55         0.46 o                         
  16   1  15          7.80          6.65         0.62 o                         
   0   2  15        131.10        119.90         0.83 o                         
   1   2  15         76.93         75.11         0.52 o                         
   2   2  15         48.88         43.46         0.42 o                         
   3   2  15         58.35         55.08         0.50 o                         
   4   2  15          6.02          7.09         0.30 o                         
   5   2  15         11.49         11.33         0.31 o                         
   6   2  15         21.88         21.00         0.42 o                         
   7   2  15          4.15          4.74         0.28 o                         
   8   2  15         14.57         15.68         0.47 o                         
   9   2  15         70.19         69.54         0.86 o                         
  10   2  15         80.20         79.78         1.19 o                         
  11   2  15         29.36         30.90         0.69 o                         
  12   2  15         24.59         25.68         0.71 o                         
  13   2  15          1.09          1.34         0.39 o                         
  14   2  15          0.36         -0.18         0.41 o                         
  15   2  15          4.34          3.70         0.53 o                         
  16   2  15          0.00         -0.32         0.48 o                         
   1   3  15         43.39         35.72         0.39 o                         
   2   3  15        235.74        242.41         1.09 o                         
   3   3  15          9.94         10.18         0.31 o                         
   4   3  15         15.62         16.79         0.40 o                         
   5   3  15        402.26        395.45         1.40 o                         
   6   3  15          0.05          0.14         0.21 o                         
   7   3  15        471.85        464.43         1.74 o                         
   8   3  15          0.85          1.24         0.25 o                         
   9   3  15          0.53          0.05         0.27 o                         
  10   3  15         26.17         27.29         0.68 o                         
  11   3  15          3.93          3.61         0.41 o                         
  12   3  15          6.55          5.87         0.47 o                         
  13   3  15         18.56         19.76         0.70 o                         
  14   3  15         12.38         13.22         0.69 o                         
  15   3  15          0.95          1.08         0.49 o                         
  16   3  15          2.99          2.95         0.55 o                         
   0   4  15          0.52          0.64         0.25 o                         
   1   4  15         15.77         18.47         0.31 o                         
   2   4  15         47.26         46.27         0.54 o                         
   3   4  15         30.36         26.98         0.41 o                         
   4   4  15         14.20         16.31         0.39 o                         
   5   4  15        175.46        173.71         1.00 o                         
   6   4  15         42.12         42.58         0.56 o                         
   7   4  15          0.52          0.46         0.26 o                         
   8   4  15          4.69          4.37         0.33 o                         
   9   4  15          2.50          2.79         0.34 o                         
  10   4  15         32.37         30.75         0.69 o                         
  11   4  15         51.22         50.85         0.87 o                         
  12   4  15          6.75          6.11         0.50 o                         
  13   4  15          3.27          3.79         0.50 o                         
  14   4  15          9.77          8.57         0.66 o                         
  15   4  15         22.50         22.91         0.89 o                         
  16   4  15          0.59         -0.47         1.05 o                         
   1   5  15        157.10        158.74         0.79 o                         
   2   5  15         64.14         61.37         0.53 o                         
   3   5  15        114.55        109.87         0.73 o                         
   4   5  15         17.84         20.02         0.41 o                         
   5   5  15         28.58         29.16         0.53 o                         
   6   5  15          0.15         -0.17         0.22 o                         
   7   5  15         22.21         22.78         0.49 o                         
   8   5  15          5.24          5.58         0.36 o                         
   9   5  15         28.12         30.36         0.67 o                         
  10   5  15        125.25        124.21         1.17 o                         
  11   5  15         61.06         61.78         1.05 o                         
  12   5  15        106.09        110.59         1.39 o                         
  13   5  15          0.07         -0.19         0.43 o                         
  14   5  15          0.04         -0.19         0.50 o                         
  15   5  15          0.46          0.07         0.54 o                         
   0   6  15        100.08        104.61         0.97 o                         
   1   6  15        114.85        111.66         0.71 o                         
   2   6  15        115.81        116.29         0.71 o                         
   3   6  15        247.80        238.12         1.05 o                         
   4   6  15        119.14        115.86         0.80 o                         
   5   6  15         42.45         41.14         0.56 o                         
   6   6  15         67.44         67.39         0.77 o                         
   7   6  15          1.62          1.95         0.29 o                         
   8   6  15         18.79         20.50         0.55 o                         
   9   6  15         16.75         16.65         0.55 o                         
  10   6  15          7.92          8.68         0.53 o                         
  11   6  15         28.73         29.50         0.78 o                         
  12   6  15         11.72         11.56         0.62 o                         
  13   6  15          0.00          0.18         0.49 o                         
  14   6  15          9.59          8.66         0.72 o                         
  15   6  15          3.14          3.29         0.60 o                         
   1   7  15          4.53          5.07         0.28 o                         
   2   7  15          9.10         10.89         0.36 o                         
   3   7  15         19.67         19.94         0.39 o                         
   4   7  15         65.42         68.62         0.76 o                         
   5   7  15         90.39         93.02         0.95 o                         
   6   7  15         65.91         65.97         0.94 o                         
   7   7  15         14.81         16.62         0.55 o                         
   8   7  15         12.47         12.73         0.49 o                         
   9   7  15         11.38         12.59         0.51 o                         
  10   7  15          0.04          0.27         0.36 o                         
  11   7  15          6.14          7.05         0.53 o                         
  12   7  15          0.08         -0.12         0.41 o                         
  13   7  15          0.10         -0.48         0.48 o                         
  14   7  15         15.19         16.79         0.99 o                         
   0   8  15         18.04         19.27         0.62 o                         
   1   8  15         27.97         27.14         0.51 o                         
   2   8  15        135.39        133.24         0.93 o                         
   3   8  15          0.59          0.72         0.24 o                         
   4   8  15        136.49        135.16         0.97 o                         
   5   8  15        108.79        106.32         1.04 o                         
   6   8  15          8.92         10.09         0.45 o                         
   7   8  15          0.09         -0.21         0.32 o                         
   8   8  15         36.26         37.29         0.83 o                         
   9   8  15         22.33         24.34         0.68 o                         
  10   8  15         37.09         35.94         0.84 o                         
  11   8  15          0.11         -0.02         0.44 o                         
  12   8  15          0.44          1.03         0.49 o                         
  13   8  15          0.40         -0.05         0.49 o                         
   1   9  15          9.43         10.53         0.42 o                         
   2   9  15         21.33         22.57         0.54 o                         
   3   9  15          0.93          0.35         0.27 o                         
   4   9  15          4.48          4.21         0.33 o                         
   5   9  15          0.01         -0.26         0.26 o                         
   6   9  15          1.28          0.67         0.32 o                         
   7   9  15          2.08          0.79         0.38 o                         
   8   9  15          0.00         -0.23         0.39 o                         
   9   9  15          3.83          3.72         0.49 o                         
  10   9  15         52.46         51.51         1.13 o                         
  11   9  15          1.00          0.66         0.50 o                         
  12   9  15         40.34         40.17         1.11 o                         
  13   9  15         11.31         11.67         0.81 o                         
   0  10  15         12.92         14.27         0.75 o                         
   1  10  15         38.02         37.08         0.69 o                         
   2  10  15         23.16         23.37         0.60 o                         
   3  10  15         56.45         57.34         0.75 o                         
   4  10  15          0.86          0.62         0.37 o                         
   5  10  15          2.31          2.46         0.37 o                         
   6  10  15         13.90         14.48         0.54 o                         
   7  10  15         19.27         20.31         0.72 o                         
   8  10  15          1.88          1.69         0.46 o                         
   9  10  15          7.39          5.82         0.69 o                         
  10  10  15         15.60         17.49         0.83 o                         
  11  10  15          2.74          2.13         0.60 o                         
  12  10  15          0.08         -0.19         0.59 o                         
   1  11  15          0.59         -0.07         0.35 o                         
   2  11  15          0.22          0.10         0.35 o                         
   3  11  15         14.80         14.65         0.58 o                         
   4  11  15         17.22         17.99         0.63 o                         
   5  11  15          8.32          8.16         0.50 o                         
   6  11  15          4.07          3.65         0.46 o                         
   7  11  15         13.96         13.98         0.66 o                         
   8  11  15          1.40          1.76         0.47 o                         
   9  11  15         13.19         12.56         0.77 o                         
  10  11  15          0.29         -0.35         0.52 o                         
   0  12  15         56.27         58.21         1.46 o                         
   1  12  15          9.56          9.10         0.55 o                         
   2  12  15          6.30          7.50         0.55 o                         
   3  12  15         13.87         14.61         0.72 o                         
   4  12  15          1.95          1.32         0.46 o                         
   5  12  15          0.03         -0.40         0.40 o                         
   6  12  15          0.00         -0.14         0.43 o                         
   7  12  15          0.00         -0.05         0.47 o                         
   8  12  15          0.04          0.57         0.50 o                         
   9  12  15          1.21          0.59         0.56 o                         
   1  13  15          7.64          7.29         0.59 o                         
   2  13  15         62.33         65.57         1.29 o                         
   3  13  15         41.63         39.00         0.98 o                         
   4  13  15          3.21          3.14         0.53 o                         
   5  13  15          1.16          0.50         0.48 o                         
   6  13  15          0.62          0.23         0.49 o                         
   7  13  15          9.34          8.00         0.72 o                         
   0  14  15          4.46          3.94         0.78 o                         
   1  14  15          1.68          1.41         0.50 o                         
   2  14  15          0.60          0.02         0.49 o                         
   3  14  15          0.35          0.51         0.51 o                         
   4  14  15          0.06         -0.49         0.49 o                         
   0   0  16         24.01         29.72         0.73 o                         
   1   0  16          1.02          3.17         0.25 o                         
   2   0  16          0.80          0.91         0.26 o                         
   3   0  16        337.37        306.54         2.16 o                         
   4   0  16        408.76        394.90         1.89 o                         
   5   0  16        671.54        678.06         3.38 o                         
   6   0  16        746.66        712.17         3.44 o                         
   7   0  16          0.20          0.65         0.32 o                         
   8   0  16         67.72         67.93         1.21 o                         
   9   0  16          9.82          9.30         0.68 o                         
  10   0  16         16.61         18.07         0.67 o                         
  11   0  16         35.01         36.69         1.07 o                         
  12   0  16          3.49          3.05         0.54 o                         
  13   0  16          1.27          0.82         0.51 o                         
  14   0  16          0.01          0.01         0.56 o                         
  15   0  16          1.06          0.41         0.63 o                         
  16   0  16          9.69          8.89         0.98 o                         
   1   1  16          6.27          6.26         0.22 o                         
   2   1  16         10.27         10.71         0.26 o                         
   3   1  16        149.64        141.25         0.73 o                         
   4   1  16        174.95        173.01         0.88 o                         
   5   1  16        233.62        221.29         1.06 o                         
   6   1  16          6.72          7.23         0.28 o                         
   7   1  16        129.03        124.09         0.92 o                         
   8   1  16        172.92        167.92         1.04 o                         
   9   1  16         48.41         47.63         0.69 o                         
  10   1  16         35.50         35.26         0.70 o                         
  11   1  16         18.34         19.60         0.57 o                         
  12   1  16          5.43          5.11         0.43 o                         
  13   1  16         24.35         25.07         0.74 o                         
  14   1  16         15.73         17.07         0.73 o                         
  15   1  16          2.96          2.19         0.49 o                         
  16   1  16          0.11         -0.24         0.51 o                         
   0   2  16       1066.01       1005.85         3.64 o                         
   1   2  16         86.57         89.24         0.57 o                         
   2   2  16          6.06          4.92         0.21 o                         
   3   2  16        107.13        104.24         0.67 o                         
   4   2  16         94.81         92.28         0.70 o                         
   5   2  16         10.02         13.21         0.34 o                         
   6   2  16        127.52        123.16         0.90 o                         
   7   2  16          4.87          5.36         0.35 o                         
   8   2  16          0.10          0.49         0.25 o                         
   9   2  16        182.01        178.27         1.27 o                         
  10   2  16         46.48         48.12         0.74 o                         
  11   2  16         43.75         43.40         0.75 o                         
  12   2  16         53.77         53.06         0.94 o                         
  13   2  16          0.09         -0.39         0.39 o                         
  14   2  16         17.88         17.79         0.71 o                         
  15   2  16          1.61          0.06         0.45 o                         
  16   2  16         10.49          8.72         0.67 o                         
   1   3  16          3.98          3.48         0.19 o                         
   2   3  16        412.75        403.12         1.21 o                         
   3   3  16         94.75         94.70         0.68 o                         
   4   3  16          4.07          3.66         0.27 o                         
   5   3  16          1.55          1.66         0.23 o                         
   6   3  16         47.54         45.75         0.62 o                         
   7   3  16          1.30          1.31         0.27 o                         
   8   3  16          0.47          0.53         0.26 o                         
   9   3  16         92.56         91.88         0.98 o                         
  10   3  16         25.21         25.46         0.74 o                         
  11   3  16          9.17          9.79         0.49 o                         
  12   3  16          0.01         -0.05         0.35 o                         
  13   3  16          6.07          5.15         0.51 o                         
  14   3  16         51.74         51.77         1.07 o                         
  15   3  16          0.10         -0.45         0.45 o                         
   0   4  16          4.93          4.34         0.33 o                         
   1   4  16         15.58         17.13         0.34 o                         
   2   4  16          3.95          4.74         0.22 o                         
   3   4  16         27.26         27.66         0.41 o                         
   4   4  16         43.83         46.85         0.58 o                         
   5   4  16        207.17        206.96         1.11 o                         
   6   4  16         64.75         64.86         0.72 o                         
   7   4  16          2.09          2.80         0.29 o                         
   8   4  16         39.19         37.46         0.65 o                         
   9   4  16         28.50         27.81         0.66 o                         
  10   4  16          0.13         -0.32         0.32 o                         
  11   4  16          1.97          1.63         0.39 o                         
  12   4  16          2.77          2.19         0.42 o                         
  13   4  16          0.00          0.17         0.42 o                         
  14   4  16          7.88          7.22         0.65 o                         
  15   4  16          1.98          2.42         0.57 o                         
   1   5  16          7.79          7.81         0.28 o                         
   2   5  16         29.16         30.72         0.38 o                         
   3   5  16         38.76         40.66         0.47 o                         
   4   5  16          6.07          6.08         0.29 o                         
   5   5  16          3.60          4.28         0.31 o                         
   6   5  16          1.29          0.95         0.25 o                         
   7   5  16         23.80         24.32         0.57 o                         
   8   5  16          6.94          6.92         0.41 o                         
   9   5  16          3.50          2.60         0.38 o                         
  10   5  16         56.16         55.52         0.91 o                         
  11   5  16         31.66         31.85         0.81 o                         
  12   5  16         42.93         44.33         1.24 o                         
  13   5  16          0.78          1.12         0.49 o                         
  14   5  16          1.08          1.67         0.53 o                         
  15   5  16          0.00          0.35         0.51 o                         
   0   6  16        196.81        199.54         1.35 o                         
   1   6  16        103.97         98.67         0.67 o                         
   2   6  16         81.72         79.28         0.71 o                         
   3   6  16        194.24        186.10         1.06 o                         
   4   6  16        220.14        214.08         1.64 o                         
   5   6  16         15.04         16.38         0.44 o                         
   6   6  16         38.55         38.33         0.68 o                         
   7   6  16         11.14         11.10         0.44 o                         
   8   6  16         30.51         32.14         0.76 o                         
   9   6  16         62.56         58.89         1.07 o                         
  10   6  16        154.40        151.94         1.36 o                         
  11   6  16          7.81          8.31         0.54 o                         
  12   6  16         13.59         15.00         0.68 o                         
  13   6  16         10.54          9.55         0.70 o                         
  14   6  16         12.84         14.36         0.80 o                         
   1   7  16         15.72         16.27         0.41 o                         
   2   7  16          7.14          7.74         0.35 o                         
   3   7  16         17.98         18.90         0.47 o                         
   4   7  16         41.95         41.17         0.56 o                         
   5   7  16         33.38         34.12         0.59 o                         
   6   7  16          0.26         -0.13         0.32 o                         
   7   7  16         15.78         15.77         0.52 o                         
   8   7  16         36.57         40.00         0.77 o                         
   9   7  16         11.26         10.03         0.50 o                         
  10   7  16          2.44          2.25         0.42 o                         
  11   7  16          1.74          1.45         0.44 o                         
  12   7  16          6.10          6.00         0.65 o                         
  13   7  16          7.92          8.04         0.66 o                         
  14   7  16          0.29          0.50         0.52 o                         
   0   8  16         31.09         30.42         0.82 o                         
   1   8  16          0.91          0.73         0.26 o                         
   2   8  16          3.46          2.93         0.31 o                         
   3   8  16          1.94          2.12         0.30 o                         
   4   8  16          3.92          3.59         0.35 o                         
   5   8  16          0.01          0.48         0.27 o                         
   6   8  16          4.85          4.86         0.41 o                         
   7   8  16          4.69          5.13         0.45 o                         
   8   8  16         27.98         28.78         0.72 o                         
   9   8  16         22.50         24.36         0.75 o                         
  10   8  16         36.12         38.76         0.92 o                         
  11   8  16          7.08          6.24         0.55 o                         
  12   8  16          1.39          0.86         0.48 o                         
  13   8  16          8.83         10.59         0.72 o                         
   1   9  16         53.95         53.87         0.74 o                         
   2   9  16         20.23         21.08         0.56 o                         
   3   9  16          0.76          0.59         0.31 o                         
   4   9  16         18.18         20.25         0.55 o                         
   5   9  16          8.80          8.33         0.41 o                         
   6   9  16          0.59          0.55         0.32 o                         
   7   9  16          0.43          0.80         0.38 o                         
   8   9  16         35.36         38.71         0.86 o                         
   9   9  16          0.06         -0.04         0.46 o                         
  10   9  16          0.52          0.83         0.49 o                         
  11   9  16          0.22          0.40         0.55 o                         
  12   9  16          0.11         -0.49         0.49 o                         
   0  10  16         77.51         79.12         1.41 o                         
   1  10  16         17.35         18.09         0.56 o                         
   2  10  16          6.87          6.77         0.42 o                         
   3  10  16         33.01         33.49         0.76 o                         
   4  10  16          4.85          5.40         0.42 o                         
   5  10  16         25.38         24.81         0.67 o                         
   6  10  16        143.53        142.18         1.51 o                         
   7  10  16         19.31         22.38         0.71 o                         
   8  10  16          9.80         10.67         0.61 o                         
   9  10  16          6.89          3.84         0.55 o                         
  10  10  16         14.70         16.63         0.81 o                         
  11  10  16         12.77         14.93         0.87 o                         
   1  11  16          0.14         -0.15         0.36 o                         
   2  11  16          3.54          3.29         0.44 o                         
   3  11  16          0.50          0.53         0.39 o                         
   4  11  16          2.86          2.70         0.44 o                         
   5  11  16          0.02         -0.33         0.40 o                         
   6  11  16          4.46          3.14         0.48 o                         
   7  11  16          5.17          4.35         0.51 o                         
   8  11  16          6.93          6.69         0.59 o                         
   9  11  16         15.85         17.40         0.86 o                         
  10  11  16          0.01         -0.30         0.55 o                         
   0  12  16          8.42          9.41         0.92 o                         
   1  12  16          2.15          1.49         0.48 o                         
   2  12  16          0.38         -0.19         0.45 o                         
   3  12  16          1.43          0.92         0.43 o                         
   4  12  16          1.44          1.74         0.46 o                         
   5  12  16          2.12          1.69         0.48 o                         
   6  12  16          0.80          0.79         0.46 o                         
   7  12  16          6.48          5.52         0.65 o                         
   8  12  16          1.00          1.45         0.55 o                         
   1  13  16         14.78         14.81         0.68 o                         
   2  13  16         65.02         67.69         1.20 o                         
   3  13  16          2.72          1.16         0.49 o                         
   4  13  16          1.80          1.38         0.49 o                         
   5  13  16          7.31          6.67         0.62 o                         
   6  13  16          2.18          2.54         0.58 o                         
   0  14  16         17.63         18.70         1.10 o                         
   1  14  16          0.07         -0.06         0.50 o                         
   2  14  16          3.28          3.81         0.59 o                         
   1   1  17          1.15          1.76         0.18 o                         
   2   1  17          1.00          1.01         0.19 o                         
   3   1  17          7.46          7.21         0.25 o                         
   4   1  17         15.44         15.39         0.34 o                         
   5   1  17          0.01         -0.05         0.19 o                         
   6   1  17          2.13          1.59         0.23 o                         
   7   1  17         63.17         64.15         0.86 o                         
   8   1  17         38.45         38.43         0.71 o                         
   9   1  17        152.98        152.04         1.16 o                         
  10   1  17         13.76         13.90         0.50 o                         
  11   1  17          0.01          0.00         0.31 o                         
  12   1  17          7.95          8.28         0.52 o                         
  13   1  17         43.43         44.87         1.10 o                         
  14   1  17          1.68          1.87         0.48 o                         
  15   1  17          1.48          1.19         0.50 o                         
   0   2  17         15.09         20.81         0.52 o                         
   1   2  17         47.16         46.54         0.45 o                         
   2   2  17          4.41          2.48         0.24 o                         
   3   2  17        104.34         99.44         0.71 o                         
   4   2  17         23.68         23.72         0.43 o                         
   5   2  17          9.68         10.29         0.34 o                         
   6   2  17          1.93          2.04         0.28 o                         
   7   2  17          0.56          0.64         0.26 o                         
   8   2  17          4.82          4.96         0.35 o                         
   9   2  17          5.46          4.89         0.38 o                         
  10   2  17          0.10         -0.31         0.31 o                         
  11   2  17         18.38         16.99         0.61 o                         
  12   2  17          1.03          1.08         0.42 o                         
  13   2  17          9.40          8.38         0.64 o                         
  14   2  17          0.03          0.48         0.44 o                         
  15   2  17          0.01          0.19         0.49 o                         
   1   3  17        120.52        111.73         0.76 o                         
   2   3  17         12.15         12.53         0.33 o                         
   3   3  17         10.81         14.30         0.37 o                         
   4   3  17        117.23        122.16         0.87 o                         
   5   3  17          1.27          1.94         0.26 o                         
   6   3  17        112.89        113.23         0.91 o                         
   7   3  17          0.81          0.68         0.27 o                         
   8   3  17          8.40          8.65         0.41 o                         
   9   3  17          0.06         -0.01         0.29 o                         
  10   3  17         15.30         15.03         0.58 o                         
  11   3  17          0.06          0.36         0.35 o                         
  12   3  17          0.00         -0.16         0.38 o                         
  13   3  17          0.93          0.97         0.47 o                         
  14   3  17          0.63          0.78         0.46 o                         
  15   3  17          9.23          8.79         0.69 o                         
   0   4  17         18.92         19.44         0.47 o                         
   1   4  17        196.70        189.77         0.86 o                         
   2   4  17          2.14          2.24         0.21 o                         
   3   4  17        365.55        358.41         1.21 o                         
   4   4  17          3.79          3.47         0.28 o                         
   5   4  17          8.35         10.48         0.40 o                         
   6   4  17          2.21          1.55         0.27 o                         
   7   4  17         11.00         10.88         0.42 o                         
   8   4  17         32.10         32.61         0.67 o                         
   9   4  17          3.09          2.24         0.36 o                         
  10   4  17         33.87         34.81         1.06 o                         
  11   4  17          0.10          0.31         0.35 o                         
  12   4  17          1.90          1.44         0.42 o                         
  13   4  17          7.04          7.29         0.58 o                         
  14   4  17          1.11          1.07         0.48 o                         
  15   4  17          0.95         -0.08         0.50 o                         
   1   5  17         37.33         41.04         0.47 o                         
   2   5  17         36.69         37.61         0.47 o                         
   3   5  17          0.03         -0.01         0.20 o                         
   4   5  17         18.09         18.42         0.47 o                         
   5   5  17         33.05         31.82         0.62 o                         
   6   5  17          0.01          0.25         0.26 o                         
   7   5  17         23.41         23.15         0.59 o                         
   8   5  17        142.95        142.03         1.15 o                         
   9   5  17          0.00         -0.36         0.36 o                         
  10   5  17         22.51         23.26         0.73 o                         
  11   5  17         28.15         28.73         0.79 o                         
  12   5  17         12.93         14.20         0.70 o                         
  13   5  17         25.80         26.59         1.02 o                         
  14   5  17          0.09          0.26         0.51 o                         
   0   6  17          8.96         10.16         0.48 o                         
   1   6  17          0.43          0.22         0.21 o                         
   2   6  17          0.05          0.16         0.22 o                         
   3   6  17          4.08          3.97         0.26 o                         
   4   6  17          0.50          0.09         0.23 o                         
   5   6  17          0.03          0.40         0.28 o                         
   6   6  17         37.92         36.31         0.67 o                         
   7   6  17        111.68        115.68         1.12 o                         
   8   6  17         35.22         35.23         0.75 o                         
   9   6  17        141.54        142.01         1.28 o                         
  10   6  17          8.55          9.67         0.56 o                         
  11   6  17         12.53         13.12         0.64 o                         
  12   6  17          3.59          3.52         0.51 o                         
  13   6  17          0.04          0.45         0.47 o                         
  14   6  17          0.00          0.39         0.52 o                         
   1   7  17          6.74          7.24         0.36 o                         
   2   7  17         18.62         20.78         0.48 o                         
   3   7  17         28.83         30.00         0.54 o                         
   4   7  17        165.93        156.32         0.99 o                         
   5   7  17        376.15        365.92         1.83 o                         
   6   7  17         62.34         60.65         0.86 o                         
   7   7  17        468.01        456.63         2.37 o                         
   8   7  17         44.39         45.67         0.86 o                         
   9   7  17         60.75         62.96         1.00 o                         
  10   7  17          0.09         -0.16         0.37 o                         
  11   7  17          4.42          3.65         0.51 o                         
  12   7  17         16.90         18.55         0.79 o                         
  13   7  17          0.88          1.10         0.52 o                         
   0   8  17          1.13          0.73         0.42 o                         
   1   8  17          1.04          1.11         0.29 o                         
   2   8  17          5.43          5.23         0.38 o                         
   3   8  17          1.05          0.59         0.28 o                         
   4   8  17          5.84          5.65         0.39 o                         
   5   8  17          2.36          1.85         0.32 o                         
   6   8  17          5.83          6.63         0.43 o                         
   7   8  17         98.13        101.42         1.12 o                         
   8   8  17         11.59         11.90         0.59 o                         
   9   8  17         43.23         46.23         0.97 o                         
  10   8  17          1.42          1.08         0.46 o                         
  11   8  17          0.02          0.03         0.42 o                         
  12   8  17          0.23         -0.49         0.49 o                         
   1   9  17        270.07        261.35         1.76 o                         
   2   9  17         63.46         63.30         0.91 o                         
   3   9  17          0.19          0.18         0.32 o                         
   4   9  17         18.29         19.41         0.60 o                         
   5   9  17          2.70          2.24         0.38 o                         
   6   9  17         13.50         13.93         0.54 o                         
   7   9  17          6.26          6.50         0.48 o                         
   8   9  17         53.82         54.86         1.02 o                         
   9   9  17          3.40          2.84         0.52 o                         
  10   9  17          7.80          7.85         0.65 o                         
  11   9  17         29.73         29.08         1.05 o                         
  12   9  17          4.51          3.92         0.74 o                         
   0  10  17          6.37          5.78         0.61 o                         
   1  10  17         24.07         23.30         0.76 o                         
   2  10  17          5.16          4.69         0.50 o                         
   3  10  17         24.31         24.26         0.66 o                         
   4  10  17         12.54         13.66         0.59 o                         
   5  10  17          0.29         -0.04         0.38 o                         
   6  10  17          2.55          2.01         0.43 o                         
   7  10  17          0.41          0.21         0.41 o                         
   8  10  17          0.20          0.36         0.42 o                         
   9  10  17          0.03         -0.27         0.47 o                         
  10  10  17          0.96         -0.34         0.52 o                         
   1  11  17         12.34         10.84         0.56 o                         
   2  11  17          6.36          6.24         0.52 o                         
   3  11  17         17.45         17.99         0.67 o                         
   4  11  17         35.86         35.43         1.03 o                         
   5  11  17         10.50         10.17         0.60 o                         
   6  11  17          3.29          3.13         0.51 o                         
   7  11  17          0.25         -0.00         0.46 o                         
   8  11  17         26.82         28.48         0.92 o                         
   9  11  17          1.13          0.74         0.50 o                         
   0  12  17         15.65         15.00         0.94 o                         
   1  12  17          2.20          1.45         0.46 o                         
   2  12  17          0.01          0.08         0.44 o                         
   3  12  17          0.24         -0.43         0.43 o                         
   4  12  17          2.59          2.76         0.54 o                         
   5  12  17          3.10          3.01         0.53 o                         
   6  12  17          4.34          3.38         0.60 o                         
   7  12  17          3.40          2.31         0.58 o                         
   8  12  17          0.01          2.40         2.59 o                         
   1  13  17          2.01          2.12         0.50 o                         
   2  13  17          0.02         -0.02         0.47 o                         
   3  13  17         12.44         12.25         0.72 o                         
   4  13  17         15.16         13.74         0.74 o                         
   5  13  17          0.85          0.76         0.51 o                         
   0   0  18         43.50         46.66         0.89 o                         
   1   0  18        137.56        132.14         1.07 o                         
   2   0  18         17.02         16.51         0.50 o                         
   3   0  18         61.29         56.40         0.79 o                         
   4   0  18         76.56         72.89         0.96 o                         
   5   0  18         16.60         17.39         0.72 o                         
   6   0  18       1429.83       1368.16         7.41 o                         
   7   0  18         42.24         42.91         0.93 o                         
   8   0  18        560.17        546.49         3.33 o                         
   9   0  18         25.55         26.46         0.83 o                         
  10   0  18          0.00         -0.42         0.42 o                         
  11   0  18         14.22         13.53         0.83 o                         
  12   0  18          0.13          0.66         0.57 o                         
  13   0  18          0.90          1.37         0.71 o                         
  14   0  18          0.19         -0.61         0.61 o                         
  15   0  18          0.14         -0.54         0.71 o                         
   1   1  18         83.99         79.96         0.60 o                         
   2   1  18         10.11         10.61         0.32 o                         
   3   1  18        100.11         96.22         0.73 o                         
   4   1  18         15.57         15.45         0.39 o                         
   5   1  18         53.37         50.53         0.86 o                         
   6   1  18        119.96        116.34         1.08 o                         
   7   1  18          3.90          3.75         0.36 o                         
   8   1  18        365.17        360.17         2.16 o                         
   9   1  18          5.43          4.48         0.42 o                         
  10   1  18         17.71         18.81         0.59 o                         
  11   1  18         11.11         12.27         0.57 o                         
  12   1  18          0.00         -0.18         0.41 o                         
  13   1  18          0.09         -0.37         0.44 o                         
  14   1  18          9.80          7.91         0.62 o                         
  15   1  18          2.08          0.82         0.51 o                         
   0   2  18        335.26        324.12         1.79 o                         
   1   2  18         52.37         51.85         0.50 o                         
   2   2  18         63.92         64.68         0.55 o                         
   3   2  18         31.55         32.28         0.44 o                         
   4   2  18          1.36          1.93         0.24 o                         
   5   2  18        230.43        222.75         1.59 o                         
   6   2  18          5.45          5.96         0.34 o                         
   7   2  18         64.01         61.49         0.76 o                         
   8   2  18          0.95          0.47         0.29 o                         
   9   2  18         41.80         39.58         0.73 o                         
  10   2  18         75.34         72.02         0.99 o                         
  11   2  18         76.01         76.74         1.05 o                         
  12   2  18         97.56         97.08         1.27 o                         
  13   2  18          0.43         -0.31         0.45 o                         
  14   2  18          0.39         -0.09         0.44 o                         
  15   2  18         14.57         15.59         0.81 o                         
   1   3  18          0.90          0.62         0.18 o                         
   2   3  18        261.24        251.86         1.10 o                         
   3   3  18          5.12          6.46         0.30 o                         
   4   3  18         31.08         30.39         0.60 o                         
   5   3  18          0.01          0.02         0.23 o                         
   6   3  18          2.71          2.52         0.32 o                         
   7   3  18          2.45          2.07         0.31 o                         
   8   3  18          3.83          4.43         0.37 o                         
   9   3  18          4.28          4.12         0.39 o                         
  10   3  18          9.23          8.47         0.51 o                         
  11   3  18          8.54          8.34         0.63 o                         
  12   3  18          1.76          1.19         0.45 o                         
  13   3  18          0.00          0.38         0.46 o                         
  14   3  18         26.25         28.26         0.92 o                         
  15   3  18          3.96          2.10         0.79 o                         
   0   4  18         79.26         77.71         1.04 o                         
   1   4  18          0.36          0.25         0.19 o                         
   2   4  18         64.02         65.12         0.62 o                         
   3   4  18          9.81         10.54         0.33 o                         
   4   4  18        127.59        131.62         0.92 o                         
   5   4  18          5.13          5.29         0.35 o                         
   6   4  18         53.83         51.79         0.70 o                         
   7   4  18         20.99         22.95         0.65 o                         
   8   4  18          2.21          3.05         0.38 o                         
   9   4  18          2.60          2.42         0.38 o                         
  10   4  18         34.50         36.01         0.82 o                         
  11   4  18          3.28          2.63         0.43 o                         
  12   4  18          1.39          0.55         0.47 o                         
  13   4  18          0.16          0.88         0.49 o                         
  14   4  18          0.76          0.08         0.47 o                         
   1   5  18         43.23         44.69         0.55 o                         
   2   5  18         76.46         77.77         0.69 o                         
   3   5  18         29.27         28.63         0.47 o                         
   4   5  18          1.38          0.98         0.24 o                         
   5   5  18          2.66          2.79         0.31 o                         
   6   5  18          0.04         -0.22         0.27 o                         
   7   5  18         11.08         11.92         0.49 o                         
   8   5  18          3.33          2.55         0.38 o                         
   9   5  18         27.43         30.28         0.74 o                         
  10   5  18         37.10         38.69         0.85 o                         
  11   5  18          1.02          0.72         0.41 o                         
  12   5  18          7.90          6.81         0.57 o                         
  13   5  18         33.54         35.10         1.04 o                         
  14   5  18          6.19          7.29         0.67 o                         
   0   6  18          0.10          0.53         0.36 o                         
   1   6  18         79.84         79.23         0.73 o                         
   2   6  18          0.12          0.13         0.25 o                         
   3   6  18         52.21         52.60         0.64 o                         
   4   6  18          2.34          2.06         0.27 o                         
   5   6  18         22.86         23.67         0.55 o                         
   6   6  18         33.70         35.63         0.68 o                         
   7   6  18          0.11         -0.35         0.35 o                         
   8   6  18        179.20        179.07         1.48 o                         
   9   6  18          6.26          6.32         0.49 o                         
  10   6  18         22.44         24.33         0.76 o                         
  11   6  18          1.08          0.49         0.45 o                         
  12   6  18         10.36          9.61         0.62 o                         
  13   6  18          1.07         -0.01         0.48 o                         
   1   7  18         27.77         26.95         0.53 o                         
   2   7  18         12.09         12.93         0.43 o                         
   3   7  18          6.97          7.02         0.37 o                         
   4   7  18         45.09         44.38         0.64 o                         
   5   7  18         22.65         23.04         0.60 o                         
   6   7  18         24.76         26.66         0.67 o                         
   7   7  18          8.15          7.46         0.53 o                         
   8   7  18          5.52          5.90         0.52 o                         
   9   7  18          0.82          0.21         0.42 o                         
  10   7  18          0.19          0.41         0.47 o                         
  11   7  18          0.20          0.91         0.45 o                         
  12   7  18          0.39          0.69         0.46 o                         
  13   7  18          0.22          0.20         0.54 o                         
   0   8  18         31.46         31.72         0.88 o                         
   1   8  18          4.97          4.92         0.36 o                         
   2   8  18         13.03         14.10         0.58 o                         
   3   8  18          1.48          0.66         0.31 o                         
   4   8  18          3.57          3.50         0.37 o                         
   5   8  18          3.20          3.12         0.40 o                         
   6   8  18        138.10        141.33         1.49 o                         
   7   8  18          2.55          1.94         0.43 o                         
   8   8  18         18.59         19.27         0.72 o                         
   9   8  18         10.45         12.12         0.68 o                         
  10   8  18         21.01         22.85         0.84 o                         
  11   8  18          0.00          0.25         0.51 o                         
  12   8  18          1.32          0.73         0.51 o                         
   1   9  18          3.88          2.88         0.38 o                         
   2   9  18          1.27          0.81         0.37 o                         
   3   9  18          8.20          8.41         0.46 o                         
   4   9  18         33.89         33.68         0.79 o                         
   5   9  18          9.73          8.62         0.54 o                         
   6   9  18          9.91         10.95         0.58 o                         
   7   9  18         13.32         12.74         0.60 o                         
   8   9  18          0.37          0.15         0.43 o                         
   9   9  18          2.19          1.52         0.52 o                         
  10   9  18          1.80          1.13         0.53 o                         
  11   9  18          0.00         -0.52         0.54 o                         
   0  10  18         11.47         13.03         0.74 o                         
   1  10  18          4.03          3.29         0.43 o                         
   2  10  18         18.35         18.75         0.65 o                         
   3  10  18          2.79          1.86         0.42 o                         
   4  10  18         20.98         19.77         0.68 o                         
   5  10  18          0.05          0.11         0.42 o                         
   6  10  18          0.00         -0.44         0.44 o                         
   7  10  18          3.26          4.19         0.51 o                         
   8  10  18         11.37         10.17         0.63 o                         
   9  10  18          0.93          1.07         0.49 o                         
  10  10  18          0.19         -0.35         0.53 o                         
   1  11  18          5.56          6.27         0.61 o                         
   2  11  18          2.69          1.27         0.50 o                         
   3  11  18         17.54         17.38         0.73 o                         
   4  11  18         49.78         51.18         1.04 o                         
   5  11  18          6.06          6.02         0.55 o                         
   6  11  18          3.90          3.61         0.58 o                         
   7  11  18          3.89          3.73         0.58 o                         
   8  11  18         11.12         11.42         0.77 o                         
   0  12  18          2.55          1.23         0.66 o                         
   1  12  18          0.84          0.55         0.46 o                         
   2  12  18          9.42          9.37         0.63 o                         
   3  12  18          2.57          1.19         0.50 o                         
   4  12  18         13.74         12.85         0.75 o                         
   5  12  18          2.56          1.76         0.55 o                         
   6  12  18          2.20          2.15         0.61 o                         
   7  12  18          0.83          0.33         0.73 o                         
   1  13  18          1.08          0.38         0.48 o                         
   2  13  18          0.81          0.16         0.46 o                         
   3  13  18          0.03         -0.01         0.51 o                         
   4  13  18          1.73          1.32         0.59 o                         
   1   1  19          0.09          0.09         0.18 o                         
   2   1  19         13.11         13.70         0.34 o                         
   3   1  19         76.77         77.56         0.81 o                         
   4   1  19         80.12         78.09         0.90 o                         
   5   1  19        121.51        120.62         0.95 o                         
   6   1  19          0.27          0.44         0.28 o                         
   7   1  19        303.49        293.85         2.19 o                         
   8   1  19        107.37        105.15         1.08 o                         
   9   1  19          0.72          0.93         0.36 o                         
  10   1  19         18.31         18.63         0.62 o                         
  11   1  19          9.16          9.49         0.56 o                         
  12   1  19         18.60         19.60         0.99 o                         
  13   1  19          2.07          2.31         0.51 o                         
  14   1  19          5.65          4.63         0.61 o                         
   0   2  19        147.59        148.17         1.51 o                         
   1   2  19          3.41          4.07         0.24 o                         
   2   2  19         26.24         29.59         0.44 o                         
   3   2  19          0.01          0.60         0.25 o                         
   4   2  19          3.47          3.54         0.29 o                         
   5   2  19          0.02          0.02         0.25 o                         
   6   2  19          2.79          2.87         0.29 o                         
   7   2  19          9.84          9.88         0.46 o                         
   8   2  19         10.10          9.92         0.51 o                         
   9   2  19          8.84          9.57         0.48 o                         
  10   2  19          2.23          2.21         0.44 o                         
  11   2  19         45.71         45.92         0.92 o                         
  12   2  19         13.33         11.81         0.74 o                         
  13   2  19          0.00         -0.17         0.44 o                         
  14   2  19          8.13          7.49         0.62 o                         
   1   3  19         63.77         63.63         0.64 o                         
   2   3  19         13.99         16.34         0.37 o                         
   3   3  19        272.98        266.64         1.34 o                         
   4   3  19         55.82         54.66         0.65 o                         
   5   3  19         32.24         31.64         0.64 o                         
   6   3  19        113.52        114.87         1.07 o                         
   7   3  19         36.31         38.43         0.74 o                         
   8   3  19          0.01          0.58         0.31 o                         
   9   3  19         21.78         21.25         0.65 o                         
  10   3  19         11.43         12.12         0.58 o                         
  11   3  19         16.14         17.28         0.67 o                         
  12   3  19          0.00         -0.08         0.41 o                         
  13   3  19          0.14         -0.11         0.45 o                         
  14   3  19          1.82          1.72         0.53 o                         
   0   4  19         45.62         45.45         0.96 o                         
   1   4  19          7.96          8.53         0.32 o                         
   2   4  19          3.11          3.15         0.24 o                         
   3   4  19          0.31          0.12         0.21 o                         
   4   4  19         58.63         57.64         0.66 o                         
   5   4  19         18.04         20.97         0.58 o                         
   6   4  19          0.63          0.62         0.29 o                         
   7   4  19          0.01         -0.20         0.31 o                         
   8   4  19         47.95         47.45         0.82 o                         
   9   4  19          7.36          7.60         0.47 o                         
  10   4  19         37.40         37.63         0.84 o                         
  11   4  19          0.40         -0.07         0.42 o                         
  12   4  19          4.38          3.98         0.54 o                         
  13   4  19          4.88          4.76         0.55 o                         
  14   4  19          8.13          6.26         0.64 o                         
   1   5  19         76.90         75.93         0.96 o                         
   2   5  19         14.95         15.49         0.44 o                         
   3   5  19         46.75         48.02         0.60 o                         
   4   5  19         51.80         51.35         0.68 o                         
   5   5  19          4.37          4.02         0.34 o                         
   6   5  19         21.39         23.80         0.60 o                         
   7   5  19         16.87         15.57         0.55 o                         
   8   5  19          3.91          4.47         0.45 o                         
   9   5  19          7.41          7.14         0.48 o                         
  10   5  19          5.96          5.96         0.51 o                         
  11   5  19          9.94          9.12         0.57 o                         
  12   5  19          1.00         -0.01         0.47 o                         
  13   5  19          0.09          0.28         0.49 o                         
   0   6  19          5.40          5.16         0.60 o                         
   1   6  19          4.94          4.73         0.35 o                         
   2   6  19         24.73         26.04         0.53 o                         
   3   6  19         19.48         19.61         0.48 o                         
   4   6  19         63.67         64.72         0.85 o                         
   5   6  19         39.34         38.75         0.74 o                         
   6   6  19          1.35          1.17         0.36 o                         
   7   6  19         63.34         62.15         0.93 o                         
   8   6  19         12.73         12.48         0.58 o                         
   9   6  19         71.63         69.66         1.09 o                         
  10   6  19         47.80         48.70         1.04 o                         
  11   6  19          0.91          0.71         0.44 o                         
  12   6  19          4.94          4.74         0.56 o                         
  13   6  19          5.73          5.60         0.64 o                         
   1   7  19          1.51          0.96         0.29 o                         
   2   7  19          3.15          3.03         0.34 o                         
   3   7  19          4.98          4.90         0.37 o                         
   4   7  19         41.10         42.88         0.72 o                         
   5   7  19        253.01        256.26         1.59 o                         
   6   7  19         95.80         95.60         1.11 o                         
   7   7  19        258.22        260.16         1.81 o                         
   8   7  19         18.82         20.01         0.70 o                         
   9   7  19          0.47          0.11         0.44 o                         
  10   7  19          2.28          1.20         0.47 o                         
  11   7  19          6.67          5.62         0.58 o                         
  12   7  19          0.04          0.03         0.47 o                         
   0   8  19          0.78          0.67         0.44 o                         
   1   8  19          0.44          0.67         0.31 o                         
   2   8  19         10.45         11.37         0.48 o                         
   3   8  19          0.00          0.32         0.43 o                         
   4   8  19         49.39         48.42         0.93 o                         
   5   8  19          0.27          0.11         0.37 o                         
   6   8  19         47.25         44.07         0.90 o                         
   7   8  19          5.20          3.47         0.49 o                         
   8   8  19         16.30         16.31         0.72 o                         
   9   8  19         19.62         20.28         0.86 o                         
  10   8  19          6.93          5.16         0.67 o                         
  11   8  19         14.37         12.30         0.80 o                         
   1   9  19         49.56         50.11         0.84 o                         
   2   9  19          0.09          0.12         0.36 o                         
   3   9  19         18.80         20.04         0.65 o                         
   4   9  19         16.35         18.95         0.65 o                         
   5   9  19          3.28          3.57         0.49 o                         
   6   9  19          0.01          0.08         0.43 o                         
   7   9  19          3.47          3.42         0.51 o                         
   8   9  19          2.74          2.60         0.52 o                         
   9   9  19          0.63          0.69         0.51 o                         
  10   9  19         24.63         23.87         0.90 o                         
   0  10  19          0.32          0.36         0.50 o                         
   1  10  19         33.19         31.73         0.76 o                         
   2  10  19          9.06          9.17         0.54 o                         
   3  10  19         29.98         29.71         0.81 o                         
   4  10  19         12.36         12.00         0.63 o                         
   5  10  19          1.88          2.72         0.48 o                         
   6  10  19          0.08         -0.25         0.47 o                         
   7  10  19          0.03         -0.30         0.48 o                         
   8  10  19          0.08         -0.02         0.45 o                         
   9  10  19          0.10         -0.27         0.49 o                         
   1  11  19          0.10         -0.08         0.41 o                         
   2  11  19          0.58          0.10         0.43 o                         
   3  11  19         19.28         19.95         0.75 o                         
   4  11  19          0.05          0.17         0.46 o                         
   5  11  19          0.01          0.04         0.49 o                         
   6  11  19          0.41          0.27         0.51 o                         
   7  11  19          3.31          2.88         0.58 o                         
   8  11  19          0.40          0.33         0.70 o                         
   0  12  19         25.32         28.50         1.49 o                         
   1  12  19          7.48          6.48         0.60 o                         
   2  12  19          0.18          0.45         0.48 o                         
   3  12  19          4.69          4.17         0.59 o                         
   4  12  19          8.80         10.51         0.77 o                         
   5  12  19          0.29         -0.20         0.55 o                         
   1  13  19          0.09         -0.02         0.51 o                         
   0   0  20          7.60          7.28         0.65 o                         
   1   0  20        138.69        138.10         1.36 o                         
   2   0  20          5.34          6.91         0.41 o                         
   3   0  20          0.02         -0.19         0.33 o                         
   4   0  20        173.23        173.52         1.89 o                         
   5   0  20        533.89        530.36         3.67 o                         
   6   0  20        120.89        117.11         1.58 o                         
   7   0  20         53.21         52.11         1.21 o                         
   8   0  20          4.24          3.02         0.58 o                         
   9   0  20         18.21         21.44         1.23 o                         
  10   0  20         14.24         16.48         0.97 o                         
  11   0  20          7.54          6.17         0.81 o                         
  12   0  20          1.16          1.44         0.87 o                         
  13   0  20          3.89          3.08         0.79 o                         
  14   0  20          3.40          2.61         0.78 o                         
   1   1  20         93.54         94.08         0.72 o                         
   2   1  20          0.76          0.60         0.22 o                         
   3   1  20        221.10        216.15         1.48 o                         
   4   1  20         97.40         92.58         0.88 o                         
   5   1  20         22.32         24.66         0.57 o                         
   6   1  20         44.45         44.11         0.83 o                         
   7   1  20          7.00          7.68         0.46 o                         
   8   1  20          5.83          4.65         0.44 o                         
   9   1  20         89.98         91.16         1.22 o                         
  10   1  20         10.60         10.38         0.59 o                         
  11   1  20         16.02         15.76         0.77 o                         
  12   1  20         18.76         18.73         0.82 o                         
  13   1  20          0.00         -0.18         0.48 o                         
  14   1  20          6.76          5.38         0.64 o                         
   0   2  20         90.88         92.16         0.89 o                         
   1   2  20          1.29          0.92         0.23 o                         
   2   2  20         17.46         19.43         0.41 o                         
   3   2  20          0.03          0.32         0.22 o                         
   4   2  20          0.40          0.33         0.25 o                         
   5   2  20          0.91          0.69         0.29 o                         
   6   2  20          0.01         -0.29         0.29 o                         
   7   2  20          1.38          1.35         0.35 o                         
   8   2  20         28.94         28.86         0.68 o                         
   9   2  20         40.82         39.63         0.81 o                         
  10   2  20         16.84         18.06         0.66 o                         
  11   2  20         48.60         50.25         1.06 o                         
  12   2  20          2.09          1.38         0.51 o                         
  13   2  20          9.20          7.79         0.67 o                         
  14   2  20          4.66          3.68         0.60 o                         
   1   3  20          6.60          6.62         0.31 o                         
   2   3  20          3.14          3.34         0.26 o                         
   3   3  20         42.67         43.43         0.61 o                         
   4   3  20          1.01          1.02         0.26 o                         
   5   3  20          4.56          4.02         0.34 o                         
   6   3  20          0.94          0.78         0.32 o                         
   7   3  20          3.53          2.72         0.37 o                         
   8   3  20         14.84         15.46         0.57 o                         
   9   3  20         49.46         49.57         0.85 o                         
  10   3  20          4.07          4.97         0.48 o                         
  11   3  20          6.14          4.71         0.56 o                         
  12   3  20          5.38          4.65         0.59 o                         
  13   3  20         13.22         13.69         0.71 o                         
   0   4  20         12.73         12.87         0.59 o                         
   1   4  20         58.61         59.83         0.66 o                         
   2   4  20         11.91         12.36         0.38 o                         
   3   4  20          0.76          0.91         0.24 o                         
   4   4  20         29.26         29.51         0.53 o                         
   5   4  20        145.74        145.70         1.10 o                         
   6   4  20          2.14          2.04         0.35 o                         
   7   4  20         14.81         16.90         0.57 o                         
   8   4  20         26.66         26.94         0.68 o                         
   9   4  20         28.59         31.03         0.77 o                         
  10   4  20          7.13          7.57         0.53 o                         
  11   4  20         34.33         35.14         0.89 o                         
  12   4  20          1.58          0.78         0.49 o                         
  13   4  20          0.23          0.38         0.51 o                         
   1   5  20        180.85        179.50         1.26 o                         
   2   5  20         38.38         38.76         0.60 o                         
   3   5  20         23.25         23.43         0.50 o                         
   4   5  20          2.20          1.72         0.29 o                         
   5   5  20         21.39         23.92         0.53 o                         
   6   5  20          0.01         -0.16         0.31 o                         
   7   5  20          2.92          2.49         0.40 o                         
   8   5  20          1.18          1.44         0.40 o                         
   9   5  20          1.99          1.84         0.43 o                         
  10   5  20         33.85         35.41         1.09 o                         
  11   5  20         22.42         22.24         0.77 o                         
  12   5  20          6.57          7.43         0.63 o                         
  13   5  20         19.26         19.48         0.81 o                         
   0   6  20          8.26          9.06         0.61 o                         
   1   6  20          1.60          1.05         0.33 o                         
   2   6  20          1.11          0.72         0.31 o                         
   3   6  20         22.19         24.19         0.56 o                         
   4   6  20         27.15         28.68         0.67 o                         
   5   6  20         43.69         44.13         0.73 o                         
   6   6  20         75.29         75.12         1.06 o                         
   7   6  20          0.17         -0.12         0.36 o                         
   8   6  20          3.56          3.37         0.47 o                         
   9   6  20         44.21         46.78         1.00 o                         
  10   6  20         13.33         16.70         0.72 o                         
  11   6  20          6.34          6.38         0.57 o                         
  12   6  20          0.61          0.24         0.49 o                         
   1   7  20          9.31         10.14         0.43 o                         
   2   7  20          8.53          9.08         0.45 o                         
   3   7  20         24.50         25.98         0.63 o                         
   4   7  20          1.80          1.39         0.37 o                         
   5   7  20          4.52          4.40         0.43 o                         
   6   7  20         29.16         28.85         0.79 o                         
   7   7  20         43.91         45.45         0.92 o                         
   8   7  20          3.13          3.72         0.50 o                         
   9   7  20          0.07         -0.27         0.44 o                         
  10   7  20          2.38          1.60         0.51 o                         
  11   7  20          0.96          0.72         0.52 o                         
   0   8  20          0.15          0.36         0.53 o                         
   1   8  20          2.48          2.64         0.38 o                         
   2   8  20         29.79         30.17         0.72 o                         
   3   8  20         57.86         56.27         0.89 o                         
   4   8  20          0.03         -0.13         0.37 o                         
   5   8  20        112.88        113.22         1.48 o                         
   6   8  20        129.10        126.48         1.37 o                         
   7   8  20         55.02         53.47         1.15 o                         
   8   8  20         27.72         28.73         0.97 o                         
   9   8  20         86.53         83.90         1.38 o                         
  10   8  20          0.01         -0.50         0.50 o                         
  11   8  20          5.32          4.65         0.65 o                         
   1   9  20         10.02          9.78         0.58 o                         
   2   9  20          0.88          0.80         0.39 o                         
   3   9  20          5.35          5.79         0.50 o                         
   4   9  20          0.20          0.05         0.42 o                         
   5   9  20          5.61          5.73         0.57 o                         
   6   9  20         12.55         13.67         0.72 o                         
   7   9  20          2.01          2.63         0.52 o                         
   8   9  20         18.21         20.54         0.79 o                         
   9   9  20          7.85          7.32         0.70 o                         
  10   9  20          2.23          2.39         0.60 o                         
   0  10  20          9.26          8.39         0.78 o                         
   1  10  20          0.82          0.77         0.42 o                         
   2  10  20          2.51          1.89         0.48 o                         
   3  10  20          7.27          6.00         0.53 o                         
   4  10  20         13.71         13.56         0.68 o                         
   5  10  20          9.85         10.04         0.63 o                         
   6  10  20          0.23         -0.45         0.45 o                         
   7  10  20          0.02         -0.33         0.45 o                         
   8  10  20         11.06         10.02         0.72 o                         
   1  11  20         10.01         10.14         0.65 o                         
   2  11  20         10.68         11.49         0.73 o                         
   3  11  20         13.60         13.68         0.69 o                         
   4  11  20          2.38          1.86         0.54 o                         
   5  11  20          0.49          0.26         0.51 o                         
   6  11  20          2.68          1.54         0.56 o                         
   7  11  20          2.02          1.67         0.87 o                         
   0  12  20          1.18         -0.11         0.69 o                         
   1  12  20         20.42         20.27         0.86 o                         
   2  12  20          5.96          5.39         0.61 o                         
   3  12  20          6.88          7.28         0.63 o                         
   4  12  20          0.02         -0.51         0.51 o                         
   1   1  21         10.95         12.56         0.39 o                         
   2   1  21         34.62         35.83         0.62 o                         
   3   1  21          4.71          4.91         0.35 o                         
   4   1  21        203.55        199.19         1.25 o                         
   5   1  21         57.66         56.24         0.89 o                         
   6   1  21         22.88         25.22         0.82 o                         
   7   1  21         17.43         16.54         0.59 o                         
   8   1  21         71.41         67.81         1.05 o                         
   9   1  21          0.06          0.04         0.40 o                         
  10   1  21         27.78         28.90         0.82 o                         
  11   1  21          0.08          1.04         0.49 o                         
  12   1  21          0.01          0.08         0.50 o                         
  13   1  21          2.20          0.93         0.56 o                         
   0   2  21        155.51        153.04         1.63 o                         
   1   2  21         45.92         44.68         0.54 o                         
   2   2  21         23.39         25.19         0.52 o                         
   3   2  21         48.12         48.18         0.62 o                         
   4   2  21         19.08         19.84         0.49 o                         
   5   2  21         11.15         11.72         0.47 o                         
   6   2  21          2.77          2.18         0.37 o                         
   7   2  21         33.28         34.54         0.87 o                         
   8   2  21         26.89         27.58         0.77 o                         
   9   2  21         19.37         18.95         0.65 o                         
  10   2  21         57.12         58.58         1.10 o                         
  11   2  21          3.68          3.21         0.53 o                         
  12   2  21         30.27         31.01         1.00 o                         
  13   2  21          2.47          2.03         0.55 o                         
   1   3  21         22.96         24.11         0.50 o                         
   2   3  21          1.81          2.24         0.26 o                         
   3   3  21          0.84          1.11         0.28 o                         
   4   3  21         22.81         23.21         0.53 o                         
   5   3  21          0.19         -0.23         0.29 o                         
   6   3  21          9.24         10.00         0.48 o                         
   7   3  21         74.51         77.09         1.05 o                         
   8   3  21         81.90         84.36         1.09 o                         
   9   3  21         42.50         44.30         1.14 o                         
  10   3  21          1.89          0.90         0.44 o                         
  11   3  21          1.45          2.00         0.62 o                         
  12   3  21         16.71         18.54         0.81 o                         
  13   3  21          0.01          0.05         0.50 o                         
   0   4  21          1.83          1.44         0.49 o                         
   1   4  21          5.55          4.48         0.37 o                         
   2   4  21         15.14         15.44         0.46 o                         
   3   4  21          8.25          9.47         0.40 o                         
   4   4  21          7.65          9.95         0.41 o                         
   5   4  21          4.34          4.41         0.35 o                         
   6   4  21         13.90         12.50         0.49 o                         
   7   4  21         13.09         13.90         0.55 o                         
   8   4  21         18.86         18.10         0.64 o                         
   9   4  21          2.36          2.48         0.43 o                         
  10   4  21          2.29          3.30         0.52 o                         
  11   4  21          0.09         -0.03         0.45 o                         
  12   4  21          2.71          3.36         0.53 o                         
  13   4  21          2.89          2.78         0.64 o                         
   1   5  21          0.39          0.26         0.30 o                         
   2   5  21          2.63          2.41         0.34 o                         
   3   5  21         22.78         23.40         0.60 o                         
   4   5  21         28.96         29.65         0.62 o                         
   5   5  21          0.00         -0.09         0.29 o                         
   6   5  21         31.66         34.49         0.80 o                         
   7   5  21          2.83          2.59         0.41 o                         
   8   5  21          1.89          1.32         0.39 o                         
   9   5  21         22.22         23.06         0.85 o                         
  10   5  21         21.89         22.81         0.80 o                         
  11   5  21         14.26         12.57         0.65 o                         
  12   5  21         29.88         28.93         0.92 o                         
   0   6  21         81.02         82.23         1.29 o                         
   1   6  21          1.02          0.69         0.31 o                         
   2   6  21        130.26        130.94         1.09 o                         
   3   6  21          8.38         10.49         0.50 o                         
   4   6  21         68.49         72.14         0.96 o                         
   5   6  21         27.52         29.97         0.70 o                         
   6   6  21          0.59         -0.21         0.32 o                         
   7   6  21          0.14         -0.29         0.37 o                         
   8   6  21          2.07          2.13         0.46 o                         
   9   6  21          0.23         -0.13         0.44 o                         
  10   6  21          2.83          2.90         0.51 o                         
  11   6  21          1.80          1.17         0.52 o                         
   1   7  21         14.00         13.71         0.50 o                         
   2   7  21         13.87         13.45         0.53 o                         
   3   7  21          6.62          6.98         0.46 o                         
   4   7  21         68.31         69.83         0.96 o                         
   5   7  21          0.00         -0.37         0.37 o                         
   6   7  21         37.07         38.99         0.95 o                         
   7   7  21         12.07         11.98         0.63 o                         
   8   7  21         13.51         14.00         0.70 o                         
   9   7  21          1.54          1.48         0.52 o                         
  10   7  21          0.17         -0.48         0.48 o                         
  11   7  21          2.20          2.53         0.58 o                         
   0   8  21         52.31         53.72         1.22 o                         
   1   8  21          2.70          2.27         0.40 o                         
   2   8  21         73.75         74.90         1.00 o                         
   3   8  21         16.62         17.60         0.67 o                         
   4   8  21         46.67         46.57         0.92 o                         
   5   8  21          9.21         10.40         0.61 o                         
   6   8  21          5.25          5.21         0.56 o                         
   7   8  21          0.00         -0.43         0.43 o                         
   8   8  21          7.03          7.13         0.62 o                         
   9   8  21          0.06          0.00         0.50 o                         
  10   8  21         11.23         10.90         0.97 o                         
   1   9  21          2.75          2.30         0.44 o                         
   2   9  21         10.70         11.38         0.59 o                         
   3   9  21         50.66         52.11         1.23 o                         
   4   9  21         11.75         12.96         0.65 o                         
   5   9  21          2.58          2.45         0.50 o                         
   6   9  21          0.47          0.30         0.47 o                         
   7   9  21          8.16          7.69         0.63 o                         
   8   9  21         15.96         17.15         0.83 o                         
   9   9  21          7.03          4.52         0.59 o                         
   0  10  21          0.08         -0.33         0.58 o                         
   1  10  21          3.24          3.10         0.52 o                         
   2  10  21          7.02          6.44         0.58 o                         
   3  10  21          2.63          2.20         0.48 o                         
   4  10  21          1.43          0.53         0.47 o                         
   5  10  21          3.83          3.48         0.54 o                         
   6  10  21          4.18          3.95         0.58 o                         
   7  10  21          0.37          0.24         0.51 o                         
   1  11  21          3.97          2.99         0.56 o                         
   2  11  21         15.52         16.46         0.81 o                         
   3  11  21          0.00         -0.47         0.47 o                         
   4  11  21         18.46         17.17         0.79 o                         
   5  11  21          6.37          6.72         0.66 o                         
   0  12  21         39.32         37.96         1.48 o                         
   1  12  21         10.69         10.00         0.75 o                         
   0   0  22        177.86        174.48         2.17 o                         
   1   0  22          0.55          0.62         0.39 o                         
   2   0  22          5.48          4.87         0.46 o                         
   3   0  22         73.62         74.52         1.11 o                         
   4   0  22          8.88          9.83         0.63 o                         
   5   0  22         63.73         62.24         1.47 o                         
   6   0  22        232.27        229.00         3.21 o                         
   7   0  22         60.41         65.66         1.54 o                         
   8   0  22          0.06         -0.57         0.57 o                         
   9   0  22         10.92         11.09         0.91 o                         
  10   0  22        108.38        108.52         2.06 o                         
  11   0  22         11.90         12.62         1.09 o                         
  12   0  22          9.50          6.06         0.89 o                         
  13   0  22          0.25          0.98         0.77 o                         
   1   1  22         44.39         49.05         0.65 o                         
   2   1  22         15.20         18.10         0.53 o                         
   3   1  22        164.08        164.47         1.38 o                         
   4   1  22          0.43         -0.07         0.29 o                         
   5   1  22          6.14          6.16         0.41 o                         
   6   1  22          7.07          6.51         0.48 o                         
   7   1  22         13.93         15.98         0.65 o                         
   8   1  22          1.16          0.96         0.40 o                         
   9   1  22          2.83          2.49         0.46 o                         
  10   1  22         18.89         17.96         0.79 o                         
  11   1  22          4.46          3.40         0.63 o                         
  12   1  22         13.67         15.16         0.81 o                         
  13   1  22          5.21          3.92         0.64 o                         
   0   2  22         21.66         24.58         0.74 o                         
   1   2  22         25.59         26.68         0.56 o                         
   2   2  22        145.19        142.08         0.96 o                         
   3   2  22         34.66         37.37         0.66 o                         
   4   2  22         78.25         78.54         0.86 o                         
   5   2  22          2.24          2.02         0.34 o                         
   6   2  22         34.97         33.83         0.78 o                         
   7   2  22          4.22          3.94         0.45 o                         
   8   2  22          6.45          6.78         0.53 o                         
   9   2  22          2.40          1.87         0.44 o                         
  10   2  22         14.48         14.99         0.73 o                         
  11   2  22         38.84         40.57         1.05 o                         
  12   2  22          0.20         -0.04         0.52 o                         
   1   3  22         13.84         14.07         0.45 o                         
   2   3  22         53.61         54.96         0.69 o                         
   3   3  22         22.90         24.88         0.57 o                         
   4   3  22          5.23          4.91         0.42 o                         
   5   3  22          8.34          9.40         0.42 o                         
   6   3  22         15.74         16.83         0.57 o                         
   7   3  22         15.48         18.20         0.62 o                         
   8   3  22         12.94         11.75         0.57 o                         
   9   3  22          7.22          7.38         0.56 o                         
  10   3  22          8.29          7.71         0.58 o                         
  11   3  22          6.69          4.77         0.58 o                         
  12   3  22          4.86          4.24         0.58 o                         
   0   4  22         94.89         91.42         1.32 o                         
   1   4  22         17.74         18.10         0.55 o                         
   2   4  22          0.96          0.61         0.31 o                         
   3   4  22          0.25          0.22         0.30 o                         
   4   4  22         11.32         12.07         0.48 o                         
   5   4  22          7.15          6.36         0.38 o                         
   6   4  22        102.33        102.51         1.17 o                         
   7   4  22         18.93         17.49         0.62 o                         
   8   4  22         30.07         33.35         0.80 o                         
   9   4  22          0.55          0.27         0.44 o                         
  10   4  22         18.02         19.35         0.83 o                         
  11   4  22          1.84          1.40         0.48 o                         
  12   4  22          0.01          0.11         0.48 o                         
   1   5  22         73.48         74.57         0.84 o                         
   2   5  22         65.32         65.24         0.94 o                         
   3   5  22          7.32          6.95         0.45 o                         
   4   5  22          3.96          4.13         0.39 o                         
   5   5  22          6.11          7.06         0.44 o                         
   6   5  22         17.24         18.10         0.54 o                         
   7   5  22          1.87          1.52         0.38 o                         
   8   5  22         20.30         22.31         0.75 o                         
   9   5  22          0.11          0.07         0.44 o                         
  10   5  22          5.19          4.03         0.53 o                         
  11   5  22         21.86         22.28         0.82 o                         
   0   6  22          3.19          1.81         0.50 o                         
   1   6  22         66.58         68.94         0.89 o                         
   2   6  22          0.04         -0.33         0.33 o                         
   3   6  22         69.40         71.45         0.93 o                         
   4   6  22          1.15          1.27         0.36 o                         
   5   6  22          4.17          5.11         0.44 o                         
   6   6  22          0.00          0.19         0.38 o                         
   7   6  22          2.00          1.84         0.47 o                         
   8   6  22          0.83          1.15         0.45 o                         
   9   6  22          0.40          0.75         0.45 o                         
  10   6  22          0.01         -0.23         0.49 o                         
  11   6  22          5.14          4.49         0.60 o                         
   1   7  22          1.03          1.07         0.37 o                         
   2   7  22          4.73          3.42         0.40 o                         
   3   7  22          1.24          0.99         0.37 o                         
   4   7  22          5.60          5.23         0.47 o                         
   5   7  22         17.31         17.70         0.66 o                         
   6   7  22          0.52          0.71         0.44 o                         
   7   7  22          2.96          2.24         0.48 o                         
   8   7  22         18.38         20.69         0.79 o                         
   9   7  22         13.99         15.22         0.74 o                         
  10   7  22          2.88          2.43         0.57 o                         
   0   8  22         20.12         21.75         0.98 o                         
   1   8  22          8.45          7.21         0.51 o                         
   2   8  22          7.78          7.39         0.51 o                         
   3   8  22         79.81         79.09         1.10 o                         
   4   8  22         63.68         64.80         1.14 o                         
   5   8  22         42.15         46.97         1.04 o                         
   6   8  22          0.27          0.03         0.44 o                         
   7   8  22          4.70          4.56         0.56 o                         
   8   8  22         10.83         10.54         0.65 o                         
   9   8  22          9.13          9.29         0.69 o                         
   1   9  22          7.84          6.38         0.59 o                         
   2   9  22         18.59         18.18         0.88 o                         
   3   9  22         20.76         22.53         0.80 o                         
   4   9  22         17.69         17.29         0.75 o                         
   5   9  22          0.02          0.29         0.47 o                         
   6   9  22          0.09          0.88         0.50 o                         
   7   9  22          0.00          0.21         0.48 o                         
   8   9  22          5.83          4.64         0.62 o                         
   0  10  22          3.42          3.30         0.75 o                         
   1  10  22          4.85          4.64         0.54 o                         
   2  10  22          3.39          3.00         0.50 o                         
   3  10  22          0.03          0.09         0.44 o                         
   4  10  22          2.10          1.31         0.50 o                         
   5  10  22         10.60         11.02         0.71 o                         
   6  10  22          1.91          1.70         0.59 o                         
   1  11  22          0.28         -0.46         0.46 o                         
   2  11  22          0.13         -0.17         0.48 o                         
   3  11  22          3.68          3.29         0.59 o                         
   4  11  22          1.86          0.01         1.18 o                         
   1   1  23          0.00          0.28         0.28 o                         
   2   1  23        207.61        201.39         1.48 o                         
   3   1  23         11.24         13.04         0.47 o                         
   4   1  23          0.42         -0.18         0.29 o                         
   5   1  23          0.51          0.86         0.36 o                         
   6   1  23         15.54         16.53         0.64 o                         
   7   1  23          8.65          9.67         0.57 o                         
   8   1  23          9.44          9.29         0.62 o                         
   9   1  23         15.65         17.90         0.80 o                         
  10   1  23          3.56          2.94         0.57 o                         
  11   1  23         11.88         12.16         0.74 o                         
  12   1  23          9.42          8.59         0.73 o                         
   0   2  23         36.64         37.00         0.87 o                         
   1   2  23          9.17          8.92         0.42 o                         
   2   2  23         79.34         79.18         0.82 o                         
   3   2  23         30.76         31.60         0.62 o                         
   4   2  23         68.65         70.07         1.03 o                         
   5   2  23          9.45         10.00         0.47 o                         
   6   2  23          1.04          0.26         0.37 o                         
   7   2  23          0.83         -0.09         0.40 o                         
   8   2  23          1.36          0.83         0.46 o                         
   9   2  23         10.59         11.55         0.69 o                         
  10   2  23          5.49          4.86         0.55 o                         
  11   2  23          2.65          2.44         0.56 o                         
  12   2  23         19.26         20.74         0.90 o                         
   1   3  23          0.92          0.60         0.31 o                         
   2   3  23          0.67         -0.03         0.33 o                         
   3   3  23          0.04          0.30         0.32 o                         
   4   3  23         18.48         21.17         0.55 o                         
   5   3  23         20.90         21.88         0.57 o                         
   6   3  23          0.60         -0.19         0.33 o                         
   7   3  23          5.27          4.84         0.45 o                         
   8   3  23         17.27         20.42         0.74 o                         
   9   3  23         10.64         12.76         0.65 o                         
  10   3  23          7.38          5.80         0.58 o                         
  11   3  23          4.96          4.61         0.57 o                         
  12   3  23         46.05         46.52         3.88 o                         
   0   4  23         86.00         85.61         1.29 o                         
   1   4  23         14.43         13.55         0.54 o                         
   2   4  23         16.72         17.76         0.57 o                         
   3   4  23          6.82          6.08         0.43 o                         
   4   4  23         10.42         11.74         0.50 o                         
   5   4  23         22.64         24.09         0.61 o                         
   6   4  23         38.30         38.37         0.74 o                         
   7   4  23         12.37         13.02         0.56 o                         
   8   4  23          0.66          0.00         0.41 o                         
   9   4  23          2.28          1.99         0.48 o                         
  10   4  23          5.69          5.46         0.58 o                         
  11   4  23          7.46          9.09         0.69 o                         
   1   5  23        101.72        107.69         1.12 o                         
   2   5  23         57.05         57.64         0.89 o                         
   3   5  23         39.18         43.13         0.77 o                         
   4   5  23          6.41          5.25         0.45 o                         
   5   5  23         10.12         10.74         0.52 o                         
   6   5  23         20.79         21.02         0.63 o                         
   7   5  23         22.82         25.49         0.75 o                         
   8   5  23          9.10          8.28         0.52 o                         
   9   5  23          0.01         -0.31         0.44 o                         
  10   5  23          2.03          1.11         0.51 o                         
  11   5  23          0.07          0.25         0.53 o                         
   0   6  23         21.69         24.54         1.01 o                         
   1   6  23          2.58          2.36         0.40 o                         
   2   6  23          0.67          1.03         0.38 o                         
   3   6  23          6.76          6.31         0.49 o                         
   4   6  23          9.25         10.76         0.55 o                         
   5   6  23          0.99          1.17         0.40 o                         
   6   6  23          1.50          1.62         0.44 o                         
   7   6  23          1.26          0.99         0.43 o                         
   8   6  23          1.23          0.81         0.44 o                         
   9   6  23          7.22          8.09         0.63 o                         
  10   6  23          5.38          5.49         0.62 o                         
   1   7  23         25.77         28.41         0.77 o                         
   2   7  23         45.69         43.94         0.93 o                         
   3   7  23          2.34          2.21         0.44 o                         
   4   7  23         48.23         48.61         0.98 o                         
   5   7  23         44.76         42.97         0.95 o                         
   6   7  23          0.06         -0.03         0.44 o                         
   7   7  23         42.98         42.32         1.00 o                         
   8   7  23         14.04         15.62         0.69 o                         
   9   7  23          2.03          1.00         0.51 o                         
   0   8  23         10.75          9.01         0.86 o                         
   1   8  23          0.66          0.32         0.44 o                         
   2   8  23          7.08          6.65         0.57 o                         
   3   8  23          0.85         -0.08         0.44 o                         
   4   8  23         16.74         16.02         0.71 o                         
   5   8  23          0.23         -0.21         0.47 o                         
   6   8  23          5.03          4.13         0.59 o                         
   7   8  23          3.67          3.03         0.52 o                         
   8   8  23          0.06          0.54         0.50 o                         
   1   9  23         61.87         61.97         1.11 o                         
   2   9  23         12.85         13.09         0.77 o                         
   3   9  23         17.29         18.47         0.76 o                         
   4   9  23          0.23          0.66         0.50 o                         
   5   9  23          4.89          4.48         0.64 o                         
   6   9  23          0.00         -0.07         0.50 o                         
   7   9  23          1.32          0.96         0.55 o                         
   0  10  23         47.49         47.87         1.61 o                         
   1  10  23          2.07          2.78         0.54 o                         
   2  10  23          6.64          5.50         0.61 o                         
   3  10  23          1.60          2.10         0.54 o                         
   4  10  23          2.83          3.20         0.59 o                         
   5  10  23          0.11         -0.22         0.69 o                         
   0   0  24          6.13          6.79         1.06 o                         
   1   0  24         14.44         16.12         0.79 o                         
   2   0  24          0.01          0.79         0.49 o                         
   3   0  24         93.81         92.23         1.42 o                         
   4   0  24         10.19          9.13         0.68 o                         
   5   0  24         36.56         37.80         1.51 o                         
   6   0  24         85.63         81.46         1.69 o                         
   7   0  24         10.28         10.45         0.92 o                         
   8   0  24         37.58         40.21         1.56 o                         
   9   0  24         36.97         36.06         1.47 o                         
  10   0  24          7.78          6.78         0.90 o                         
  11   0  24         23.51         24.89         1.33 o                         
   1   1  24          1.51          1.52         0.35 o                         
   2   1  24          0.50          0.05         0.33 o                         
   3   1  24         10.66         11.21         0.49 o                         
   4   1  24          4.22          4.08         0.42 o                         
   5   1  24         30.01         31.06         0.75 o                         
   6   1  24         12.38         13.13         0.58 o                         
   7   1  24          0.11         -0.25         0.43 o                         
   8   1  24         41.25         45.03         1.13 o                         
   9   1  24         18.84         22.21         0.88 o                         
  10   1  24          0.80         -0.53         0.53 o                         
  11   1  24          7.35          6.32         0.66 o                         
   0   2  24        301.40        301.59         3.31 o                         
   1   2  24         14.57         14.81         0.50 o                         
   2   2  24         12.73         12.79         0.54 o                         
   3   2  24          0.15         -0.32         0.32 o                         
   4   2  24         64.98         66.39         0.87 o                         
   5   2  24         24.19         27.28         0.70 o                         
   6   2  24          0.00         -0.21         0.37 o                         
   7   2  24          0.60          0.72         0.44 o                         
   8   2  24          3.99          2.93         0.53 o                         
   9   2  24          3.26          5.55         0.61 o                         
  10   2  24          0.81          0.91         0.55 o                         
  11   2  24          1.44          1.14         0.57 o                         
   1   3  24        174.23        173.41         1.26 o                         
   2   3  24         24.73         25.02         0.69 o                         
   3   3  24          2.03          1.53         0.38 o                         
   4   3  24          0.33          0.14         0.34 o                         
   5   3  24          0.16          0.00         0.34 o                         
   6   3  24          0.99          0.53         0.36 o                         
   7   3  24          0.23          0.25         0.40 o                         
   8   3  24          2.85          3.87         0.50 o                         
   9   3  24          0.67          0.81         0.46 o                         
  10   3  24          0.87          0.76         0.54 o                         
  11   3  24         12.11         11.78         0.75 o                         
   0   4  24         46.40         45.58         1.10 o                         
   1   4  24          0.03          0.04         0.35 o                         
   2   4  24         29.73         30.53         0.77 o                         
   3   4  24          5.49          4.70         0.45 o                         
   4   4  24          1.20          1.25         0.38 o                         
   5   4  24         24.75         26.29         0.69 o                         
   6   4  24         19.33         20.41         0.67 o                         
   7   4  24          0.58          0.28         0.37 o                         
   8   4  24          0.67          0.80         0.42 o                         
   9   4  24          5.00          5.23         0.54 o                         
  10   4  24          3.77          3.42         0.57 o                         
   1   5  24         29.33         33.53         0.75 o                         
   2   5  24         12.58         14.78         0.65 o                         
   3   5  24         22.82         21.29         0.67 o                         
   4   5  24         10.82          9.98         0.55 o                         
   5   5  24         10.76         10.18         0.57 o                         
   6   5  24          5.46          5.26         0.50 o                         
   7   5  24          1.31          0.94         0.40 o                         
   8   5  24          9.30          8.95         0.57 o                         
   9   5  24          3.31          2.79         0.51 o                         
  10   5  24          0.12         -0.20         0.49 o                         
   0   6  24          3.91          3.24         0.60 o                         
   1   6  24         18.85         18.27         0.61 o                         
   2   6  24          5.23          4.95         0.48 o                         
   3   6  24          2.35          2.06         0.45 o                         
   4   6  24          6.57          6.64         0.55 o                         
   5   6  24          2.93          2.83         0.45 o                         
   6   6  24          2.99          2.55         0.48 o                         
   7   6  24         28.24         27.19         0.81 o                         
   8   6  24         15.00         14.59         0.66 o                         
   9   6  24          2.24          2.37         0.54 o                         
   1   7  24          0.49          0.85         0.41 o                         
   2   7  24         10.13         11.42         0.60 o                         
   3   7  24          8.07          6.70         0.55 o                         
   4   7  24          2.86          2.33         0.46 o                         
   5   7  24          1.12          0.72         0.51 o                         
   6   7  24          6.16          7.18         0.62 o                         
   7   7  24          5.72          6.08         0.59 o                         
   8   7  24          0.24         -0.24         0.49 o                         
   0   8  24          2.13          2.16         0.69 o                         
   1   8  24         10.63          9.38         0.62 o                         
   2   8  24          1.28          0.67         0.46 o                         
   3   8  24          1.55          1.28         0.48 o                         
   4   8  24          3.80          3.09         0.60 o                         
   5   8  24         14.36         16.85         0.76 o                         
   6   8  24         10.22         11.99         0.80 o                         
   7   8  24          0.29         -0.37         0.51 o                         
   1   9  24         49.17         50.78         1.16 o                         
   2   9  24         25.52         26.93         0.93 o                         
   3   9  24         29.54         32.82         1.03 o                         
   4   9  24          0.11         -0.01         0.51 o                         
   5   9  24          0.05         -0.49         0.49 o                         
   0  10  24         64.26         62.77         1.74 o                         
   1  10  24          8.76          7.69         0.69 o                         
   2  10  24          7.44          5.56         0.67 o                         
   1   1  25          3.42          2.79         0.41 o                         
   2   1  25          2.87          2.80         0.41 o                         
   3   1  25         43.16         44.59         0.78 o                         
   4   1  25         13.52         13.17         0.55 o                         
   5   1  25         20.23         20.92         0.70 o                         
   6   1  25          8.95          7.99         0.61 o                         
   7   1  25          0.91          1.11         0.45 o                         
   8   1  25         18.37         20.27         0.82 o                         
   9   1  25         18.47         17.43         0.78 o                         
  10   1  25          4.99          3.47         0.61 o                         
   0   2  25         57.63         62.61         1.28 o                         
   1   2  25          0.16         -0.37         0.37 o                         
   2   2  25         33.74         35.76         0.82 o                         
   3   2  25          0.24          0.55         0.38 o                         
   4   2  25          1.25          0.96         0.39 o                         
   5   2  25          0.86          0.31         0.39 o                         
   6   2  25          1.82          1.58         0.47 o                         
   7   2  25          1.39          1.09         0.46 o                         
   8   2  25          1.04          1.45         0.49 o                         
   9   2  25          1.95          1.96         0.53 o                         
  10   2  25          6.51          7.16         0.69 o                         
   1   3  25        155.17        156.56         1.34 o                         
   2   3  25          1.17          0.92         0.40 o                         
   3   3  25         16.99         18.27         0.64 o                         
   4   3  25         30.52         29.46         0.76 o                         
   5   3  25          1.54          1.22         0.42 o                         
   6   3  25         12.85         13.60         0.57 o                         
   7   3  25          0.36          1.07         0.43 o                         
   8   3  25          0.70          0.45         0.41 o                         
   9   3  25          2.56          2.86         0.54 o                         
  10   3  25          1.27          1.43         0.58 o                         
   0   4  25        161.46        165.74         1.99 o                         
   1   4  25          2.72          2.45         0.43 o                         
   2   4  25         17.74         20.35         0.69 o                         
   3   4  25          6.85          7.10         0.52 o                         
   4   4  25         11.38         12.62         0.68 o                         
   5   4  25          1.85          1.57         0.46 o                         
   6   4  25          0.11          0.00         0.40 o                         
   7   4  25          0.26          0.01         0.41 o                         
   8   4  25          6.84          7.33         0.51 o                         
   9   4  25          1.53          0.93         0.48 o                         
   1   5  25          2.61          1.44         0.42 o                         
   2   5  25          8.05          8.89         0.60 o                         
   3   5  25         60.78         60.94         1.02 o                         
   4   5  25          6.72          7.01         0.53 o                         
   5   5  25          7.72          5.95         0.52 o                         
   6   5  25          5.54          5.07         0.52 o                         
   7   5  25          9.13         10.33         0.64 o                         
   8   5  25          7.77          8.61         0.57 o                         
   9   5  25          1.95          1.54         0.51 o                         
   0   6  25          3.81          3.61         0.67 o                         
   1   6  25          3.56          3.16         0.48 o                         
   2   6  25          0.16          0.01         0.41 o                         
   3   6  25          4.71          4.88         0.56 o                         
   4   6  25         10.84         10.86         0.63 o                         
   5   6  25          0.59          0.15         0.43 o                         
   6   6  25         10.01         10.93         0.64 o                         
   7   6  25          2.75          2.37         0.52 o                         
   8   6  25          2.04          1.11         0.51 o                         
   1   7  25         25.36         26.66         0.88 o                         
   2   7  25          0.81          0.92         0.49 o                         
   3   7  25          5.59          4.07         0.55 o                         
   4   7  25          7.31          7.09         0.61 o
[truncated: 16,284 more chars]
