# Supplementary material for: Structural investigations into a new polymorph of F4TCNQ: towards enhanced semiconductor properties
Source: Acta Crystallogr C Struct Chem. 2021 Jun 28;77(Pt 7):426–34. doi: 10.1107/S2053229621006252 (PMC8254529; doi:10.1107/S2053229621006252)
Supplement: Supplementary file 3 [file c-77-00426-polymorph_iisup3.hkl]

data_polymorph_ii                                                               
_shelx_title ' p68_um-xprep_a.res in Pnnm'                                      
_shelx_refln_list_code          4                                               
_shelx_F_calc_maximum       59.78                                               
_exptl_crystal_F_000       272.00                                               
_reflns_d_resolution_high  0.4793                                               
                                                                                
loop_                                                                           
 _space_group_symop_operation_xyz                                               
 'x, y, z'                                                                      
 '-x, -y, z'                                                                    
 '-x+1/2, y+1/2, -z+1/2'                                                        
 'x+1/2, -y+1/2, -z+1/2'                                                        
 '-x, -y, -z'                                                                   
 'x, y, -z'                                                                     
 'x-1/2, -y-1/2, z-1/2'                                                         
 '-x-1/2, y-1/2, z-1/2'                                                         
                                                                                
_cell_length_a     7.5140                                                       
_cell_length_b    11.6787                                                       
_cell_length_c     5.9347                                                       
_cell_angle_alpha  90.000                                                       
_cell_angle_beta   90.000                                                       
_cell_angle_gamma  90.000                                                       
                                                                                
_shelx_F_squared_multiplier     1.000                                           
                                                                                
loop_                                                                           
 _refln_index_h                                                                 
 _refln_index_k                                                                 
 _refln_index_l                                                                 
 _refln_F_squared_calc                                                          
 _refln_F_squared_meas                                                          
 _refln_F_squared_sigma                                                         
 _refln_observed_status                                                         
   2   0   0       1725.67       1669.01        16.62 o                         
   4   0   0        305.94        360.86         1.72 o                         
   6   0   0         31.94         41.30         0.44 o                         
   8   0   0          8.97         11.14         0.26 o                         
  10   0   0        291.82        290.85         1.88 o                         
  12   0   0         18.99         19.02         0.57 o                         
  14   0   0          1.40          1.02         0.45 o                         
   1   1   0         49.73         51.95         0.34 o                         
   2   1   0        904.07        962.71         5.20 o                         
   3   1   0        464.41        462.11         1.60 o                         
   4   1   0         24.62         36.58         0.27 o                         
   5   1   0        125.89        129.00         0.57 o                         
   6   1   0        660.25        625.16         1.93 o                         
   7   1   0         19.95         18.53         0.22 o                         
   8   1   0        121.39        113.71         0.60 o                         
   9   1   0          1.60          1.00         0.12 o                         
  10   1   0         16.13         15.60         0.26 o                         
  11   1   0          1.28          1.73         0.15 o                         
  12   1   0          0.60          0.47         0.16 o                         
  13   1   0         72.42         71.71         0.83 o                         
  14   1   0          3.82          3.58         0.46 o                         
  15   1   0          1.50          1.32         0.26 o                         
   0   2   0        261.33        255.36         1.92 o                         
   1   2   0         15.44         14.08         0.22 o                         
   2   2   0        232.84        246.30         1.63 o                         
   3   2   0       1032.98       1156.80         5.78 o                         
   4   2   0        532.84        610.38         1.94 o                         
   5   2   0        135.88        149.65         0.66 o                         
   6   2   0       1268.94       1223.19         3.58 o                         
   7   2   0        867.17        786.20         2.47 o                         
   8   2   0          5.85          4.19         0.15 o                         
   9   2   0          3.67          2.35         0.15 o                         
  10   2   0          4.58          5.54         0.21 o                         
  11   2   0         90.82         88.00         0.75 o                         
  12   2   0          2.40          2.28         0.20 o                         
  13   2   0         33.87         32.16         0.74 o                         
  14   2   0          1.84          1.69         0.26 o                         
  15   2   0          1.44          1.18         0.26 o                         
   1   3   0          6.32          9.11         0.21 o                         
   2   3   0       2098.99       2265.41        34.87 o                         
   3   3   0        251.42        304.04         1.14 o                         
   4   3   0        229.22        212.67         0.86 o                         
   5   3   0        421.75        384.82         1.31 o                         
   6   3   0        295.52        271.44         1.01 o                         
   7   3   0        215.86        174.80         0.82 o                         
   8   3   0        118.21        119.48         0.64 o                         
   9   3   0          3.16          3.26         0.15 o                         
  10   3   0         42.10         40.08         0.45 o                         
  11   3   0          0.03          0.12         0.12 o                         
  12   3   0         98.91         98.22         0.88 o                         
  13   3   0         40.17         41.54         0.65 o                         
  14   3   0         12.47         12.35         0.48 o                         
  15   3   0          0.03         -0.13         0.23 o                         
   0   4   0       1957.49       1954.39        14.83 o                         
   1   4   0       3574.00       3588.25        30.35 o                         
   2   4   0         82.79         66.59         0.45 o                         
   3   4   0        466.47        547.14         1.85 o                         
   4   4   0          0.05          0.02         0.04 o                         
   5   4   0        244.11        255.44         0.95 o                         
   6   4   0         92.37         57.02         0.41 o                         
   7   4   0          0.45          0.16         0.06 o                         
   8   4   0          9.49          9.53         0.20 o                         
   9   4   0         23.35         23.50         0.30 o                         
  10   4   0          5.03          4.74         0.25 o                         
  11   4   0          1.57          1.16         0.15 o                         
  12   4   0         69.35         69.49         0.80 o                         
  13   4   0         68.55         66.21         0.76 o                         
  14   4   0          0.81          0.76         0.22 o                         
  15   4   0          1.32          2.25         0.31 o                         
   1   5   0         41.54         45.97         0.35 o                         
   2   5   0          0.46          0.09         0.04 o                         
   3   5   0       1013.51       1135.43         3.94 o                         
   4   5   0        543.58        562.50         1.79 o                         
   5   5   0          8.02         14.37         0.23 o                         
   6   5   0         17.09         19.51         0.21 o                         
   7   5   0         40.04         37.85         0.46 o                         
   8   5   0         24.65         27.50         0.30 o                         
   9   5   0          9.78         12.02         0.24 o                         
  10   5   0        166.42        158.87         0.94 o                         
  11   5   0         58.49         57.51         0.59 o                         
  12   5   0         38.33         38.43         0.53 o                         
  13   5   0          4.56          4.39         0.28 o                         
  14   5   0         22.94         24.17         0.59 o                         
  15   5   0          5.11          4.81         0.37 o                         
   0   6   0        142.30        139.04         1.04 o                         
   1   6   0         92.44         78.71         0.49 o                         
   2   6   0          2.46          1.43         0.07 o                         
   3   6   0          5.80          5.82         0.13 o                         
   4   6   0        317.32        316.71         1.15 o                         
   5   6   0         49.64         31.87         0.27 o                         
   6   6   0        355.36        346.16         1.55 o                         
   7   6   0         14.49         14.20         0.22 o                         
   8   6   0          1.36          0.69         0.09 o                         
   9   6   0        115.17        116.17         0.73 o                         
  10   6   0        120.23        119.51         1.01 o                         
  11   6   0          5.49          5.49         0.24 o                         
  12   6   0         52.82         53.00         0.65 o                         
  13   6   0          6.71          6.81         0.33 o                         
  14   6   0          6.74          7.48         0.40 o                         
  15   6   0          7.72          7.73         0.52 o                         
   1   7   0         28.45         24.76         0.25 o                         
   2   7   0         28.23         40.02         0.32 o                         
   3   7   0          4.89          3.20         0.14 o                         
   4   7   0       1061.01        899.94         2.64 o                         
   5   7   0          3.72          0.83         0.08 o                         
   6   7   0          4.21          3.32         0.13 o                         
   7   7   0        157.08        157.28         0.77 o                         
   8   7   0         25.34         23.59         0.29 o                         
   9   7   0         63.02         61.54         0.50 o                         
  10   7   0         11.94         12.57         0.30 o                         
  11   7   0          7.34          7.14         0.30 o                         
  12   7   0          2.90          3.08         0.24 o                         
  13   7   0          5.02          5.17         0.33 o                         
  14   7   0         17.00         17.15         0.60 o                         
  15   7   0         15.96         12.86         0.85 o                         
   0   8   0        143.18        147.78         1.03 o                         
   1   8   0        190.84        183.86         0.85 o                         
   2   8   0         43.52         44.24         0.31 o                         
   3   8   0          3.50          2.69         0.10 o                         
   4   8   0        383.72        354.91         1.27 o                         
   5   8   0          8.79          9.91         0.16 o                         
   6   8   0         49.39         46.02         0.38 o                         
   7   8   0          0.03          0.09         0.07 o                         
   8   8   0         34.11         35.04         0.41 o                         
   9   8   0          2.67          3.00         0.16 o                         
  10   8   0         18.99         19.81         0.42 o                         
  11   8   0         11.83         12.06         0.36 o                         
  12   8   0         13.26         13.53         0.41 o                         
  13   8   0          8.54          9.01         0.41 o                         
  14   8   0          2.96          2.30         0.30 o                         
   1   9   0         55.27         48.53         0.37 o                         
   2   9   0       1200.99       1110.35         3.09 o                         
   3   9   0        148.20        130.78         0.65 o                         
   4   9   0         88.86        105.41         0.60 o                         
   5   9   0          5.01          5.18         0.15 o                         
   6   9   0         27.47         32.90         0.33 o                         
   7   9   0        104.97        104.65         0.67 o                         
   8   9   0         39.36         40.54         0.55 o                         
   9   9   0         14.73         14.79         0.31 o                         
  10   9   0          4.78          4.81         0.27 o                         
  11   9   0         24.45         23.25         0.45 o                         
  12   9   0         34.37         33.06         0.59 o                         
  13   9   0         12.00         12.46         0.60 o                         
  14   9   0          9.47         10.06         0.48 o                         
   0  10   0        119.80        111.88         1.14 o                         
   1  10   0          0.10          2.22         0.11 o                         
   2  10   0         24.73         26.34         0.28 o                         
   3  10   0        124.40        121.03         0.68 o                         
   4  10   0          3.55          2.44         0.15 o                         
   5  10   0          9.15          7.63         0.17 o                         
   6  10   0         12.11         12.61         0.20 o                         
   7  10   0          4.84          4.46         0.16 o                         
   8  10   0          9.29          8.99         0.33 o                         
   9  10   0          0.55          0.34         0.14 o                         
  10  10   0          6.52          7.08         0.29 o                         
  11  10   0         44.66         43.87         0.73 o                         
  12  10   0          2.37          2.15         0.28 o                         
  13  10   0          0.09          0.17         0.24 o                         
  14  10   0          9.63          9.19         0.44 o                         
   1  11   0        100.92         79.20         0.62 o                         
   2  11   0        168.89        153.75         0.77 o                         
   3  11   0          3.78          4.39         0.15 o                         
   4  11   0          0.97          0.64         0.10 o                         
   5  11   0          1.84          2.17         0.13 o                         
   6  11   0         45.90         46.90         0.44 o                         
   7  11   0          3.30          3.01         0.15 o                         
   8  11   0        147.48        145.11         0.99 o                         
   9  11   0        197.91        193.52         1.17 o                         
  10  11   0          3.00          3.63         0.23 o                         
  11  11   0         17.58         17.17         0.46 o                         
  12  11   0          0.02         -0.14         0.18 o                         
  13  11   0          1.27          1.03         0.31 o                         
   0  12   0         84.89         86.92         0.88 o                         
   1  12   0        129.43        117.64         0.72 o                         
   2  12   0          6.79          7.27         0.16 o                         
   3  12   0         91.83         88.12         0.61 o                         
   4  12   0        213.71        217.55         1.09 o                         
   5  12   0         16.53         15.89         0.28 o                         
   6  12   0          2.22          2.97         0.16 o                         
   7  12   0          1.40          1.48         0.14 o                         
   8  12   0          4.94          5.50         0.21 o                         
   9  12   0          4.99          5.52         0.25 o                         
  10  12   0          3.68          4.31         0.26 o                         
  11  12   0          0.15          0.09         0.22 o                         
  12  12   0          0.18          0.13         0.22 o                         
  13  12   0          0.75          0.26         0.22 o                         
   1  13   0          1.87          2.39         0.13 o                         
   2  13   0         59.89         59.47         0.52 o                         
   3  13   0         15.41         15.92         0.26 o                         
   4  13   0          1.35          0.91         0.11 o                         
   5  13   0        117.23        125.60         0.84 o                         
   6  13   0          9.57         11.03         0.28 o                         
   7  13   0          0.89          0.67         0.14 o                         
   8  13   0          1.42          1.46         0.15 o                         
   9  13   0          0.07          0.04         0.15 o                         
  10  13   0         10.48         11.60         0.37 o                         
  11  13   0          0.12          0.00         0.18 o                         
  12  13   0          0.05         -0.13         0.21 o                         
  13  13   0          0.12          0.15         0.28 o                         
   0  14   0          0.45          0.22         0.14 o                         
   1  14   0         13.06         13.76         0.26 o                         
   2  14   0        136.62        133.76         0.80 o                         
   3  14   0          4.78          4.67         0.17 o                         
   4  14   0         23.51         21.71         0.34 o                         
   5  14   0          0.55          0.58         0.14 o                         
   6  14   0          0.01         -0.12         0.12 o                         
   7  14   0          0.59          0.43         0.16 o                         
   8  14   0         90.07         89.61         0.93 o                         
   9  14   0         32.81         31.87         0.55 o                         
  10  14   0         16.25         17.21         0.53 o                         
  11  14   0         17.09         17.76         0.50 o                         
  12  14   0          0.84          0.96         0.24 o                         
   1  15   0          4.50          5.06         0.19 o                         
   2  15   0          8.08          9.58         0.24 o                         
   3  15   0         28.89         28.94         0.40 o                         
   4  15   0          0.40          0.23         0.10 o                         
   5  15   0          0.51          0.36         0.12 o                         
   6  15   0         11.74         12.73         0.28 o                         
   7  15   0          1.18          1.26         0.16 o                         
   8  15   0         82.13         81.49         0.83 o                         
   9  15   0          0.49          0.62         0.21 o                         
  10  15   0          1.89          1.36         0.24 o                         
  11  15   0          5.84          6.62         0.38 o                         
  12  15   0          0.55          0.10         0.25 o                         
   0  16   0          5.58          6.48         0.34 o                         
   1  16   0         63.31         61.98         0.57 o                         
   2  16   0        124.92        122.80         0.83 o                         
   3  16   0          1.19          1.20         0.15 o                         
   4  16   0          8.92          9.46         0.29 o                         
   5  16   0         28.93         29.27         0.44 o                         
   6  16   0          0.28          0.12         0.12 o                         
   7  16   0         11.43         11.76         0.38 o                         
   8  16   0          7.38          8.50         0.34 o                         
   9  16   0          2.39          2.38         0.29 o                         
  10  16   0          0.64          0.10         0.21 o                         
  11  16   0          7.41          8.54         0.42 o                         
   1  17   0          9.64         10.44         0.27 o                         
   2  17   0          5.92          6.34         0.29 o                         
   3  17   0          1.98          1.97         0.18 o                         
   4  17   0         23.72         24.56         0.50 o                         
   5  17   0          0.25          0.01         0.15 o                         
   6  17   0          5.02          5.08         0.23 o                         
   7  17   0         12.69         13.17         0.37 o                         
   8  17   0          4.07          4.18         0.29 o                         
   9  17   0         18.82         20.06         0.63 o                         
  10  17   0          0.45          0.39         0.26 o                         
  11  17   0          8.26          8.74         0.51 o                         
   0  18   0          0.97          0.63         0.21 o                         
   1  18   0         10.93         10.44         0.30 o                         
   2  18   0          2.99          3.62         0.25 o                         
   3  18   0          1.06          0.83         0.16 o                         
   4  18   0          2.63          3.75         0.26 o                         
   5  18   0        109.74        107.56         0.96 o                         
   6  18   0          8.57          8.13         0.37 o                         
   7  18   0          0.22          0.48         0.19 o                         
   8  18   0          1.52          1.16         0.25 o                         
   9  18   0          1.25          1.32         0.35 o                         
  10  18   0          0.43          0.11         0.26 o                         
   1  19   0         14.21         14.02         0.40 o                         
   2  19   0         40.56         39.21         0.62 o                         
   3  19   0          4.80          4.96         0.29 o                         
   4  19   0         13.86         14.46         0.44 o                         
   5  19   0          0.41          0.11         0.16 o                         
   6  19   0          0.01          0.25         0.19 o                         
   7  19   0          0.78          0.42         0.25 o                         
   8  19   0          3.25          2.52         0.34 o                         
   9  19   0          0.00         -0.01         0.27 o                         
   0  20   0         30.28         31.21         0.94 o                         
   1  20   0          9.11          9.37         0.40 o                         
   2  20   0         18.02         18.21         0.49 o                         
   3  20   0          0.12          0.12         0.18 o                         
   4  20   0          9.75          9.41         0.40 o                         
   5  20   0          2.96          2.26         0.26 o                         
   6  20   0          0.16          0.13         0.23 o                         
   7  20   0          1.92          2.03         0.29 o                         
   8  20   0          0.29          0.34         0.25 o                         
   1  21   0          0.73          0.57         0.25 o                         
   2  21   0          0.37          0.44         0.19 o                         
   3  21   0          0.96          0.82         0.20 o                         
   4  21   0          5.89          5.69         0.42 o                         
   5  21   0          1.81          1.81         0.28 o                         
   6  21   0          0.23         -0.18         0.25 o                         
   7  21   0          2.28          1.99         0.42 o                         
   0  22   0          0.74          1.13         0.31 o                         
   1  22   0          0.42          0.15         0.22 o                         
   2  22   0          0.95          0.36         0.23 o                         
   3  22   0          2.03          2.06         0.28 o                         
   4  22   0          0.05         -0.00         0.22 o                         
   5  22   0          3.75          3.65         0.40 o                         
   6  22   0          2.58          2.23         0.33 o                         
   1  23   0          0.00         -0.13         0.22 o                         
   2  23   0          0.27         -0.16         0.20 o                         
   3  23   0         11.13         11.84         0.48 o                         
   4  23   0          1.51          1.12         0.30 o                         
   5  23   0          5.45          6.04         0.55 o                         
   0  24   0          1.10          0.97         0.36 o                         
   1  24   0          1.45          1.07         0.29 o                         
   2  24   0          2.23          2.05         0.29 o                         
   1   0   1       2258.13       2259.83        14.18 o                         
   3   0   1        514.28        527.69         1.79 o                         
   5   0   1         13.22         24.44         0.23 o                         
   7   0   1          9.13          6.64         0.15 o                         
   9   0   1        440.54        439.22         1.72 o                         
  11   0   1          8.95          8.61         0.32 o                         
  13   0   1          2.15          2.01         0.23 o                         
  15   0   1          6.95          6.13         0.40 o                         
   0   1   1       3465.44       3322.68        19.09 o                         
   1   1   1         72.94         77.58         0.37 o                         
   2   1   1        477.81        453.00         1.59 o                         
   3   1   1        485.54        504.74         1.24 o                         
   4   1   1          2.29          7.49         0.10 o                         
   5   1   1          0.52          0.19         0.03 o                         
   6   1   1        269.01        276.08         0.77 o                         
   7   1   1         12.46          8.38         0.12 o                         
   8   1   1          2.41          2.69         0.09 o                         
   9   1   1         24.38         24.34         0.22 o                         
  10   1   1         47.56         49.36         0.33 o                         
  11   1   1          3.03          3.16         0.13 o                         
  12   1   1          0.01         -0.09         0.09 o                         
  13   1   1         37.40         35.84         0.41 o                         
  14   1   1          2.11          1.68         0.22 o                         
  15   1   1         15.68         16.90         0.38 o                         
   1   2   1         70.01         68.19         0.38 o                         
   2   2   1        935.45       1054.22         3.65 o                         
   3   2   1        353.46        427.22         1.00 o                         
   4   2   1         53.37         63.57         0.26 o                         
   5   2   1         61.45         62.37         0.28 o                         
   6   2   1        530.56        519.67         1.22 o                         
   7   2   1         52.33         50.98         0.27 o                         
   8   2   1         84.05         88.70         0.39 o                         
   9   2   1         44.83         41.97         0.28 o                         
  10   2   1         13.55         13.39         0.19 o                         
  11   2   1          0.43          0.63         0.09 o                         
  12   2   1          8.35          8.42         0.22 o                         
  13   2   1         27.84         27.41         0.38 o                         
  14   2   1          1.78          2.10         0.20 o                         
  15   2   1          5.02          4.65         0.24 o                         
   0   3   1       1056.95       1151.29         6.73 o                         
   1   3   1        460.14        521.85         1.84 o                         
   2   3   1         14.57          9.70         0.10 o                         
   3   3   1         57.28         51.74         0.24 o                         
   4   3   1        874.74        954.25         2.10 o                         
   5   3   1        125.56        125.85         0.41 o                         
   6   3   1         29.17         40.32         0.23 o                         
   7   3   1        230.28        195.07         0.64 o                         
   8   3   1          0.04          0.01         0.05 o                         
   9   3   1          0.13          0.40         0.06 o                         
  10   3   1         10.76         11.19         0.21 o                         
  11   3   1          8.42          9.06         0.20 o                         
  12   3   1         43.07         40.30         0.39 o                         
  13   3   1         17.33         17.05         0.31 o                         
  14   3   1         12.34         12.57         0.41 o                         
  15   3   1          1.20          1.16         0.18 o                         
   1   4   1          0.42          0.60         0.04 o                         
   2   4   1       1967.09       2102.63         8.13 o                         
   3   4   1        249.29        287.64         0.76 o                         
   4   4   1          7.76          7.40         0.09 o                         
   5   4   1          3.30         11.11         0.12 o                         
   6   4   1         49.38         35.65         0.27 o                         
   7   4   1        143.71        128.88         0.49 o                         
   8   4   1          0.06          0.07         0.05 o                         
   9   4   1         46.77         42.86         0.26 o                         
  10   4   1         28.34         27.93         0.29 o                         
  11   4   1          2.87          3.24         0.14 o                         
  12   4   1         97.33         92.48         0.68 o                         
  13   4   1         26.01         25.39         0.36 o                         
  14   4   1          0.13         -0.12         0.15 o                         
  15   4   1          0.93          1.09         0.27 o                         
   0   5   1       1399.56       1460.46         6.79 o                         
   1   5   1       1921.31       1941.21         6.50 o                         
   2   5   1         10.56         10.20         0.11 o                         
   3   5   1        332.91        312.03         0.79 o                         
   4   5   1          0.50          0.08         0.03 o                         
   5   5   1         81.68         70.39         0.31 o                         
   6   5   1         35.07         29.87         0.21 o                         
   7   5   1         32.92         27.37         0.21 o                         
   8   5   1         75.05         73.88         0.36 o                         
   9   5   1         68.11         64.90         0.37 o                         
  10   5   1         62.49         60.17         0.42 o                         
  11   5   1        133.10        128.60         0.65 o                         
  12   5   1         11.49         11.85         0.26 o                         
  13   5   1          1.88          1.75         0.17 o                         
  14   5   1          0.03         -0.10         0.14 o                         
  15   5   1          6.62          5.99         0.28 o                         
   1   6   1        157.62        172.86         0.53 o                         
   2   6   1         94.64        107.20         0.39 o                         
   3   6   1        114.93        106.13         0.38 o                         
   4   6   1         93.48         91.31         0.34 o                         
   5   6   1          6.01          5.03         0.11 o                         
   6   6   1         30.81         21.28         0.18 o                         
   7   6   1         10.21         12.91         0.14 o                         
   8   6   1         20.33         20.07         0.20 o                         
   9   6   1        109.51        110.83         0.50 o                         
  10   6   1        106.17        106.53         0.58 o                         
  11   6   1         25.32         24.65         0.29 o                         
  12   6   1         15.38         15.71         0.28 o                         
  13   6   1          0.00         -0.12         0.12 o                         
  14   6   1          6.77          7.23         0.29 o                         
  15   6   1          1.80          1.50         0.21 o                         
   0   7   1          2.72          2.68         0.11 o                         
   1   7   1        127.46        121.91         0.44 o                         
   2   7   1        186.18        213.98         0.61 o                         
   3   7   1         37.70         33.11         0.19 o                         
   4   7   1       1110.68       1157.03         2.32 o                         
   5   7   1        796.97        690.26         1.55 o                         
   6   7   1        244.24        199.72         0.65 o                         
   7   7   1          0.00         -0.01         0.05 o                         
   8   7   1          5.27          3.92         0.11 o                         
   9   7   1          0.25          0.17         0.07 o                         
  10   7   1         15.53         16.07         0.21 o                         
  11   7   1          6.75          7.47         0.20 o                         
  12   7   1          8.11          7.63         0.22 o                         
  13   7   1         25.18         24.07         0.39 o                         
  14   7   1         18.74         18.67         0.40 o                         
   1   8   1        197.07        193.89         0.61 o                         
   2   8   1        312.10        313.45         0.83 o                         
   3   8   1          5.45          8.77         0.11 o                         
   4   8   1        146.88        127.45         0.44 o                         
   5   8   1          6.38          5.09         0.10 o                         
   6   8   1          1.84          2.82         0.08 o                         
   7   8   1         25.02         24.12         0.20 o                         
   8   8   1          6.79          7.01         0.14 o                         
   9   8   1         22.59         22.08         0.22 o                         
  10   8   1         27.63         28.26         0.29 o                         
  11   8   1          1.88          2.02         0.14 o                         
  12   8   1          9.91         10.43         0.27 o                         
  13   8   1          1.98          2.57         0.22 o                         
  14   8   1          1.18          1.04         0.19 o                         
   0   9   1         95.64         94.37         0.60 o                         
   1   9   1         17.80         26.05         0.24 o                         
   2   9   1        920.54        871.69         1.89 o                         
   3   9   1        324.80        303.08         0.88 o                         
   4   9   1          9.09         10.75         0.12 o                         
   5   9   1          2.90          2.27         0.08 o                         
   6   9   1        116.21        113.32         0.45 o                         
   7   9   1         75.82         73.74         0.36 o                         
   8   9   1         23.65         26.36         0.24 o                         
   9   9   1          0.82          0.90         0.09 o                         
  10   9   1         21.12         22.11         0.31 o                         
  11   9   1         11.20         11.83         0.25 o                         
  12   9   1         51.25         53.64         0.54 o                         
  13   9   1          0.17          0.12         0.18 o                         
  14   9   1          0.00         -0.01         0.17 o                         
   1  10   1         12.85         15.39         0.17 o                         
   2  10   1        190.12        163.99         0.61 o                         
   3  10   1        100.88         84.54         0.38 o                         
   4  10   1        121.21        111.08         0.44 o                         
   5  10   1         48.54         45.82         0.26 o                         
   6  10   1          7.46          6.32         0.11 o                         
   7  10   1          0.42          0.08         0.06 o                         
   8  10   1        167.98        161.50         0.70 o                         
   9  10   1         28.65         29.83         0.32 o                         
  10  10   1          5.53          5.65         0.18 o                         
  11  10   1         41.19         39.63         0.40 o                         
  12  10   1          5.08          5.31         0.26 o                         
  13  10   1          4.69          5.42         0.25 o                         
  14  10   1         10.33         11.52         0.35 o                         
   0  11   1        468.19        422.47         1.80 o                         
   1  11   1         12.46         10.98         0.15 o                         
   2  11   1         14.08          9.48         0.14 o                         
   3  11   1         92.19         96.25         0.43 o                         
   4  11   1          3.80          3.33         0.10 o                         
   5  11   1        175.87        165.98         0.59 o                         
   6  11   1          2.26          1.89         0.08 o                         
   7  11   1          1.58          1.43         0.10 o                         
   8  11   1         97.62         97.25         0.54 o                         
   9  11   1         21.32         21.85         0.29 o                         
  10  11   1          3.16          3.50         0.17 o                         
  11  11   1          6.16          6.28         0.22 o                         
  12  11   1          0.71          0.74         0.17 o                         
  13  11   1          0.85          0.59         0.16 o                         
   1  12   1         11.35         10.03         0.16 o                         
   2  12   1        119.60        107.64         0.45 o                         
   3  12   1         28.54         23.97         0.23 o                         
   4  12   1         16.74         16.69         0.19 o                         
   5  12   1         47.74         46.07         0.30 o                         
   6  12   1         48.11         48.09         0.32 o                         
   7  12   1          9.51          9.34         0.16 o                         
   8  12   1        137.36        135.73         0.63 o                         
   9  12   1          0.76          1.11         0.12 o                         
  10  12   1         19.02         19.86         0.32 o                         
  11  12   1          0.72          0.62         0.14 o                         
  12  12   1          0.80          0.75         0.17 o                         
  13  12   1         10.18         11.34         0.36 o                         
   0  13   1        145.84        131.39         0.84 o                         
   1  13   1         20.40         20.66         0.22 o                         
   2  13   1         32.42         31.27         0.23 o                         
   3  13   1          1.03          1.47         0.08 o                         
   4  13   1         31.84         33.16         0.25 o                         
   5  13   1          6.26          7.10         0.15 o                         
   6  13   1          2.06          2.45         0.11 o                         
   7  13   1         21.59         21.66         0.26 o                         
   8  13   1          0.42          0.19         0.09 o                         
   9  13   1         22.71         23.18         0.31 o                         
  10  13   1          7.47          7.63         0.23 o                         
  11  13   1         35.36         35.85         0.56 o                         
  12  13   1          2.22          2.76         0.21 o                         
  13  13   1          3.87          3.76         0.26 o                         
   1  14   1         76.69         75.96         0.43 o                         
   2  14   1         16.04         15.15         0.18 o                         
   3  14   1         46.70         43.23         0.30 o                         
   4  14   1          0.07         -0.06         0.06 o                         
   5  14   1         69.62         68.21         0.44 o                         
   6  14   1          0.95          0.93         0.09 o                         
   7  14   1         28.05         28.40         0.29 o                         
   8  14   1         26.35         25.84         0.33 o                         
   9  14   1         61.91         61.37         0.58 o                         
  10  14   1          1.94          1.67         0.16 o                         
  11  14   1          2.28          2.02         0.19 o                         
  12  14   1          9.63          9.79         0.35 o                         
   0  15   1        100.28         95.53         0.69 o                         
   1  15   1         11.52         12.79         0.19 o                         
   2  15   1          0.25          0.14         0.07 o                         
   3  15   1          5.26          5.14         0.14 o                         
   4  15   1         35.32         34.10         0.30 o                         
   5  15   1          0.06          0.07         0.07 o                         
   6  15   1         25.04         25.40         0.27 o                         
   7  15   1          1.72          1.96         0.14 o                         
   8  15   1         11.34         12.34         0.31 o                         
   9  15   1          1.03          1.01         0.14 o                         
  10  15   1         14.09         16.17         0.35 o                         
  11  15   1         18.93         19.00         0.54 o                         
  12  15   1          5.16          4.91         0.26 o                         
   1  16   1          5.59          6.10         0.17 o                         
   2  16   1        221.29        212.99         1.05 o                         
   3  16   1         53.79         53.74         0.41 o                         
   4  16   1          2.79          3.20         0.13 o                         
   5  16   1          0.90          1.09         0.11 o                         
   6  16   1          7.08          7.12         0.19 o                         
   7  16   1         27.22         26.86         0.39 o                         
   8  16   1         33.88         32.98         0.38 o                         
   9  16   1          9.66          9.53         0.28 o                         
  10  16   1         16.08         15.71         0.37 o                         
  11  16   1         17.17         17.06         0.44 o                         
   0  17   1          9.79          9.13         0.29 o                         
   1  17   1          0.88          0.95         0.10 o                         
   2  17   1         21.03         21.37         0.32 o                         
   3  17   1          4.00          4.31         0.18 o                         
   4  17   1          3.03          2.75         0.17 o                         
   5  17   1          0.05          0.00         0.09 o                         
   6  17   1          0.00         -0.09         0.09 o                         
   7  17   1         17.88         18.97         0.35 o                         
   8  17   1          0.05          0.15         0.13 o                         
   9  17   1          0.75          0.58         0.21 o                         
  10  17   1          8.45          8.28         0.31 o                         
  11  17   1          2.25          2.02         0.22 o                         
   1  18   1          0.10         -0.07         0.09 o                         
   2  18   1          9.31         10.18         0.23 o                         
   3  18   1          4.15          4.55         0.18 o                         
   4  18   1        180.04        178.35         0.96 o                         
   5  18   1         10.85         11.41         0.27 o                         
   6  18   1         11.90         12.06         0.26 o                         
   7  18   1         10.45         10.45         0.29 o                         
   8  18   1         10.83         11.78         0.30 o                         
   9  18   1          0.93          0.68         0.18 o                         
  10  18   1          0.01         -0.15         0.18 o                         
   0  19   1         74.20         73.24         0.70 o                         
   1  19   1         16.14         16.62         0.27 o                         
   2  19   1          2.38          2.28         0.15 o                         
   3  19   1          2.33          2.31         0.17 o                         
   4  19   1          9.14          9.40         0.26 o                         
   5  19   1          1.14          0.93         0.15 o                         
   6  19   1          9.73          9.91         0.29 o                         
   7  19   1          3.69          4.14         0.23 o                         
   8  19   1          0.02          0.16         0.16 o                         
   9  19   1         14.28         14.77         0.47 o                         
   1  20   1          4.85          4.61         0.19 o                         
   2  20   1          8.14          8.50         0.26 o                         
   3  20   1         10.77         10.93         0.28 o                         
   4  20   1          0.74          0.45         0.17 o                         
   5  20   1          1.25          1.34         0.16 o                         
   6  20   1          2.71          2.74         0.21 o                         
   7  20   1         11.74         11.52         0.38 o                         
   8  20   1          0.27          0.15         0.18 o                         
   0  21   1          0.67          0.56         0.18 o                         
   1  21   1         10.66          9.90         0.29 o                         
   2  21   1          2.30          2.20         0.17 o                         
   3  21   1          7.00          7.26         0.27 o                         
   4  21   1          8.70          9.33         0.30 o                         
   5  21   1          0.24         -0.13         0.14 o                         
   6  21   1         37.58         38.40         0.54 o                         
   7  21   1          1.44          0.95         0.20 o                         
   1  22   1          1.20          0.77         0.16 o                         
   2  22   1          2.10          1.96         0.18 o                         
   3  22   1          2.10          2.12         0.22 o                         
   4  22   1          7.72          7.47         0.30 o                         
   5  22   1          0.04         -0.01         0.16 o                         
   6  22   1          0.20          0.18         0.18 o                         
   0  23   1         20.71         20.25         0.64 o                         
   1  23   1         10.45         10.80         0.36 o                         
   2  23   1          0.16          0.09         0.14 o                         
   3  23   1          0.05          0.05         0.16 o                         
   4  23   1          0.32          0.34         0.18 o                         
   1  24   1          1.41          1.20         0.18 o                         
   2  24   1          3.06          2.92         0.23 o                         
   2   0   2       1051.61       1029.37         4.04 o                         
   4   0   2        194.15        215.38         0.85 o                         
   6   0   2         20.53         26.07         0.26 o                         
   8   0   2          8.24          9.63         0.17 o                         
  10   0   2        258.44        254.89         1.82 o                         
  12   0   2         16.56         16.22         0.38 o                         
  14   0   2          1.17          0.75         0.22 o                         
   1   1   2          8.81         15.46         0.12 o                         
   2   1   2        480.26        502.61         1.23 o                         
   3   1   2        298.19        288.15         0.74 o                         
   4   1   2         16.50         22.64         0.14 o                         
   5   1   2         84.18         82.63         0.32 o                         
   6   1   2        517.00        495.65         1.20 o                         
   7   1   2         19.21         18.20         0.21 o                         
   8   1   2         96.48         92.08         0.41 o                         
   9   1   2          0.90          0.61         0.06 o                         
  10   1   2         12.95         13.25         0.23 o                         
  11   1   2          1.01          1.27         0.11 o                         
  12   1   2          0.52          0.71         0.11 o                         
  13   1   2         63.90         62.23         0.52 o                         
  14   1   2          3.51          3.69         0.22 o                         
  15   1   2          1.22          1.29         0.20 o                         
   0   2   2        103.48        118.88         0.59 o                         
   1   2   2         14.28         13.72         0.10 o                         
   2   2   2        122.24        134.87         0.41 o                         
   3   2   2        664.28        729.10         1.56 o                         
   4   2   2        370.02        408.52         0.95 o                         
   5   2   2         84.00         89.08         0.34 o                         
   6   2   2       1021.74        989.20         2.23 o                         
   7   2   2        716.37        665.23         1.57 o                         
   8   2   2          4.84          3.91         0.10 o                         
   9   2   2          3.68          2.78         0.10 o                         
  10   2   2          3.54          4.18         0.14 o                         
  11   2   2         77.30         76.18         0.48 o                         
  12   2   2          1.92          1.72         0.13 o                         
  13   2   2         29.95         28.33         0.39 o                         
  14   2   2          1.69          1.42         0.18 o                         
  15   2   2          1.36          1.18         0.19 o                         
   1   3   2          4.47          5.34         0.07 o                         
   2   3   2       1239.34       1297.39         4.63 o                         
   3   3   2        164.28        187.97         0.56 o                         
   4   3   2        150.38        142.52         0.46 o                         
   5   3   2        308.40        287.77         0.77 o                         
   6   3   2        236.67        221.31         0.66 o                         
   7   3   2        172.68        146.31         0.52 o                         
   8   3   2         91.37         92.73         0.41 o                         
   9   3   2          3.33          3.57         0.11 o                         
  10   3   2         35.82         34.97         0.29 o                         
  11   3   2          0.01         -0.02         0.09 o                         
  12   3   2         89.30         87.75         0.56 o                         
  13   3   2         35.94         36.49         0.42 o                         
  14   3   2         10.80         10.56         0.32 o                         
  15   3   2          0.02         -0.08         0.18 o                         
   0   4   2       1168.06       1184.84         4.70 o                         
   1   4   2       2164.61       2210.25         7.58 o                         
   2   4   2         54.87         42.06         0.20 o                         
   3   4   2        321.92        371.83         0.92 o                         
   4   4   2          0.00         -0.01         0.03 o                         
   5   4   2        175.82        183.27         0.56 o                         
   6   4   2         76.35         53.65         0.28 o                         
   7   4   2          0.23          0.01         0.05 o                         
   8   4   2          8.67          8.92         0.13 o                         
   9   4   2         19.43         19.65         0.20 o                         
  10   4   2          4.40          4.23         0.14 o                         
  11   4   2          1.19          0.98         0.11 o                         
  12   4   2         63.92         63.23         0.49 o                         
  13   4   2         62.05         59.71         0.53 o                         
  14   4   2          0.69          0.64         0.18 o                         
  15   4   2          1.32          1.38         0.19 o                         
   1   5   2         24.80         21.60         0.15 o                         
   2   5   2          0.59          0.12         0.03 o                         
   3   5   2        685.78        748.84         1.62 o                         
   4   5   2        391.73        400.48         0.99 o                         
   5   5   2          5.62          8.84         0.11 o                         
   6   5   2         11.74         13.54         0.15 o                         
   7   5   2         30.83         29.95         0.22 o                         
   8   5   2         22.52         25.15         0.22 o                         
   9   5   2          7.71          9.67         0.16 o                         
  10   5   2        149.50        144.17         0.71 o                         
  11   5   2         53.07         51.65         0.43 o                         
  12   5   2         33.46         34.09         0.37 o                         
  13   5   2          3.99          3.47         0.20 o                         
  14   5   2         20.18         21.19         0.40 o                         
  15   5   2          4.39          3.91         0.25 o                         
   0   6   2         93.85         98.81         0.50 o                         
   1   6   2         65.69         57.86         0.26 o                         
   2   6   2          1.35          1.16         0.05 o                         
   3   6   2          3.48          3.46         0.07 o                         
   4   6   2        233.63        231.36         0.68 o                         
   5   6   2         44.85         33.00         0.21 o                         
   6   6   2        276.84        272.18         0.79 o                         
   7   6   2         13.25         12.63         0.16 o                         
   8   6   2          0.96          0.66         0.07 o                         
   9   6   2        105.78        106.45         0.49 o                         
  10   6   2        105.31        103.97         0.56 o                         
  11   6   2          5.11          5.08         0.17 o                         
  12   6   2         46.14         47.45         0.44 o                         
  13   6   2          5.84          6.53         0.23 o                         
  14   6   2          6.23          6.97         0.30 o                         
   1   7   2         18.40         16.55         0.13 o                         
   2   7   2         23.16         30.76         0.19 o                         
   3   7   2          2.12          1.10         0.05 o                         
   4   7   2        854.67        752.91         1.63 o                         
   5   7   2          2.07          0.49         0.05 o                         
   6   7   2          4.58          3.85         0.10 o                         
   7   7   2        124.95        125.93         0.51 o                         
   8   7   2         21.75         20.78         0.22 o                         
   9   7   2         52.14         50.67         0.37 o                         
  10   7   2         10.53         10.99         0.20 o                         
  11   7   2          6.38          6.08         0.20 o                         
  12   7   2          2.70          2.53         0.19 o                         
  13   7   2          4.77          4.70         0.25 o                         
  14   7   2         15.03         15.78         0.41 o                         
   0   8   2        103.15        104.76         0.57 o                         
   1   8   2        120.88        113.27         0.41 o                         
   2   8   2         37.44         39.31         0.23 o                         
   3   8   2          4.13          3.86         0.09 o                         
   4   8   2        307.05        286.77         0.80 o                         
   5   8   2          6.25          7.55         0.12 o                         
   6   8   2         40.97         38.89         0.26 o                         
   7   8   2          0.04          0.16         0.06 o                         
   8   8   2         30.50         31.32         0.27 o                         
   9   8   2          2.67          3.09         0.12 o                         
  10   8   2         16.27         16.88         0.24 o                         
  11   8   2         11.10         11.49         0.25 o                         
  12   8   2         11.92         11.94         0.29 o                         
  13   8   2          7.90          8.55         0.28 o                         
  14   8   2          2.67          2.48         0.22 o                         
   1   9   2         46.88         42.31         0.24 o                         
   2   9   2        952.81        901.65         2.10 o                         
   3   9   2        128.11        117.94         0.45 o                         
   4   9   2         65.89         75.83         0.35 o                         
   5   9   2          3.69          3.92         0.09 o                         
   6   9   2         23.52         27.46         0.22 o                         
   7   9   2         93.02         92.82         0.43 o                         
   8   9   2         35.23         36.31         0.29 o                         
   9   9   2         13.64         14.42         0.21 o                         
  10   9   2          4.38          4.65         0.15 o                         
  11   9   2         21.61         21.33         0.28 o                         
  12   9   2         30.41         30.82         0.44 o                         
  13   9   2         10.54         10.65         0.38 o                         
  14   9   2          8.27          8.39         0.31 o                         
   0  10   2         95.09         89.36         0.68 o                         
   1  10   2          0.01          0.46         0.05 o                         
   2  10   2         17.99         19.10         0.18 o                         
   3  10   2        109.14        106.03         0.45 o                         
   4  10   2          2.00          1.18         0.06 o                         
   5  10   2          9.54          8.41         0.14 o                         
   6  10   2          9.39         10.17         0.14 o                         
   7  10   2          5.27          4.85         0.12 o                         
   8  10   2          9.03          8.49         0.16 o                         
   9  10   2          0.59          0.39         0.09 o                         
  10  10   2          5.75          5.98         0.19 o                         
  11  10   2         39.48         39.75         0.50 o                         
  12  10   2          1.92          2.25         0.19 o                         
  13  10   2          0.09          0.17         0.15 o                         
  14  10   2          8.58          7.68         0.30 o                         
   1  11   2         87.57         72.08         0.37 o                         
   2  11   2        142.87        131.91         0.54 o                         
   3  11   2          3.66          4.10         0.10 o                         
   4  11   2          0.99          0.79         0.06 o                         
   5  11   2          1.78          1.88         0.09 o                         
   6  11   2         38.02         38.80         0.30 o                         
   7  11   2          3.64          3.76         0.12 o                         
   8  11   2        130.71        130.15         0.68 o                         
   9  11   2        175.29        172.15         0.83 o                         
  10  11   2          2.87          3.31         0.17 o                         
  11  11   2         15.71         15.08         0.32 o                         
  12  11   2          0.01         -0.05         0.13 o                         
  13  11   2          1.08          1.08         0.18 o                         
   0  12   2         66.35         67.77         0.58 o                         
   1  12   2        108.45         99.53         0.50 o                         
   2  12   2          6.69          7.45         0.14 o                         
   3  12   2         76.80         73.44         0.38 o                         
   4  12   2        188.07        188.17         0.66 o                         
   5  12   2         13.43         13.00         0.16 o                         
   6  12   2          2.25          2.35         0.10 o                         
   7  12   2          1.26          1.13         0.10 o                         
   8  12   2          4.37          4.86         0.17 o                         
   9  12   2          4.77          5.44         0.19 o                         
  10  12   2          3.08          3.82         0.18 o                         
  11  12   2          0.14         -0.04         0.12 o                         
  12  12   2          0.18          0.23         0.14 o                         
  13  12   2          0.67          0.73         0.17 o                         
   1  13   2          1.37          1.50         0.09 o                         
   2  13   2         51.03         50.71         0.34 o                         
   3  13   2         12.05         12.40         0.18 o                         
   4  13   2          1.39          1.12         0.09 o                         
   5  13   2        104.02        108.47         0.50 o                         
   6  13   2          8.41          9.36         0.16 o                         
   7  13   2          0.77          0.47         0.09 o                         
   8  13   2          1.22          1.12         0.12 o                         
   9  13   2          0.09          0.05         0.10 o                         
  10  13   2          9.67         11.00         0.27 o                         
  11  13   2          0.08          0.12         0.15 o                         
  12  13   2          0.05          0.14         0.15 o                         
  13  13   2          0.16          0.01         0.42 o                         
   0  14   2          0.19         -0.05         0.10 o                         
   1  14   2         11.39         12.18         0.18 o                         
   2  14   2        119.05        117.35         0.57 o                         
   3  14   2          4.02          3.78         0.12 o                         
   4  14   2         20.60         18.88         0.26 o                         
   5  14   2          0.40          0.53         0.08 o                         
   6  14   2          0.01         -0.09         0.09 o                         
   7  14   2          0.42          0.39         0.09 o                         
   8  14   2         81.38         81.80         0.60 o                         
   9  14   2         30.04         29.57         0.38 o                         
  10  14   2         14.71         16.02         0.37 o                         
  11  14   2         15.36         15.08         0.35 o                         
  12  14   2          0.73          0.37         0.17 o                         
   1  15   2          3.93          4.25         0.14 o                         
   2  15   2          7.58          9.03         0.17 o                         
   3  15   2         25.72         25.36         0.26 o                         
   4  15   2          0.35          0.32         0.07 o                         
   5  15   2          0.45          0.35         0.09 o                         
   6  15   2          9.92         10.58         0.21 o                         
   7  15   2          1.13          1.21         0.12 o                         
   8  15   2         73.40         74.58         0.55 o                         
   9  15   2          0.38          0.52         0.13 o                         
  10  15   2          1.64          0.82         0.19 o                         
  11  15   2          5.46          5.98         0.32 o                         
  12  15   2          0.49          0.20         0.18 o                         
   0  16   2          4.63          4.68         0.22 o                         
   1  16   2         56.73         56.30         0.44 o                         
   2  16   2        111.88        110.17         0.65 o                         
   3  16   2          1.29          1.15         0.10 o                         
   4  16   2          7.78          7.99         0.19 o                         
   5  16   2         25.61         26.08         0.33 o                         
   6  16   2          0.25          0.34         0.09 o                         
   7  16   2         10.20         10.98         0.24 o                         
   8  16   2          6.69          7.60         0.24 o                         
   9  16   2          2.06          2.04         0.19 o                         
  10  16   2          0.60          0.33         0.17 o                         
  11  16   2          6.75          8.47         0.33 o                         
   1  17   2          8.81          9.37         0.22 o                         
   2  17   2          5.45          5.79         0.20 o                         
   3  17   2          2.00          2.11         0.14 o                         
   4  17   2         21.81         21.88         0.31 o                         
   5  17   2          0.20          0.27         0.10 o                         
   6  17   2          4.58          4.66         0.17 o                         
   7  17   2         11.49         11.35         0.26 o                         
   8  17   2          3.74          3.29         0.19 o                         
   9  17   2         16.64         18.19         0.44 o                         
  10  17   2          0.44          0.44         0.20 o                         
   0  18   2          0.85          0.61         0.21 o                         
   1  18   2          9.62          9.65         0.23 o                         
   2  18   2          2.66          3.03         0.18 o                         
   3  18   2          1.06          1.25         0.13 o                         
   4  18   2          2.52          2.94         0.20 o                         
   5  18   2         99.29         98.87         0.70 o                         
   6  18   2          7.89          7.37         0.23 o                         
   7  18   2          0.18         -0.07         0.15 o                         
   8  18   2          1.41          1.04         0.17 o                         
   9  18   2          1.14          1.18         0.19 o                         
  10  18   2          0.39          0.22         0.18 o                         
   1  19   2         12.99         12.93         0.26 o                         
   2  19   2         36.24         35.67         0.48 o                         
   3  19   2          4.20          4.68         0.21 o                         
   4  19   2         12.59         12.85         0.29 o                         
   5  19   2          0.33          0.17         0.13 o                         
   6  19   2          0.02         -0.13         0.13 o                         
   7  19   2          0.71          0.23         0.18 o                         
   8  19   2          2.89          3.02         0.22 o                         
   9  19   2          0.00          0.09         0.21 o                         
   0  20   2         28.05         28.01         0.84 o                         
   1  20   2          8.47          8.84         0.23 o                         
   2  20   2         15.96         16.63         0.32 o                         
   3  20   2          0.10         -0.01         0.14 o                         
   4  20   2          8.67          8.27         0.27 o                         
   5  20   2          2.66          2.55         0.20 o                         
   6  20   2          0.16         -0.14         0.14 o                         
   7  20   2          1.69          1.76         0.21 o                         
   8  20   2          0.26          0.18         0.18 o                         
   1  21   2          0.65          0.68         0.13 o                         
   2  21   2          0.35          0.19         0.13 o                         
   3  21   2          0.82          0.68         0.15 o                         
   4  21   2          5.19          5.55         0.25 o                         
   5  21   2          1.63          1.09         0.19 o                         
   6  21   2          0.23         -0.04         0.19 o                         
   7  21   2          2.11          2.27         0.23 o                         
   0  22   2          0.66          0.47         0.25 o                         
   1  22   2          0.37          0.22         0.14 o                         
   2  22   2          0.82          0.50         0.15 o                         
   3  22   2          1.79          1.58         0.19 o                         
   4  22   2          0.04          0.22         0.17 o                         
   5  22   2          3.25          3.26         0.24 o                         
   6  22   2          2.30          2.65         0.29 o                         
   1  23   2          0.00         -0.01         0.16 o                         
   2  23   2          0.25          0.26         0.15 o                         
   3  23   2          9.86         10.89         0.39 o                         
   4  23   2          1.39          0.89         0.20 o                         
   0  24   2          1.10          1.00         0.28 o                         
   1   0   3        515.19        639.39         1.98 o                         
   3   0   3        248.81        243.16         0.87 o                         
   5   0   3          6.33          8.36         0.16 o                         
   7   0   3          8.02          7.33         0.17 o                         
   9   0   3        343.02        343.12         1.43 o                         
  11   0   3          5.67          5.90         0.25 o                         
  13   0   3          1.56          1.47         0.21 o                         
  15   0   3          5.51          5.91         0.42 o                         
   0   1   3       1254.74       1307.02         6.03 o                         
   1   1   3         14.90         22.23         0.13 o                         
   2   1   3        205.10        201.86         0.54 o                         
   3   1   3        213.94        207.98         0.54 o                         
   4   1   3          2.36          3.72         0.08 o                         
   5   1   3          2.83          3.01         0.07 o                         
   6   1   3        187.78        189.02         0.61 o                         
   7   1   3          9.20          7.66         0.13 o                         
   8   1   3          2.29          2.38         0.09 o                         
   9   1   3         18.46         18.66         0.20 o                         
  10   1   3         37.41         39.00         0.34 o                         
  11   1   3          2.55          2.47         0.14 o                         
  12   1   3          0.01         -0.05         0.10 o                         
  13   1   3         30.51         29.53         0.50 o                         
  14   1   3          1.46          1.13         0.20 o                         
  15   1   3         12.79         13.57         0.38 o                         
   1   2   3         27.26         31.65         0.17 o                         
   2   2   3        307.45        348.56         0.86 o                         
   3   2   3        153.87        180.84         0.49 o                         
   4   2   3         36.90         43.05         0.21 o                         
   5   2   3         40.97         43.10         0.22 o                         
   6   2   3        351.46        345.43         0.91 o                         
   7   2   3         48.67         48.27         0.28 o                         
   8   2   3         51.96         52.99         0.31 o                         
   9   2   3         31.72         29.82         0.24 o                         
  10   2   3          9.52          9.98         0.19 o                         
  11   2   3          0.37          0.42         0.10 o                         
  12   2   3          7.23          7.86         0.21 o                         
  13   2   3         22.57         23.07         0.40 o                         
  14   2   3          1.48          1.43         0.22 o                         
  15   2   3          4.16          3.77         0.25 o                         
   0   3   3        294.61        346.22         1.31 o                         
   1   3   3        136.91        162.67         0.46 o                         
   2   3   3          7.74          4.75         0.07 o                         
   3   3   3         26.47         25.30         0.17 o                         
   4   3   3        443.57        462.71         1.07 o                         
   5   3   3         70.66         68.54         0.30 o                         
   6   3   3         15.07         18.56         0.18 o                         
   7   3   3        174.81        154.92         0.56 o                         
   8   3   3          0.01         -0.05         0.05 o                         
   9   3   3          0.01          0.12         0.06 o                         
  10   3   3          7.94          8.28         0.17 o                         
  11   3   3          7.99          8.40         0.21 o                         
  12   3   3         34.70         32.49         0.35 o                         
  13   3   3         14.65         14.07         0.30 o                         
  14   3   3          9.76          9.80         0.30 o                         
  15   3   3          1.09          0.87         0.19 o                         
   1   4   3          0.63          0.27         0.03 o                         
   2   4   3        887.29        915.11         2.05 o                         
   3   4   3        136.81        148.09         0.48 o                         
   4   4   3          7.66          8.55         0.10 o                         
   5   4   3          1.13          3.31         0.08 o                         
   6   4   3         35.81         30.21         0.20 o                         
   7   4   3        101.08         93.35         0.44 o                         
   8   4   3          0.08          0.05         0.06 o                         
   9   4   3         32.29         31.53         0.26 o                         
  10   4   3         22.14         22.06         0.25 o                         
  11   4   3          3.22          2.95         0.16 o                         
  12   4   3         77.80         75.40         0.53 o                         
  13   4   3         21.72         22.43         0.42 o                         
  14   4   3          0.08         -0.08         0.17 o                         
   0   5   3        658.51        729.37         2.25 o                         
   1   5   3        887.31        902.43         1.90 o                         
   2   5   3          3.98          4.54         0.08 o                         
   3   5   3        167.25        158.79         0.52 o                         
   4   5   3          0.03          0.10         0.04 o                         
   5   5   3         58.00         53.73         0.28 o                         
   6   5   3         26.04         23.81         0.19 o                         
   7   5   3         22.64         19.74         0.18 o                         
   8   5   3         59.35         58.77         0.35 o                         
   9   5   3         58.12         55.29         0.38 o                         
  10   5   3         51.53         50.64         0.37 o                         
  11   5   3        107.32        105.01         0.59 o                         
  12   5   3          9.26          9.49         0.25 o                         
  13   5   3          1.68          1.99         0.18 o                         
  14   5   3          0.01          0.01         0.15 o                         
   1   6   3         79.24         89.02         0.36 o                         
   2   6   3         40.89         43.44         0.22 o                         
   3   6   3         65.63         66.79         0.31 o                         
   4   6   3         43.42         41.22         0.25 o                         
   5   6   3          5.96          5.49         0.11 o                         
   6   6   3         20.84         16.32         0.17 o                         
   7   6   3          4.81          6.00         0.11 o                         
   8   6   3         16.14         16.51         0.20 o                         
   9   6   3         80.15         79.25         0.51 o                         
  10   6   3         88.29         88.33         0.50 o                         
  11   6   3         20.45         19.90         0.26 o                         
  12   6   3         11.96         12.55         0.30 o                         
  13   6   3          0.00         -0.13         0.13 o                         
  14   6   3          5.16          5.73         0.25 o                         
   0   7   3          1.44          1.38         0.08 o                         
   1   7   3         63.48         64.33         0.29 o                         
   2   7   3        103.66        112.65         0.43 o                         
   3   7   3         32.28         31.71         0.20 o                         
   4   7   3        714.64        733.23         1.70 o                         
   5   7   3        566.68        523.42         1.29 o                         
   6   7   3        166.06        144.83         0.55 o                         
   7   7   3          0.03          0.06         0.06 o                         
   8   7   3          4.23          3.63         0.12 o                         
   9   7   3          0.16          0.06         0.08 o                         
  10   7   3         11.15         11.73         0.23 o                         
  11   7   3          5.70          6.28         0.18 o                         
  12   7   3          6.18          5.61         0.22 o                         
  13   7   3         20.07         19.86         0.43 o                         
  14   7   3         16.00         16.82         0.40 o                         
   1   8   3        114.43        113.84         0.41 o                         
   2   8   3        197.17        197.87         0.68 o                         
   3   8   3          0.50          1.03         0.06 o                         
   4   8   3        103.42         94.41         0.42 o                         
   5   8   3          4.31          4.14         0.10 o                         
   6   8   3          0.71          0.99         0.07 o                         
   7   8   3         14.23         14.45         0.18 o                         
   8   8   3          3.86          4.24         0.14 o                         
   9   8   3         16.31         16.14         0.24 o                         
  10   8   3         20.46         21.69         0.28 o                         
  11   8   3          1.36          1.36         0.12 o                         
  12   8   3          7.63          7.91         0.25 o                         
  13   8   3          1.81          2.50         0.24 o                         
  14   8   3          1.00          0.55         0.18 o                         
   0   9   3         45.92         44.38         0.40 o                         
   1   9   3          4.63          6.42         0.11 o                         
   2   9   3        615.41        595.69         1.42 o                         
   3   9   3        227.85        217.24         0.65 o                         
   4   9   3          6.80          8.08         0.13 o                         
   5   9   3          2.31          1.95         0.08 o                         
   6   9   3         83.60         81.00         0.41 o                         
   7   9   3         62.09         61.89         0.37 o                         
   8   9   3         20.29         21.57         0.23 o                         
   9   9   3          0.58          0.58         0.10 o                         
  10   9   3         15.94         16.34         0.26 o                         
  11   9   3          9.12          9.57         0.23 o                         
  12   9   3         40.91         41.90         0.46 o                         
  13   9   3          0.17          0.38         0.15 o                         
  14   9   3          0.00         -0.14         0.15 o                         
   1  10   3          5.89          7.14         0.12 o                         
   2  10   3        132.91        119.48         0.47 o                         
   3  10   3         59.01         52.31         0.29 o                         
   4  10   3         80.31         74.19         0.36 o                         
   5  10   3         32.10         30.75         0.23 o                         
   6  10   3          6.31          5.82         0.12 o                         
   7  10   3          0.50          0.42         0.07 o                         
   8  10   3        132.55        129.11         0.58 o                         
   9  10   3         23.72         24.42         0.30 o                         
  10  10   3          4.15          4.67         0.16 o                         
  11  10   3         33.34         32.65         0.45 o                         
  12  10   3          4.06          4.73         0.27 o                         
  13  10   3          3.44          4.29         0.25 o                         
   0  11   3        327.04        302.83         1.28 o                         
   1  11   3         13.03         12.02         0.17 o                         
   2  11   3         14.68         11.92         0.15 o                         
   3  11   3         62.59         65.54         0.34 o                         
   4  11   3          3.27          3.19         0.10 o                         
   5  11   3        121.11        116.94         0.50 o                         
   6  11   3          1.66          1.61         0.09 o                         
   7  11   3          0.59          0.44         0.08 o                         
   8  11   3         80.57         80.31         0.52 o                         
   9  11   3         18.81         19.80         0.26 o                         
  10  11   3          2.62          2.51         0.14 o                         
  11  11   3          4.54          4.34         0.19 o                         
  12  11   3          0.59          0.70         0.15 o                         
  13  11   3          0.56          0.63         0.17 o                         
   1  12   3          7.67          7.28         0.15 o                         
   2  12   3         83.46         76.65         0.41 o                         
   3  12   3         19.01         16.72         0.20 o                         
   4  12   3         12.63         12.28         0.17 o                         
   5  12   3         39.00         37.78         0.27 o                         
   6  12   3         35.09         34.94         0.28 o                         
   7  12   3          7.28          7.30         0.16 o                         
   8  12   3        104.46        103.11         0.54 o                         
   9  12   3          0.56          0.90         0.11 o                         
  10  12   3         13.75         14.37         0.29 o                         
  11  12   3          0.59          0.79         0.14 o                         
  12  12   3          0.68          0.56         0.15 o                         
  13  12   3          8.62         10.18         0.37 o                         
   0  13   3         95.75         88.20         0.67 o                         
   1  13   3         15.27         15.69         0.21 o                         
   2  13   3         20.44         19.61         0.22 o                         
   3  13   3          1.17          1.54         0.09 o                         
   4  13   3         26.43         27.59         0.25 o                         
   5  13   3          6.64          7.00         0.20 o                         
   6  13   3          2.23          2.51         0.11 o                         
   7  13   3         15.99         16.63         0.30 o                         
   8  13   3          0.41          0.36         0.10 o                         
   9  13   3         18.55         18.72         0.28 o                         
  10  13   3          5.76          5.75         0.21 o                         
  11  13   3         27.15         27.94         0.42 o                         
  12  13   3          1.70          2.03         0.19 o                         
   1  14   3         56.97         56.62         0.36 o                         
   2  14   3         11.45         11.17         0.18 o                         
   3  14   3         30.80         29.55         0.34 o                         
   4  14   3          0.01         -0.03         0.07 o                         
   5  14   3         52.43         50.91         0.43 o                         
   6  14   3          0.83          0.77         0.10 o                         
   7  14   3         23.50         24.04         0.30 o                         
   8  14   3         22.24         21.81         0.31 o                         
   9  14   3         49.08         48.31         0.49 o                         
  10  14   3          1.79          1.15         0.20 o                         
  11  14   3          1.99          1.67         0.20 o                         
  12  14   3          7.75          8.26         0.32 o                         
   0  15   3         70.96         67.67         0.67 o                         
   1  15   3          8.70          9.78         0.19 o                         
   2  15   3          0.06         -0.05         0.07 o                         
   3  15   3          5.45          5.64         0.16 o                         
   4  15   3         25.95         25.83         0.28 o                         
   5  15   3          0.14          0.19         0.09 o                         
   6  15   3         18.51         19.01         0.30 o                         
   7  15   3          1.87          1.96         0.14 o                         
   8  15   3          9.80         10.89         0.26 o                         
   9  15   3          0.84          0.60         0.14 o                         
  10  15   3         11.04         12.97         0.35 o                         
  11  15   3         15.16         15.76         0.39 o                         
   1  16   3          5.23          5.59         0.18 o                         
   2  16   3        175.28        170.28         0.78 o                         
   3  16   3         42.41         42.22         0.38 o                         
   4  16   3          2.57          2.85         0.14 o                         
   5  16   3          0.76          0.70         0.12 o                         
   6  16   3          5.27          5.41         0.18 o                         
   7  16   3         20.81         21.43         0.36 o                         
   8  16   3         26.31         26.86         0.40 o                         
   9  16   3          7.16          7.98         0.28 o                         
  10  16   3         12.54         12.45         0.35 o                         
  11  16   3         14.08         13.67         0.42 o                         
   0  17   3          6.83          7.02         0.28 o                         
   1  17   3          1.31          1.58         0.13 o                         
   2  17   3         16.89         17.32         0.28 o                         
   3  17   3          3.41          3.47         0.16 o                         
   4  17   3          2.93          2.82         0.15 o                         
   5  17   3          0.16          0.07         0.10 o                         
   6  17   3          0.02         -0.09         0.10 o                         
   7  17   3         13.83         15.24         0.31 o                         
   8  17   3          0.03         -0.03         0.14 o                         
   9  17   3          0.68          0.54         0.17 o                         
  10  17   3          6.81          6.95         0.31 o                         
   1  18   3          0.11          0.07         0.11 o                         
   2  18   3          6.49          7.10         0.21 o                         
   3  18   3          3.85          4.30         0.18 o                         
   4  18   3        143.81        143.31         0.84 o                         
   5  18   3          8.37          8.92         0.27 o                         
   6  18   3         10.06         10.93         0.30 o                         
   7  18   3          8.43          8.82         0.31 o                         
   8  18   3          8.34          9.34         0.29 o                         
   9  18   3          0.67          0.14         0.18 o                         
   0  19   3         60.11         60.62         0.75 o                         
   1  19   3         11.95         12.99         0.37 o                         
   2  19   3          1.77          1.79         0.15 o                         
   3  19   3          1.81          1.69         0.14 o                         
   4  19   3          6.95          7.30         0.24 o                         
   5  19   3          1.21          0.69         0.15 o                         
   6  19   3          7.10          7.14         0.31 o                         
   7  19   3          3.03          3.22         0.26 o                         
   8  19   3          0.01         -0.04         0.16 o                         
   9  19   3         11.61         12.79         0.54 o                         
   1  20   3          4.41          4.49         0.19 o                         
   2  20   3          6.73          6.63         0.23 o                         
   3  20   3          8.09          8.60         0.27 o                         
   4  20   3          0.61          0.65         0.16 o                         
   5  20   3          1.05          0.99         0.19 o                         
   6  20   3          2.27          2.21         0.20 o                         
   7  20   3          8.82          9.05         0.33 o                         
   8  20   3          0.23          0.31         0.20 o                         
   0  21   3          0.63          0.09         0.19 o                         
   1  21   3          8.28          8.41         0.29 o                         
   2  21   3          1.99          2.42         0.18 o                         
   3  21   3          5.54          5.95         0.24 o                         
   4  21   3          6.74          7.57         0.28 o                         
   5  21   3          0.15          0.12         0.15 o                         
   6  21   3         30.16         31.80         0.58 o                         
   1  22   3          0.90          0.53         0.14 o                         
   2  22   3          1.56          1.32         0.17 o                         
   3  22   3          1.65          1.59         0.22 o                         
   4  22   3          5.80          5.91         0.26 o                         
   5  22   3          0.03         -0.13         0.17 o                         
   0  23   3         16.78         18.35         0.60 o                         
   1  23   3          8.09          8.14         0.34 o                         
   2  23   3          0.14         -0.00         0.14 o                         
   3  23   3          0.04          0.24         0.17 o                         
   2   0   4        308.80        299.48         1.03 o                         
   4   0   4         70.53         72.22         0.40 o                         
   6   0   4          5.56          7.09         0.15 o                         
   8   0   4          6.30          6.97         0.20 o                         
  10   0   4        182.36        181.96         1.06 o                         
  12   0   4         11.05         11.27         0.37 o                         
  14   0   4          0.67          0.31         0.21 o                         
   1   1   4          3.51          6.83         0.08 o                         
   2   1   4        124.47        130.32         0.41 o                         
   3   1   4         79.51         74.75         0.28 o                         
   4   1   4          8.90         10.68         0.10 o                         
   5   1   4         27.96         25.97         0.18 o                         
   6   1   4        285.47        277.93         0.79 o                         
   7   1   4         16.85         16.18         0.16 o                         
   8   1   4         51.61         49.84         0.28 o                         
   9   1   4          0.07          0.05         0.09 o                         
  10   1   4          6.88          6.90         0.18 o                         
  11   1   4          0.50          0.35         0.10 o                         
  12   1   4          0.34          0.30         0.12 o                         
  13   1   4         44.21         43.50         0.48 o                         
  14   1   4          2.70          2.77         0.24 o                         
   0   2   4         28.94         37.32         0.28 o                         
   1   2   4          8.07          7.96         0.09 o                         
   2   2   4         39.29         43.59         0.21 o                         
   3   2   4        256.39        272.97         0.73 o                         
   4   2   4        166.10        172.47         0.50 o                         
   5   2   4         17.75         17.59         0.15 o                         
   6   2   4        606.95        590.53         1.43 o                         
   7   2   4        439.09        416.44         1.13 o                         
   8   2   4          2.93          2.89         0.10 o                         
   9   2   4          3.43          3.29         0.12 o                         
  10   2   4          1.67          1.74         0.11 o                         
  11   2   4         48.30         46.66         0.48 o                         
  12   2   4          0.98          0.75         0.13 o                         
  13   2   4         20.86         20.55         0.37 o                         
  14   2   4          1.33          0.97         0.17 o                         
   1   3   4          1.55          1.97         0.06 o                         
   2   3   4        402.25        414.15         0.98 o                         
   3   3   4         71.08         74.74         0.30 o                         
   4   3   4         52.01         50.92         0.24 o                         
   5   3   4        143.60        137.17         0.48 o                         
   6   3   4        136.89        132.15         0.50 o                         
   7   3   4         95.81         87.55         0.42 o                         
   8   3   4         44.53         44.88         0.31 o                         
   9   3   4          3.34          3.72         0.13 o                         
  10   3   4         22.66         22.27         0.26 o                         
  11   3   4          0.02         -0.02         0.09 o                         
  12   3   4         66.03         65.13         0.57 o                         
  13   3   4         25.82         27.19         0.47 o                         
  14   3   4          7.04          6.95         0.28 o                         
   0   4   4        345.01        352.84         1.25 o                         
   1   4   4        703.26        717.96         1.56 o                         
   2   4   4         10.66          7.65         0.09 o                         
   3   4   4        158.62        174.04         0.54 o                         
   4   4   4          0.00          0.04         0.04 o                         
   5   4   4         76.28         78.00         0.36 o                         
   6   4   4         48.26         41.86         0.26 o                         
   7   4   4          0.01          0.02         0.05 o                         
   8   4   4          6.76          6.79         0.14 o                         
   9   4   4         11.59         12.22         0.19 o                         
  10   4   4          2.99          2.91         0.13 o                         
  11   4   4          0.53          0.29         0.11 o                         
  12   4   4         50.02         50.10         0.57 o                         
  13   4   4         46.08         45.13         0.53 o                         
  14   4   4          0.41          0.14         0.18 o                         
   1   5   4          3.63          2.25         0.06 o                         
   2   5   4          0.13          1.31         0.06 o                         
   3   5   4        276.72        289.44         0.81 o                         
   4   5   4        173.23        172.07         0.56 o                         
   5   5   4          2.10          2.91         0.09 o                         
   6   5   4          4.08          4.78         0.12 o                         
   7   5   4         14.98         15.21         0.18 o                         
   8   5   4         17.34         18.41         0.21 o                         
   9   5   4          3.87          4.50         0.14 o                         
  10   5   4        109.52        106.31         0.60 o                         
  11   5   4         39.75         39.55         0.42 o                         
  12   5   4         22.50         22.79         0.35 o                         
  13   5   4          2.71          2.19         0.19 o                         
  14   5   4         13.77         15.37         0.36 o                         
   0   6   4         42.10         46.43         0.35 o                         
   1   6   4         24.00         21.58         0.17 o                         
   2   6   4          0.62          0.60         0.05 o                         
   3   6   4          0.48          0.36         0.05 o                         
   4   6   4        107.55        106.39         0.43 o                         
   5   6   4         35.28         31.28         0.24 o                         
   6   6   4        142.81        140.83         0.55 o                         
   7   6   4         10.21          9.97         0.16 o                         
   8   6   4          0.35          0.20         0.07 o                         
   9   6   4         82.06         81.65         0.48 o                         
  10   6   4         71.97         71.73         0.52 o                         
  11   6   4          4.09          4.34         0.18 o                         
  12   6   4         31.01         32.22         0.40 o                         
  13   6   4          3.88          4.47         0.24 o                         
  14   6   4          4.92          5.13         0.25 o                         
   1   7   4          5.24          5.32         0.10 o                         
   2   7   4         16.02         18.43         0.16 o                         
   3   7   4          0.00          0.17         0.04 o                         
   4   7   4        514.31        485.41         1.26 o                         
   5   7   4          0.21          0.09         0.06 o                         
   6   7   4          4.98          4.98         0.12 o                         
   7   7   4         66.83         67.06         0.38 o                         
   8   7   4         14.02         13.73         0.21 o                         
   9   7   4         30.57         29.80         0.31 o                         
  10   7   4          7.28          7.53         0.20 o                         
  11   7   4          4.24          4.43         0.17 o                         
  12   7   4          2.15          1.90         0.15 o                         
  13   7   4          4.04          3.73         0.24 o                         
  14   7   4         10.42         11.00         0.33 o                         
   0   8   4         45.78         45.54         0.41 o                         
   1   8   4         30.28         27.78         0.20 o                         
   2   8   4         27.87         29.15         0.22 o                         
   3   8   4          5.89          6.39         0.11 o                         
   4   8   4        175.80        167.65         0.60 o                         
   5   8   4          2.37          3.04         0.10 o                         
   6   8   4         25.06         24.11         0.23 o                         
   7   8   4          0.09          0.07         0.07 o                         
   8   8   4         22.21         22.69         0.24 o                         
   9   8   4          2.53          2.80         0.14 o                         
  10   8   4         10.40         10.49         0.23 o                         
  11   8   4          9.06          9.56         0.24 o                         
  12   8   4          8.72          9.02         0.29 o                         
  13   8   4          6.24          6.34         0.26 o                         
   1   9   4         31.81         30.29         0.22 o                         
   2   9   4        542.95        525.80         1.32 o                         
   3   9   4         91.02         88.71         0.40 o                         
   4   9   4         29.18         31.90         0.24 o                         
   5   9   4          1.63          1.64         0.09 o                         
   6   9   4         15.49         16.78         0.20 o                         
   7   9   4         65.81         64.91         0.46 o                         
   8   9   4         25.53         26.29         0.30 o                         
   9   9   4         10.79         11.56         0.23 o                         
  10   9   4          3.33          3.41         0.16 o                         
  11   9   4         15.07         15.43         0.28 o                         
  12   9   4         21.19         21.92         0.43 o                         
  13   9   4          7.16          7.24         0.29 o                         
   0  10   4         52.70         50.05         0.40 o                         
   1  10   4          0.81          0.39         0.06 o                         
   2  10   4          7.45          7.66         0.11 o                         
   3  10   4         78.68         76.85         0.40 o                         
   4  10   4          0.21          0.10         0.06 o                         
   5  10   4          9.51          9.09         0.15 o                         
   6  10   4          4.53          5.32         0.14 o                         
   7  10   4          5.90          6.11         0.16 o                         
   8  10   4          8.03          8.19         0.19 o                         
   9  10   4          0.63          0.32         0.10 o                         
  10  10   4          3.97          4.08         0.17 o                         
  11  10   4         27.42         28.52         0.36 o                         
  12  10   4          1.02          1.23         0.16 o                         
  13  10   4          0.10         -0.07         0.16 o                         
   1  11   4         60.50         54.75         0.33 o                         
   2  11   4         92.54         87.53         0.41 o                         
   3  11   4          3.26          3.62         0.11 o                         
   4  11   4          0.99          0.74         0.07 o                         
   5  11   4          1.55          1.64         0.09 o                         
   6  11   4         22.50         23.34         0.25 o                         
   7  11   4          4.14          4.48         0.16 o                         
   8  11   4         92.66         92.80         0.57 o                         
   9  11   4        122.85        120.91         0.69 o                         
  10  11   4          2.46          2.77         0.16 o                         
  11  11   4         11.29         11.36         0.30 o                         
  12  11   4          0.00          0.01         0.15 o                         
  13  11   4          0.65          0.27         0.18 o                         
   0  12   4         33.91         35.22         0.39 o                         
   1  12   4         67.55         64.32         0.36 o                         
   2  12   4          6.01          6.36         0.13 o                         
   3  12   4         47.62         46.19         0.30 o                         
   4  12   4        131.92        132.01         0.57 o                         
   5  12   4          7.60          7.93         0.16 o                         
   6  12   4          2.15          2.26         0.12 o                         
   7  12   4          0.88          0.68         0.10 o                         
   8  12   4          3.08          3.15         0.14 o                         
   9  12   4          4.11          4.69         0.17 o                         
  10  12   4          1.81          1.87         0.16 o                         
  11  12   4          0.12          0.17         0.13 o                         
  12  12   4          0.15          0.25         0.20 o                         
   1  13   4          0.58          0.66         0.07 o                         
   2  13   4         32.63         33.14         0.27 o                         
   3  13   4          6.07          6.52         0.16 o                         
   4  13   4          1.39          1.06         0.09 o                         
   5  13   4         74.16         76.00         0.56 o                         
   6  13   4          5.84          6.67         0.20 o                         
   7  13   4          0.50          0.42         0.10 o                         
   8  13   4          0.81          0.62         0.11 o                         
   9  13   4          0.12         -0.02         0.11 o                         
  10  13   4          7.60          8.40         0.26 o                         
  11  13   4          0.02         -0.00         0.16 o                         
  12  13   4          0.05          0.03         0.16 o                         
   0  14   4          0.00         -0.01         0.11 o                         
   1  14   4          7.85          8.45         0.17 o                         
   2  14   4         81.14         79.10         0.46 o                         
   3  14   4          2.46          2.59         0.12 o                         
   4  14   4         14.08         13.49         0.23 o                         
   5  14   4          0.15          0.26         0.10 o                         
   6  14   4          0.01          0.09         0.09 o                         
   7  14   4          0.13         -0.10         0.10 o                         
   8  14   4         60.20         60.63         0.48 o                         
   9  14   4         23.08         22.25         0.35 o                         
  10  14   4         10.95         12.30         0.32 o                         
  11  14   4         11.19         11.41         0.33 o                         
   1  15   4          2.73          2.83         0.13 o                         
   2  15   4          6.25          7.49         0.18 o                         
   3  15   4         18.54         18.42         0.30 o                         
   4  15   4          0.25          0.08         0.10 o                         
   5  15   4          0.29          0.30         0.10 o                         
   6  15   4          6.07          6.43         0.21 o                         
   7  15   4          0.99          1.10         0.13 o                         
   8  15   4         52.77         53.22         0.50 o                         
   9  15   4          0.16          0.36         0.14 o                         
  10  15   4          1.08          0.56         0.20 o                         
  11  15   4          4.45          3.77         0.30 o                         
   0  16   4          2.66          2.48         0.26 o                         
   1  16   4         41.14         41.22         0.45 o                         
   2  16   4         81.19         81.08         0.55 o                         
   3  16   4          1.43          1.24         0.11 o                         
   4  16   4          5.29          5.41         0.18 o                         
   5  16   4         18.00         18.71         0.30 o                         
   6  16   4          0.19         -0.04         0.11 o                         
   7  16   4          7.26          8.35         0.24 o                         
   8  16   4          4.99          5.28         0.26 o                         
   9  16   4          1.31          1.01         0.23 o                         
  10  16   4          0.50         -0.12         0.17 o                         
   1  17   4          6.80          6.53         0.19 o                         
   2  17   4          4.29          4.56         0.18 o                         
   3  17   4          1.95          2.01         0.14 o                         
   4  17   4         17.01         17.65         0.30 o                         
   5  17   4          0.10          0.04         0.11 o                         
   6  17   4          3.50          3.99         0.19 o                         
   7  17   4          8.62          9.27         0.26 o                         
   8  17   4          2.91          2.57         0.19 o                         
   9  17   4         11.55         12.62         0.35 o                         
  10  17   4          0.39          0.37         0.44 o                         
   0  18   4          0.56          0.20         0.16 o                         
   1  18   4          6.70          6.76         0.21 o                         
   2  18   4          1.89          1.92         0.15 o                         
   3  18   4          1.01          0.96         0.13 o                         
   4  18   4          2.19          2.15         0.19 o                         
   5  18   4         73.69         73.28         0.59 o                         
   6  18   4          6.12          6.33         0.24 o                         
   7  18   4          0.09          0.08         0.14 o                         
   8  18   4          1.12          0.75         0.17 o                         
   9  18   4          0.86          0.76         0.20 o                         
   1  19   4          9.92         10.20         0.26 o                         
   2  19   4         25.99         25.41         0.39 o                         
   3  19   4          2.82          2.98         0.19 o                         
   4  19   4          9.49          9.92         0.28 o                         
   5  19   4          0.17         -0.18         0.18 o                         
   6  19   4          0.04          0.08         0.15 o                         
   7  19   4          0.54          0.37         0.16 o                         
   8  19   4          2.03          1.81         0.22 o                         
   0  20   4         22.20         21.90         0.65 o                         
   1  20   4          6.78          7.14         0.30 o                         
   2  20   4         11.17         12.13         0.35 o                         
   3  20   4          0.06          0.05         0.14 o                         
   4  20   4          6.13          6.06         0.26 o                         
   5  20   4          1.94          1.56         0.21 o                         
   6  20   4          0.17         -0.01         0.16 o                         
   7  20   4          1.16          1.03         0.20 o                         
   1  21   4          0.48          0.50         0.14 o                         
   2  21   4          0.28          0.34         0.15 o                         
   3  21   4          0.51          0.18         0.15 o                         
   4  21   4          3.55          3.59         0.24 o                         
   5  21   4          1.21          0.59         0.23 o                         
   6  21   4          0.21          0.05         0.21 o                         
   0  22   4          0.48          0.10         0.20 o                         
   1  22   4          0.26         -0.02         0.14 o                         
   2  22   4          0.54          0.45         0.19 o                         
   3  22   4          1.24          1.05         0.17 o                         
   4  22   4          0.03         -0.08         0.16 o                         
   1   0   5        199.74        234.55         0.88 o                         
   3   0   5         67.76         63.87         0.38 o                         
   5   0   5          1.14          1.00         0.07 o                         
   7   0   5          6.14          6.60         0.16 o                         
   9   0   5        215.30        213.72         1.46 o                         
  11   0   5          2.28          2.65         0.20 o                         
  13   0   5          0.87          0.47         0.24 o                         
   0   1   5        388.78        394.44         1.34 o                         
   1   1   5         10.35         12.99         0.12 o                         
   2   1   5         56.65         55.49         0.28 o                         
   3   1   5         60.82         58.58         0.26 o                         
   4   1   5          2.39          2.53         0.07 o                         
   5   1   5          8.88          9.45         0.11 o                         
   6   1   5        109.03        107.03         0.47 o                         
   7   1   5          5.53          5.45         0.10 o                         
   8   1   5          2.00          2.20         0.09 o                         
   9   1   5         11.13         11.89         0.21 o                         
  10   1   5         24.08         24.39         0.29 o                         
  11   1   5          1.92          1.58         0.17 o                         
  12   1   5          0.01         -0.06         0.13 o                         
  13   1   5         20.41         19.92         0.37 o                         
  14   1   5          0.69          0.50         0.17 o                         
   1   2   5          9.64         10.78         0.12 o                         
   2   2   5         95.29        104.46         0.41 o                         
   3   2   5         74.83         81.72         0.34 o                         
   4   2   5         27.28         29.04         0.19 o                         
   5   2   5         24.12         25.15         0.19 o                         
   6   2   5        185.61        181.87         0.56 o                         
   7   2   5         39.99         39.45         0.26 o                         
   8   2   5         22.33         23.25         0.26 o                         
   9   2   5         17.05         16.67         0.23 o                         
  10   2   5          5.15          5.58         0.18 o                         
  11   2   5          0.26          0.27         0.12 o                         
  12   2   5          5.38          5.61         0.23 o                         
  13   2   5         14.92         15.98         0.42 o                         
  14   2   5          1.03          0.74         0.18 o                         
   0   3   5         99.09        110.84         0.62 o                         
   1   3   5         48.84         55.08         0.34 o                         
   2   3   5          0.03          0.02         0.04 o                         
   3   3   5          7.22          7.79         0.11 o                         
   4   3   5        164.74        165.01         0.52 o                         
   5   3   5         27.56         25.83         0.19 o                         
   6   3   5          4.76          5.57         0.12 o                         
   7   3   5        110.39        101.29         0.47 o                         
   8   3   5          0.00          0.00         0.07 o                         
   9   3   5          0.02         -0.08         0.08 o                         
  10   3   5          4.47          4.61         0.17 o                         
  11   3   5          6.69          7.42         0.21 o                         
  12   3   5         22.85         21.86         0.34 o                         
  13   3   5         10.47         10.58         0.30 o                         
  14   3   5          6.15          6.67         0.27 o                         
   1   4   5          0.09          0.10         0.04 o                         
   2   4   5        309.36        309.32         0.83 o                         
   3   4   5         61.67         62.83         0.29 o                         
   4   4   5         10.38         11.26         0.13 o                         
   5   4   5          0.02          0.05         0.05 o                         
   6   4   5         22.10         20.90         0.19 o                         
   7   4   5         56.09         54.20         0.33 o                         
   8   4   5          0.07          0.02         0.07 o                         
   9   4   5         16.26         16.22         0.23 o                         
  10   4   5         13.85         14.11         0.25 o                         
  11   4   5          3.39          3.02         0.15 o                         
  12   4   5         50.35         48.74         0.50 o                         
  13   4   5         15.25         15.92         0.32 o                         
  14   4   5          0.03         -0.15         0.15 o                         
   0   5   5        275.48        294.52         1.20 o                         
   1   5   5        301.01        299.38         0.84 o                         
   2   5   5          1.56          2.07         0.07 o                         
   3   5   5         59.53         57.41         0.29 o                         
   4   5   5          0.27          0.38         0.06 o                         
   5   5   5         35.09         34.25         0.24 o                         
   6   5   5         15.92         15.14         0.17 o                         
   7   5   5         11.85         11.44         0.17 o                         
   8   5   5         38.62         37.97         0.30 o                         
   9   5   5         41.97         40.67         0.34 o                         
  10   5   5         35.53         34.49         0.36 o                         
  11   5   5         70.49         68.66         0.54 o                         
  12   5   5          6.04          6.17         0.25 o                         
  13   5   5          1.32          1.02         0.17 o                         
   1   6   5         38.36         41.68         0.25 o                         
   2   6   5          9.01          9.13         0.13 o                         
   3   6   5         33.08         34.70         0.23 o                         
   4   6   5         10.66         10.56         0.15 o                         
   5   6   5          5.69          5.42         0.12 o                         
   6   6   5         11.13         10.40         0.16 o                         
   7   6   5          1.14          1.60         0.10 o                         
   8   6   5         10.48         11.14         0.18 o                         
   9   6   5         45.21         44.66         0.37 o                         
  10   6   5         61.63         61.22         0.51 o                         
  11   6   5         13.54         13.74         0.28 o                         
  12   6   5          7.35          7.38         0.27 o                         
  13   6   5          0.01          0.02         0.18 o                         
   0   7   5          0.60          0.63         0.08 o                         
   1   7   5         25.10         26.21         0.20 o                         
   2   7   5         43.92         45.06         0.29 o                         
   3   7   5         26.49         26.44         0.20 o                         
   4   7   5        363.93        364.52         1.01 o                         
   5   7   5        328.24        315.80         0.93 o                         
   6   7   5         86.74         81.50         0.49 o                         
   7   7   5          0.17          0.04         0.07 o                         
   8   7   5          2.81          2.64         0.14 o                         
   9   7   5          0.06          0.09         0.09 o                         
  10   7   5          5.99          6.35         0.20 o                         
  11   7   5          4.01          4.23         0.19 o                         
  12   7   5          3.69          3.27         0.19 o                         
  13   7   5         12.83         13.86         0.35 o                         
   1   8   5         52.62         52.63         0.31 o                         
   2   8   5        100.24        100.78         0.42 o                         
   3   8   5          1.00          1.16         0.07 o                         
   4   8   5         59.66         57.72         0.33 o                         
   5   8   5          2.32          2.57         0.10 o                         
   6   8   5          0.06          0.13         0.07 o                         
   7   8   5          4.78          5.43         0.15 o                         
   8   8   5          1.21          1.15         0.10 o                         
   9   8   5          9.05          9.29         0.21 o                         
  10   8   5         11.51         12.12         0.27 o                         
  11   8   5          0.70          0.85         0.14 o                         
  12   8   5          4.59          5.16         0.21 o                         
  13   8   5          1.46          1.96         0.20 o                         
   0   9   5         12.05         12.08         0.30 o                         
   1   9   5          0.01          0.09         0.05 o                         
   2   9   5        333.41        327.17         0.98 o                         
   3   9   5        130.12        127.03         0.52 o                         
   4   9   5          4.27          5.05         0.12 o                         
   5   9   5          1.51          1.41         0.09 o                         
   6   9   5         46.30         45.43         0.35 o                         
   7   9   5         42.21         42.62         0.35 o                         
   8   9   5         14.88         15.59         0.24 o                         
   9   9   5          0.31          0.23         0.10 o                         
  10   9   5          9.26          9.53         0.27 o                         
  11   9   5          6.03          6.54         0.23 o                         
  12   9   5         26.29         27.58         0.39 o                         
  13   9   5          0.15          0.17         0.17 o                         
   1  10   5          1.29          1.61         0.08 o                         
   2  10   5         75.06         70.04         0.37 o                         
   3  10   5         23.37         22.54         0.21 o                         
   4  10   5         39.21         37.62         0.28 o                         
   5  10   5         15.59         15.50         0.21 o                         
   6  10   5          4.63          4.55         0.17 o                         
   7  10   5          0.50          0.33         0.10 o                         
   8  10   5         84.75         83.85         0.55 o                         
   9  10   5         16.54         17.28         0.32 o                         
  10  10   5          2.37          1.91         0.15 o                         
  11  10   5         22.05         21.72         0.34 o                         
  12  10   5          2.61          2.60         0.20 o                         
   0  11   5        181.10        173.71         0.96 o                         
   1  11   5         12.18         12.00         0.16 o                         
   2  11   5         13.67         12.72         0.17 o                         
   3  11   5         32.58         33.88         0.27 o                         
   4  11   5          2.35          2.22         0.10 o                         
   5  11   5         62.33         61.52         0.39 o                         
   6  11   5          0.97          0.98         0.10 o                         
   7  11   5          0.02         -0.04         0.10 o                         
   8  11   5         55.10         56.01         0.52 o                         
   9  11   5         14.39         15.89         0.34 o                         
  10  11   5          1.82          1.90         0.18 o                         
  11  11   5          2.52          2.19         0.17 o                         
  12  11   5          0.41          0.34         0.19 o                         
   1  12   5          4.11          4.28         0.12 o                         
   2  12   5         44.31         42.16         0.37 o                         
   3  12   5          9.25          8.87         0.18 o                         
   4  12   5          7.57          7.88         0.18 o                         
   5  12   5         26.57         26.46         0.28 o                         
   6  12   5         19.78         19.95         0.25 o                         
   7  12   5          4.39          4.71         0.18 o                         
   8  12   5         62.14         61.99         0.46 o                         
   9  12   5          0.29          0.24         0.11 o                         
  10  12   5          7.25          8.05         0.26 o                         
  11  12   5          0.40          0.23         0.14 o                         
  12  12   5          0.49          0.39         0.21 o                         
   0  13   5         45.35         43.49         0.45 o                         
   1  13   5          8.91          9.74         0.17 o                         
   2  13   5          9.00          9.09         0.21 o                         
   3  13   5          1.24          1.26         0.11 o                         
   4  13   5         18.39         19.38         0.26 o                         
   5  13   5          6.38          6.61         0.18 o                         
   6  13   5          2.23          2.74         0.14 o                         
   7  13   5          8.92          9.38         0.21 o                         
   8  13   5          0.38          0.40         0.11 o                         
   9  13   5         12.52         12.81         0.30 o                         
  10  13   5          3.47          3.56         0.20 o                         
  11  13   5         16.09         16.81         0.36 o                         
   1  14   5         33.04         32.86         0.33 o                         
   2  14   5          6.11          6.16         0.20 o                         
   3  14   5         14.22         14.56         0.28 o                         
   4  14   5          0.00          0.00         0.09 o                         
   5  14   5         30.80         30.65         0.34 o                         
   6  14   5          0.61          0.31         0.11 o                         
   7  14   5         16.47         16.81         0.31 o                         
   8  14   5         15.91         15.80         0.30 o                         
   9  14   5         31.04         30.83         0.48 o                         
  10  14   5          1.48          1.18         0.17 o                         
  11  14   5          1.50          1.04         0.23 o                         
   0  15   5         37.11         37.10         0.54 o                         
   1  15   5          5.26          5.81         0.17 o                         
   2  15   5          0.00          0.02         0.09 o                         
   3  15   5          5.13          5.64         0.18 o                         
   4  15   5         14.41         14.74         0.26 o                         
   5  15   5          0.24          0.14         0.10 o                         
   6  15   5         10.39         11.01         0.28 o                         
   7  15   5          1.93          2.02         0.17 o                         
   8  15   5          7.25          7.70         0.26 o                         
   9  15   5          0.57          0.45         0.17 o                         
  10  15   5          6.84          7.43         0.33 o                         
   1  16   5          4.37          4.49         0.19 o                         
   2  16   5        111.80        110.98         0.66 o                         
   3  16   5         26.86         27.28         0.36 o                         
   4  16   5          2.11          2.09         0.16 o                         
   5  16   5          0.53          0.28         0.11 o                         
   6  16   5          2.98          2.95         0.18 o                         
   7  16   5         12.36         13.40         0.31 o                         
   8  16   5         16.10         16.20         0.40 o                         
   9  16   5          3.97          4.67         0.25 o                         
   0  17   5          3.35          3.44         0.25 o                         
   1  17   5          1.82          1.66         0.16 o                         
   2  17   5         11.22         11.65         0.26 o                         
   3  17   5          2.48          2.45         0.16 o                         
   4  17   5          2.53          1.98         0.19 o                         
   5  17   5          0.40          0.24         0.13 o                         
   6  17   5          0.10         -0.13         0.13 o                         
   7  17   5          8.36          9.12         0.29 o                         
   8  17   5          0.01         -0.15         0.15 o                         
   9  17   5          0.55          0.64         0.20 o                         
   1  18   5          0.12          0.17         0.16 o                         
   2  18   5          3.21          3.41         0.19 o                         
   3  18   5          3.16          3.69         0.21 o                         
   4  18   5         92.76         93.27         0.69 o                         
   5  18   5          5.05          5.32         0.25 o                         
   6  18   5          7.18          7.17         0.27 o                         
   7  18   5          5.52          5.61         0.25 o                         
   8  18   5          4.97          5.87         0.27 o                         
   0  19   5         39.82         40.13         0.78 o                         
   1  19   5          6.69          7.19         0.26 o                         
   2  19   5          0.98          0.62         0.15 o                         
   3  19   5          1.11          0.91         0.15 o                         
   4  19   5          4.08          4.43         0.23 o                         
   5  19   5          1.23          0.80         0.17 o                         
   6  19   5          3.79          3.64         0.23 o                         
   7  19   5          2.03          1.98         0.20 o                         
   1  20   5          3.54          3.42         0.22 o                         
   2  20   5          4.62          4.18         0.26 o                         
   3  20   5          4.61          4.89         0.24 o                         
   4  20   5          0.42          0.14         0.17 o                         
   5  20   5          0.74          0.50         0.20 o                         
   6  20   5          1.58          1.48         0.20 o                         
   0  21   5          0.52          0.25         0.28 o                         
   1  21   5          5.04          4.96         0.30 o                         
   2  21   5          1.48          1.25         0.18 o                         
   3  21   5          3.50          3.14         0.25 o                         
   4  21   5          4.08          4.64         0.25 o                         
   1  22   5          0.50          0.26         0.17 o                         
   2  22   5          0.87          0.84         0.18 o                         
   0   0   6       2823.96       2858.82        13.84 o                         
   2   0   6         67.52         65.60         0.42 o                         
   4   0   6         23.12         23.00         0.25 o                         
   6   0   6          0.51          0.74         0.09 o                         
   8   0   6          3.92          4.36         0.17 o                         
  10   0   6        105.55        104.28         0.95 o                         
  12   0   6          5.75          5.98         0.35 o                         
   1   1   6          9.03         10.71         0.13 o                         
   2   1   6         29.46         30.18         0.20 o                         
   3   1   6          9.11          8.68         0.11 o                         
   4   1   6          5.94          6.47         0.11 o                         
   5   1   6          5.71          5.57         0.11 o                         
   6   1   6        137.30        135.12         0.48 o                         
   7   1   6         12.58         12.44         0.16 o                         
   8   1   6         20.95         20.58         0.22 o                         
   9   1   6          0.14          0.22         0.10 o                         
  10   1   6          2.52          2.81         0.15 o                         
  11   1   6          0.16          0.10         0.11 o                         
  12   1   6          0.18          0.17         0.15 o                         
  13   1   6         24.38         25.43         0.40 o                         
   0   2   6         16.40         18.57         0.24 o                         
   1   2   6          3.66          3.93         0.10 o                         
   2   2   6         15.89         16.57         0.16 o                         
   3   2   6         93.78         95.26         0.39 o                         
   4   2   6         69.38         69.06         0.34 o                         
   5   2   6          0.32          0.38         0.06 o                         
   6   2   6        313.48        307.29         0.85 o                         
   7   2   6        225.60        218.71         0.75 o                         
   8   2   6          1.46          1.54         0.09 o                         
   9   2   6          2.57          2.77         0.13 o                         
  10   2   6          0.49          0.44         0.11 o                         
  11   2   6         22.67         22.81         0.32 o                         
  12   2   6          0.29          0.43         0.15 o                         
  13   2   6         11.66         12.37         0.32 o                         
   1   3   6          0.58          0.67         0.06 o                         
   2   3   6        124.34        124.24         0.47 o                         
   3   3   6         32.24         32.62         0.23 o                         
   4   3   6         13.13         13.36         0.16 o                         
   5   3   6         56.74         55.92         0.29 o                         
   6   3   6         67.94         65.86         0.34 o                         
   7   3   6         42.42         42.23         0.31 o                         
   8   3   6         14.98         15.46         0.20 o                         
   9   3   6          2.53          2.70         0.13 o                         
  10   3   6         11.25         11.62         0.23 o                         
  11   3   6          0.10         -0.14         0.14 o                         
  12   3   6         40.41         40.07         0.46 o                         
  13   3   6         15.04         16.09         0.35 o                         
   0   4   6         80.62         81.71         0.54 o                         
   1   4   6        203.91        204.58         0.67 o                         
   2   4   6          0.00          0.06         0.05 o                         
   3   4   6         79.86         81.70         0.37 o                         
   4   4   6          0.00         -0.02         0.05 o                         
   5   4   6         25.49         25.42         0.21 o                         
   6   4   6         26.44         25.54         0.25 o                         
   7   4   6          0.04          0.06         0.08 o                         
   8   4   6          4.57          4.99         0.14 o                         
   9   4   6          5.29          5.75         0.16 o                         
  10   4   6          1.62          1.64         0.15 o                         
  11   4   6          0.14          0.18         0.13 o                         
  12   4   6         33.19         33.17         0.47 o                         
  13   4   6         28.20         28.60         0.52 o                         
   1   5   6          0.07          0.17         0.05 o                         
   2   5   6          2.58          3.96         0.10 o                         
   3   5   6         97.01         97.02         0.44 o                         
   4   5   6         62.22         61.02         0.31 o                         
   5   5   6          0.44          0.45         0.07 o                         
   6   5   6          0.86          0.75         0.08 o                         
   7   5   6          5.04          5.46         0.15 o                         
   8   5   6         11.32         12.00         0.25 o                         
   9   5   6          1.29          1.22         0.11 o                         
  10   5   6         66.73         64.53         0.49 o                         
  11   5   6         24.72         24.94         0.37 o                         
  12   5   6         11.92         12.34         0.31 o                         
  13   5   6          1.47          1.40         0.20 o                         
   0   6   6         20.20         21.32         0.27 o                         
   1   6   6          5.59          5.57         0.12 o                         
   2   6   6          0.38          0.44         0.06 o                         
   3   6   6          0.02          0.05         0.05 o                         
   4   6   6         39.63         39.55         0.27 o                         
   5   6   6         24.92         24.33         0.23 o                         
   6   6   6         56.67         56.33         0.37 o                         
   7   6   6          6.64          6.78         0.16 o                         
   8   6   6          0.07         -0.02         0.08 o                         
   9   6   6         53.74         53.18         0.44 o                         
  10   6   6         39.63         40.24         0.45 o                         
  11   6   6          2.81          2.82         0.18 o                         
  12   6   6         16.30         16.58         0.37 o                         
  13   6   6          1.98          1.66         0.20 o                         
   1   7   6          0.73          0.87         0.07 o                         
   2   7   6         10.76         11.11         0.15 o                         
   3   7   6          1.20          1.48         0.08 o                         
   4   7   6        271.46        267.08         0.84 o                         
   5   7   6          0.07          0.15         0.08 o                         
   6   7   6          4.36          4.27         0.13 o                         
   7   7   6         27.07         27.40         0.28 o                         
   8   7   6          6.93          7.32         0.20 o                         
   9   7   6         13.62         13.85         0.25 o                         
  10   7   6          4.01          4.16         0.18 o                         
  11   7   6          2.22          2.16         0.19 o                         
  12   7   6          1.45          0.97         0.16 o                         
   0   8   6         16.24         16.38         0.26 o                         
   1   8   6          2.18          2.30         0.09 o                         
   2   8   6         19.66         20.06         0.21 o                         
   3   8   6          6.67          7.20         0.14 o                         
   4   8   6         85.58         82.80         0.41 o                         
   5   8   6          0.43          0.36         0.09 o                         
   6   8   6         12.94         12.84         0.21 o                         
   7   8   6          0.14          0.13         0.08 o                         
   8   8   6         13.56         14.07         0.25 o                         
   9   8   6          2.09          1.83         0.15 o                         
  10   8   6          5.13          5.21         0.20 o                         
  11   8   6          6.27          6.55         0.25 o                         
  12   8   6          5.28          5.23         0.24 o                         
   1   9   6         19.06         19.00         0.21 o                         
   2   9   6        266.41        261.74         0.88 o                         
   3   9   6         56.52         55.52         0.33 o                         
   4   9   6          9.09          9.89         0.19 o                         
   5   9   6          0.55          0.50         0.08 o                         
   6   9   6          8.53          8.93         0.19 o                         
   7   9   6         38.05         37.66         0.34 o                         
   8   9   6         15.25         14.88         0.24 o                         
   9   9   6          7.19          7.90         0.23 o                         
  10   9   6          2.08          2.02         0.16 o                         
  11   9   6          8.46          8.95         0.29 o                         
  12   9   6         11.79         11.80         0.33 o                         
   0  10   6         24.84         24.42         0.41 o                         
   1  10   6          2.04          2.16         0.10 o                         
   2  10   6          2.14          2.40         0.10 o                         
   3  10   6         49.94         48.19         0.44 o                         
   4  10   6          0.09          0.10         0.08 o                         
   5  10   6          7.43          7.37         0.18 o                         
   6  10   6          1.41          1.40         0.11 o                         
   7  10   6          5.62          5.91         0.18 o                         
   8  10   6          6.20          6.80         0.20 o                         
   9  10   6          0.57          0.29         0.12 o                         
  10  10   6          2.17          1.64         0.20 o                         
  11  10   6         15.12         16.35         0.38 o                         
  12  10   6          0.33          0.27         0.17 o                         
   1  11   6         35.27         33.90         0.35 o                         
   2  11   6         50.77         48.99         0.41 o                         
   3  11   6          2.57          2.63         0.12 o                         
   4  11   6          0.89          0.77         0.09 o                         
   5  11   6          1.11          0.99         0.11 o                         
   6  11   6         10.24         10.88         0.22 o                         
   7  11   6          3.88          4.18         0.16 o                         
   8  11   6         54.36         54.56         0.44 o                         
   9  11   6         69.32         68.79         0.61 o                         
  10  11   6          1.80          1.88         0.17 o                         
  11  11   6          6.60          6.41         0.25 o                         
   0  12   6         12.66         13.83         0.27 o                         
   1  12   6         34.08         33.43         0.29 o                         
   2  12   6          4.37          4.42         0.14 o                         
   3  12   6         24.34         23.85         0.28 o                         
   4  12   6         76.86         76.59         0.50 o                         
   5  12   6          3.36          3.72         0.16 o                         
   6  12   6          1.72          1.68         0.12 o                         
   7  12   6          0.45          0.19         0.10 o                         
   8  12   6          1.76          1.67         0.14 o                         
   9  12   6          3.06          3.27         0.19 o                         
  10  12   6          0.75          0.65         0.14 o                         
  11  12   6          0.10          0.11         0.15 o                         
   1  13   6          0.18          0.24         0.08 o                         
   2  13   6         16.33         16.60         0.25 o                         
   3  13   6          2.21          2.18         0.13 o                         
   4  13   6          1.17          1.23         0.12 o                         
   5  13   6         43.98         45.66         0.41 o                         
   6  13   6          3.36          3.81         0.18 o                         
   7  13   6          0.26          0.24         0.11 o                         
   8  13   6          0.43          0.31         0.12 o                         
   9  13   6          0.15          0.15         0.13 o                         
  10  13   6          5.07          5.36         0.23 o                         
   0  14   6          0.07         -0.07         0.13 o                         
   1  14   6          4.55          5.32         0.16 o                         
   2  14   6         45.56         45.15         0.39 o                         
   3  14   6          1.18          1.44         0.12 o                         
   4  14   6          7.66          7.49         0.24 o                         
   5  14   6          0.02         -0.10         0.10 o                         
   6  14   6          0.01         -0.09         0.11 o                         
   7  14   6          0.00         -0.11         0.11 o                         
   8  14   6         36.69         38.35         0.50 o                         
   9  14   6         14.91         15.03         0.41 o                         
  10  14   6          6.74          7.12         0.29 o                         
   1  15   6          1.63          1.59         0.15 o                         
   2  15   6          4.50          5.13         0.18 o                         
   3  15   6         11.25         11.60         0.27 o                         
   4  15   6          0.17         -0.01         0.11 o                         
   5  15   6          0.13          0.21         0.14 o                         
   6  15   6          2.75          2.63         0.19 o                         
   7  15   6          0.75          1.01         0.15 o                         
   8  15   6         30.97         32.69         0.46 o                         
   9  15   6          0.03          0.17         0.19 o                         
   0  16   6          1.07          0.81         0.18 o                         
   1  16   6         24.51         24.70         0.33 o                         
   2  16   6         48.65         49.80         0.51 o                         
   3  16   6          1.34          1.27         0.14 o                         
   4  16   6          2.92          2.65         0.17 o                         
   5  16   6         10.27         10.34         0.29 o                         
   6  16   6          0.14         -0.06         0.14 o                         
   7  16   6          4.13          4.35         0.23 o                         
   8  16   6          3.08          3.03         0.22 o                         
   9  16   6          0.62          0.31         0.18 o                         
   1  17   6          4.48          4.91         0.20 o                         
   2  17   6          2.94          2.85         0.20 o                         
   3  17   6          1.70          1.78         0.15 o                         
   4  17   6         11.30         12.50         0.33 o                         
   5  17   6          0.03         -0.15         0.15 o                         
   6  17   6          2.27          2.31         0.19 o                         
   7  17   6          5.42          5.82         0.27 o                         
   8  17   6          1.90          1.41         0.24 o                         
   0  18   6          0.27          0.11         0.19 o                         
   1  18   6          3.85          3.42         0.24 o                         
   2  18   6          1.10          0.99         0.18 o                         
   3  18   6          0.84          0.63         0.20 o                         
   4  18   6          1.67          1.46         0.21 o                         
   5  18   6         45.14         45.27         0.53 o                         
   6  18   6          3.99          3.65         0.23 o                         
   7  18   6          0.03          0.04         0.16 o                         
   1  19   6          6.37          6.30         0.27 o                         
   2  19   6         15.09         15.71         0.37 o                         
   3  19   6          1.46          1.33         0.20 o                         
   4  19   6          6.02          6.24         0.26 o                         
   5  19   6          0.05          0.26         0.16 o                         
   6  19   6          0.07          0.02         0.17 o                         
   0  20   6         14.85         14.74         0.56 o                         
   1  20   6          4.60          4.76         0.28 o                         
   2  20   6          6.25          6.49         0.35 o                         
   3  20   6          0.02          0.08         0.19 o                         
   4  20   6          3.47          3.39         0.24 o                         
   1  21   6          0.28         -0.00         0.15 o                         
   2  21   6          0.18         -0.10         0.18 o                         
   1   0   7        122.61        126.65         0.66 o                         
   3   0   7         15.19         14.67         0.21 o                         
   5   0   7          0.03          0.11         0.08 o                         
   7   0   7          3.88          4.25         0.18 o                         
   9   0   7        111.46        110.19         0.83 o                         
  11   0   7          0.55          0.62         0.19 o                         
   0   1   7        142.46        139.77         0.74 o                         
   1   1   7         10.64         11.29         0.16 o                         
   2   1   7         14.29         14.28         0.16 o                         
   3   1   7         16.91         16.81         0.17 o                         
   4   1   7          1.84          1.86         0.08 o                         
   5   1   7         11.49         11.65         0.16 o                         
   6   1   7         57.13         55.76         0.33 o                         
   7   1   7          2.59          2.88         0.11 o                         
   8   1   7          1.51          1.41         0.10 o                         
   9   1   7          5.55          5.91         0.21 o                         
  10   1   7         13.13         13.46         0.29 o                         
  11   1   7          1.32          1.13         0.15 o                         
  12   1   7          0.01         -0.17         0.17 o                         
   1   2   7          3.80          4.19         0.11 o                         
   2   2   7         37.06         38.07         0.25 o                         
   3   2   7         41.84         42.58         0.29 o                         
   4   2   7         18.79         18.92         0.19 o                         
   5   2   7         13.05         13.55         0.18 o                         
   6   2   7         87.99         87.58         0.42 o                         
   7   2   7         26.63         26.46         0.29 o                         
   8   2   7          7.63          8.75         0.19 o                         
   9   2   7          7.44          7.81         0.20 o                         
  10   2   7          2.38          2.41         0.16 o                         
  11   2   7          0.15          0.10         0.13 o                         
  12   2   7          3.40          3.87         0.25 o                         
   0   3   7         47.06         48.19         0.42 o                         
   1   3   7         24.32         24.90         0.22 o                         
   2   3   7          1.84          2.08         0.09 o                         
   3   3   7          1.57          1.94         0.08 o                         
   4   3   7         58.58         58.39         0.32 o                         
   5   3   7          9.67          9.85         0.15 o                         
   6   3   7          1.15          0.95         0.09 o                         
   7   3   7         61.24         57.90         0.37 o                         
   8   3   7          0.03         -0.08         0.08 o                         
   9   3   7          0.06         -0.02         0.10 o                         
  10   3   7          1.98          1.63         0.18 o                         
  11   3   7          4.69          5.34         0.23 o                         
  12   3   7         12.53         12.52         0.35 o                         
   1   4   7          0.00         -0.02         0.06 o                         
   2   4   7        111.52        109.58         0.49 o                         
   3   4   7         28.37         27.90         0.22 o                         
   4   4   7          9.49         10.10         0.15 o                         
   5   4   7          0.12          0.08         0.06 o                         
   6   4   7         12.27         12.47         0.18 o                         
   7   4   7         26.81         26.73         0.27 o                         
   8   4   7          0.04         -0.07         0.08 o                         
   9   4   7          6.26          6.75         0.19 o                         
  10   4   7          7.09          7.33         0.22 o                         
  11   4   7          2.95          2.45         0.21 o                         
  12   4   7         26.77         26.42         0.45 o                         
   0   5   7        125.37        126.89         0.72 o                         
   1   5   7        100.95        100.43         0.47 o                         
   2   5   7          0.69          0.96         0.08 o                         
   3   5   7         20.34         20.57         0.19 o                         
   4   5   7          0.63          0.41         0.07 o                         
   5   5   7         18.65         18.72         0.21 o                         
   6   5   7          7.84          7.66         0.16 o                         
   7   5   7          4.99          5.06         0.15 o                         
   8   5   7         21.11         21.38         0.26 o                         
   9   5   7         25.36         25.14         0.30 o                         
  10   5   7         20.72         20.71         0.31 o                         
  11   5   7         38.16         38.31         0.47 o                         
  12   5   7          3.24          2.84         0.22 o                         
   1   6   7         20.58         21.19         0.21 o                         
   2   6   7          1.17          1.12         0.08 o                         
   3   6   7         15.92         16.57         0.18 o                         
   4   6   7          1.35          1.38         0.09 o                         
   5   6   7          4.49          4.37         0.14 o                         
   6   6   7          5.36          5.67         0.16 o                         
   7   6   7          0.16          0.33         0.09 o                         
   8   6   7          5.67          5.99         0.18 o                         
   9   6   7         20.60         20.62         0.35 o                         
  10   6   7         36.33         36.43         0.52 o                         
  11   6   7          7.46          7.47         0.29 o                         
  12   6   7          3.63          3.94         0.23 o                         
   0   7   7          0.23          0.17         0.10 o                         
   1   7   7          9.75          9.98         0.16 o                         
   2   7   7         17.26         17.40         0.20 o                         
   3   7   7         18.07         18.38         0.22 o                         
   4   7   7        167.60        164.89         0.72 o                         
   5   7   7        164.81        159.98         0.75 o                         
   6   7   7         38.79         37.70         0.36 o                         
   7   7   7          0.30          0.07         0.09 o                         
   8   7   7          1.58          1.35         0.12 o                         
   9   7   7          0.01         -0.11         0.11 o                         
  10   7   7          2.51          2.76         0.18 o                         
  11   7   7          2.31          2.57         0.19 o                         
  12   7   7          1.78          1.26         0.19 o                         
   1   8   7         23.68         23.70         0.28 o                         
   2   8   7         47.09         47.31         0.35 o                         
   3   8   7          3.30          3.71         0.14 o                         
   4   8   7         31.49         30.96         0.36 o                         
   5   8   7          1.14          0.98         0.10 o                         
   6   8   7          0.02          0.03         0.09 o                         
   7   8   7          0.87          0.81         0.11 o                         
   8   8   7          0.15          0.20         0.11 o                         
   9   8   7          4.18          4.47         0.19 o                         
  10   8   7          5.05          5.69         0.22 o                         
  11   8   7          0.26          0.32         0.20 o                         
   0   9   7          1.86          1.85         0.19 o                         
   1   9   7          1.47          1.75         0.10 o                         
   2   9   7        161.38        158.28         0.69 o                         
   3   9   7         65.55         63.98         0.42 o                         
   4   9   7          2.33          2.51         0.12 o                         
   5   9   7          0.78          0.58         0.10 o                         
   6   9   7         20.66         20.69         0.26 o                         
   7   9   7         23.94         24.51         0.30 o                         
   8   9   7          9.28          9.20         0.22 o                         
   9   9   7          0.12          0.36         0.13 o                         
  10   9   7          4.24          4.39         0.21 o                         
  11   9   7          3.25          3.11         0.22 o                         
   1  10   7          0.09          0.06         0.07 o                         
   2  10   7         38.06         36.96         0.32 o                         
   3  10   7          7.01          7.62         0.19 o                         
   4  10   7         15.26         15.12         0.28 o                         
   5  10   7          6.16          6.71         0.22 o                         
   6  10   7          2.94          2.92         0.15 o                         
   7  10   7          0.36          0.38         0.12 o                         
   8  10   7         45.03         44.97         0.42 o                         
   9  10   7          9.79         10.41         0.29 o                         
  10  10   7          1.05          0.57         0.19 o                         
  11  10   7         12.05         12.21         0.37 o                         
   0  11   7         85.57         82.28         0.85 o                         
   1  11   7          9.24          9.73         0.21 o                         
   2  11   7         10.08          9.85         0.20 o                         
   3  11   7         14.42         14.84         0.23 o                         
   4  11   7          1.28          0.99         0.11 o                         
   5  11   7         25.86         25.98         0.32 o                         
   6  11   7          0.48          0.50         0.12 o                         
   7  11   7          0.08         -0.12         0.14 o                         
   8  11   7         31.38         32.51         0.36 o                         
   9  11   7          9.39         10.12         0.28 o                         
  10  11   7          1.05          1.03         0.17 o                         
   1  12   7          2.02          2.37         0.12 o                         
   2  12   7         18.97         18.62         0.24 o                         
   3  12   7          3.56          3.87         0.17 o                         
   4  12   7          3.74          4.03         0.16 o                         
   5  12   7         15.36         15.78         0.27 o                         
   6  12   7          9.15          9.63         0.24 o                         
   7  12   7          2.13          1.71         0.15 o                         
   8  12   7         29.88         29.81         0.37 o                         
   9  12   7          0.09          0.49         0.15 o                         
  10  12   7          2.80          3.05         0.24 o                         
   0  13   7         16.97         17.04         0.37 o                         
   1  13   7          4.15          4.85         0.16 o                         
   2  13   7          3.10          3.41         0.16 o                         
   3  13   7          1.03          0.76         0.11 o                         
   4  13   7         10.77         11.10         0.27 o                         
   5  13   7          4.93          4.94         0.19 o                         
   6  13   7          1.84          1.92         0.16 o                         
   7  13   7          3.82          3.63         0.22 o                         
   8  13   7          0.31          0.14         0.13 o                         
   9  13   7          7.09          7.69         0.28 o                         
   1  14   7         15.67         16.01         0.26 o                         
   2  14   7          2.51          2.50         0.15 o                         
   3  14   7          4.87          5.44         0.20 o                         
   4  14   7          0.02         -0.02         0.11 o                         
   5  14   7         14.63         15.11         0.31 o                         
   6  14   7          0.37          0.17         0.14 o                         
   7  14   7          9.62         10.23         0.29 o                         
   8  14   7          9.66          9.92         0.30 o                         
   9  14   7         15.83         16.12         0.43 o                         
   0  15   7         14.85         14.83         0.37 o                         
   1  15   7          2.71          2.93         0.17 o                         
   2  15   7          0.07         -0.02         0.11 o                         
   3  15   7          3.98          4.01         0.19 o                         
   4  15   7          6.19          6.03         0.23 o                         
   5  15   7          0.24         -0.08         0.15 o                         
   6  15   7          4.60          5.09         0.24 o                         
   7  15   7          1.69          1.65         0.18 o                         
   8  15   7          4.53          5.32         0.28 o                         
   1  16   7          3.10          3.16         0.23 o                         
   2  16   7         58.35         58.03         0.54 o                         
   3  16   7         13.98         15.05         0.31 o                         
   4  16   7          1.45          1.31         0.16 o                         
   5  16   7          0.29          0.12         0.13 o                         
   6  16   7          1.32          0.75         0.18 o                         
   7  16   7          5.83          6.28         0.34 o                         
   0  17   7          1.12          1.33         0.26 o                         
   1  17   7          1.88          1.64         0.19 o                         
   2  17   7          6.35          6.74         0.27 o                         
   3  17   7          1.54          1.45         0.18 o                         
   4  17   7          1.83          1.48         0.17 o                         
   5  17   7          0.57          0.51         0.16 o                         
   6  17   7          0.19          0.08         0.16 o                         
   1  18   7          0.10          0.06         0.18 o                         
   2  18   7          1.15          1.11         0.19 o                         
   3  18   7          2.19          2.34         0.20 o                         
   4  18   7         49.02         50.92         0.67 o                         
   5  18   7          2.42          2.30         0.20 o                         
   0  19   7         21.87         22.70         0.67 o                         
   1  19   7          2.89          2.67         0.21 o                         
   2  19   7          0.40          0.43         0.17 o                         
   3  19   7          0.54          0.66         0.17 o                         
   4  19   7          1.88          1.56         0.22 o                         
   1  20   7          2.44          2.28         0.31 o                         
   0   0   8       1065.55       1047.25         5.39 o                         
   2   0   8         14.13         13.92         0.27 o                         
   4   0   8          7.34          7.10         0.23 o                         
   6   0   8          0.01          0.15         0.12 o                         
   8   0   8          1.98          2.31         0.28 o                         
  10   0   8         51.10         49.43         0.71 o                         
   1   1   8         10.36         10.71         0.18 o                         
   2   1   8          6.96          7.14         0.16 o                         
   3   1   8          0.18          0.18         0.07 o                         
   4   1   8          3.88          3.89         0.12 o                         
   5   1   8          0.75          0.68         0.09 o                         
   6   1   8         61.09         60.39         0.40 o                         
   7   1   8          7.60          8.20         0.20 o                         
   8   1   8          6.95          7.02         0.20 o                         
   9   1   8          0.53          0.49         0.14 o                         
  10   1   8          0.65          0.61         0.18 o                         
  11   1   8          0.03          0.05         0.19 o                         
   0   2   8          9.89         10.50         0.26 o                         
   1   2   8          1.88          2.06         0.11 o                         
   2   2   8          6.94          7.37         0.16 o                         
   3   2   8         35.25         35.05         0.32 o                         
   4   2   8         28.46         28.13         0.25 o                         
   5   2   8          1.00          1.04         0.09 o                         
   6   2   8        144.33        142.02         0.64 o                         
   7   2   8        100.53         98.68         0.56 o                         
   8   2   8          0.61          0.50         0.11 o                         
   9   2   8          1.46          1.66         0.15 o                         
  10   2   8          0.07          0.04         0.18 o                         
  11   2   8          8.06          8.11         0.28 o                         
   1   3   8          0.42          0.60         0.09 o                         
   2   3   8         40.89         40.62         0.32 o                         
   3   3   8         14.99         15.48         0.25 o                         
   4   3   8          2.74          2.72         0.11 o                         
   5   3   8         21.12         21.75         0.23 o                         
   6   3   8         30.46         30.20         0.27 o                         
   7   3   8         15.99         17.03         0.24 o                         
   8   3   8          3.50          4.36         0.18 o                         
   9   3   8          1.33          1.40         0.15 o                         
  10   3   8          4.59          5.01         0.21 o                         
  11   3   8          0.15         -0.02         0.15 o                         
   0   4   8         18.50         18.90         0.33 o                         
   1   4   8         62.94         62.77         0.39 o                         
   2   4   8          1.42          1.49         0.10 o                         
   3   4   8         37.95         37.32         0.30 o                         
   4   4   8          0.00          0.10         0.07 o                         
   5   4   8          7.10          7.15         0.16 o                         
   6   4   8         12.56         12.40         0.20 o                         
   7   4   8          0.08         -0.02         0.11 o                         
   8   4   8          2.65          2.83         0.15 o                         
   9   4   8          1.92          1.79         0.18 o                         
  10   4   8          0.73          0.38         0.16 o                         
  11   4   8          0.02         -0.11         0.19 o                         
   1   5   8          1.01          1.06         0.10 o                         
   2   5   8          3.32          3.71         0.13 o                         
   3   5   8         32.82         32.35         0.28 o                         
   4   5   8         20.60         21.01         0.24 o                         
   5   5   8          0.03          0.06         0.08 o                         
   6   5   8          0.12          0.24         0.09 o                         
   7   5   8          1.14          1.16         0.12 o                         
   8   5   8          6.21          6.59         0.20 o                         
   9   5   8          0.29          0.23         0.15 o                         
  10   5   8         34.26         34.19         0.47 o                         
  11   5   8         12.86         13.39         0.37 o                         
   0   6   8          9.84          9.86         0.26 o                         
   1   6   8          1.13          1.25         0.10 o                         
   2   6   8          0.13          0.00         0.08 o                         
   3   6   8          0.16          0.17         0.08 o                         
   4   6   8         13.39         14.13         0.27 o                         
   5   6   8         15.27         15.34         0.23 o                         
   6   6   8         18.43         19.47         0.26 o                         
   7   6   8          3.58          3.73         0.16 o                         
   8   6   8          0.00          0.06         0.12 o                         
   9   6   8         29.62         29.48         0.41 o                         
  10   6   8         18.02         18.61         0.40 o                         
  11   6   8          1.64          1.12         0.20 o                         
   1   7   8          0.04          0.15         0.08 o                         
   2   7   8          6.37          6.33         0.17 o                         
   3   7   8          1.91          2.14         0.12 o                         
   4   7   8        126.32        125.79         0.63 o                         
   5   7   8          0.29          0.07         0.09 o                         
   6   7   8          2.99          2.76         0.14 o                         
   7   7   8          8.96          9.24         0.23 o                         
   8   7   8          2.61          2.40         0.16 o                         
   9   7   8          4.87          4.76         0.20 o                         
  10   7   8          1.79          1.14         0.19 o                         
  11   7   8          0.93          0.48         0.18 o                         
   0   8   8          4.92          4.97         0.25 o                         
   1   8   8          0.14          0.13         0.09 o                         
   2   8   8         12.33         13.10         0.23 o                         
   3   8   8          5.16          5.16         0.16 o                         
   4   8   8         37.48         37.14         0.34 o                         
   5   8   8          0.00         -0.09         0.09 o                         
   6   8   8          6.12          6.03         0.20 o                         
   7   8   8          0.13          0.05         0.13 o                         
   8   8   8          7.03          7.00         0.22 o                         
   9   8   8          1.43          1.50         0.18 o                         
  10   8   8          1.99          1.41         0.17 o                         
   1   9   8         10.21         10.41         0.23 o                         
   2   9   8        117.21        114.24         0.81 o                         
   3   9   8         29.24         28.93         0.32 o                         
   4   9   8          2.18          2.19         0.13 o                         
   5   9   8          0.17         -0.03         0.09 o                         
   6   9   8          4.12          3.87         0.18 o                         
   7   9   8         18.12         18.02         0.31 o                         
   8   9   8          7.63          7.88         0.24 o                         
   9   9   8          3.96          3.94         0.23 o                         
  10   9   8          1.06          0.91         0.17 o                         
   0  10   8         11.12         11.21         0.33 o                         
   1  10   8          2.09          1.93         0.13 o                         
   2  10   8          0.53          0.36         0.10 o                         
   3  10   8         27.60         25.81         0.34 o                         
   4  10   8          0.40          0.23         0.10 o                         
   5  10   8          4.23          4.29         0.21 o                         
   6  10   8          0.26          0.35         0.11 o                         
   7  10   8          4.28          4.52         0.20 o                         
   8  10   8          4.01          4.10         0.23 o                         
   9  10   8          0.42         -0.16         0.16 o                         
  10  10   8          0.97          0.80         0.18 o                         
   1  11   8         17.43         17.43         0.31 o                         
   2  11   8         24.26         23.85         0.30 o                         
   3  11   8          1.72          1.45         0.13 o                         
   4  11   8          0.68          0.59         0.12 o                         
   5  11   8          0.62          0.47         0.11 o                         
   6  11   8          3.72          4.09         0.21 o                         
   7  11   8          2.78          2.58         0.19 o                         
   8  11   8         26.95         28.49         0.40 o                         
   9  11   8         31.99         32.03         0.48 o                         
   0  12   8          3.51          4.28         0.25 o                         
   1  12   8         14.37         14.74         0.27 o                         
   2  12   8          2.43          2.28         0.16 o                         
   3  12   8         10.85         11.24         0.26 o                         
   4  12   8         37.66         37.78         0.40 o                         
   5  12   8          1.26          1.22         0.14 o                         
   6  12   8          1.09          1.01         0.14 o                         
   7  12   8          0.16          0.02         0.12 o                         
   8  12   8          0.83          0.58         0.17 o                         
   9  12   8          1.93          1.68         0.19 o                         
   1  13   8          0.06         -0.02         0.10 o                         
   2  13   8          6.40          6.76         0.22 o                         
   3  13   8          0.63          0.43         0.12 o                         
   4  13   8          0.77          0.57         0.15 o                         
   5  13   8         22.09         22.91         0.46 o                         
   6  13   8          1.66          1.60         0.15 o                         
   7  13   8          0.10          0.10         0.13 o                         
   8  13   8          0.18          0.13         0.15 o                         
   0  14   8          0.07          0.13         0.19 o                         
   1  14   8          2.27          2.51         0.17 o                         
   2  14   8         21.64         22.14         0.34 o                         
   3  14   8          0.46          0.45         0.13 o                         
   4  14   8          3.36          3.04         0.20 o                         
   5  14   8          0.00         -0.02         0.15 o                         
   6  14   8          0.01          0.02         0.14 o                         
   7  14   8          0.03          0.14         0.16 o                         
   1  15   8          0.85          0.79         0.22 o                         
   2  15   8          2.80          2.71         0.20 o                         
   3  15   8          5.80          6.15         0.25 o                         
   4  15   8          0.12         -0.12         0.14 o                         
   5  15   8          0.04          0.16         0.14 o                         
   6  15   8          0.92          0.72         0.18 o                         
   7  15   8          0.50          0.42         0.17 o                         
   0  16   8          0.29          0.17         0.19 o                         
   1  16   8         12.17         12.40         0.33 o                         
   2  16   8         24.40         25.45         0.43 o                         
   3  16   8          0.99          0.99         0.20 o                         
   4  16   8          1.33          1.33         0.17 o                         
   5  16   8          4.83          4.88         0.29 o                         
   6  16   8          0.09          0.06         0.16 o                         
   1  17   8          2.55          2.11         0.27 o                         
   2  17   8          1.73          1.69         0.18 o                         
   3  17   8          1.25          1.25         0.18 o                         
   4  17   8          6.35          6.53         0.28 o                         
   0  18   8          0.09         -0.20         0.20 o                         
   1  18   8          1.85          1.42         0.25 o                         
   2  18   8          0.53         -0.06         0.21 o                         
   1   0   9         65.43         65.14         0.73 o                         
   3   0   9          3.71          3.83         0.23 o                         
   5   0   9          0.02          0.06         0.13 o                         
   7   0   9          1.96          2.03         0.21 o                         
   9   0   9         47.94         48.07         0.74 o                         
   0   1   9         57.63         58.26         0.59 o                         
   1   1   9          7.63          7.26         0.18 o                         
   2   1   9          3.65          3.80         0.15 o                         
   3   1   9          5.39          5.71         0.19 o                         
   4   1   9          1.12          1.01         0.11 o                         
   5   1   9          8.74          8.67         0.20 o                         
   6   1   9         26.53         26.75         0.32 o                         
   7   1   9          0.85          0.70         0.14 o                         
   8   1   9          0.94          0.71         0.15 o                         
   9   1   9          2.32          2.16         0.22 o                         
  10   1   9          6.11          6.74         0.28 o                         
   1   2   9          1.49          1.32         0.11 o                         
   2   2   9         14.06         13.78         0.26 o                         
   3   2   9         20.41         20.50         0.28 o                         
   4   2   9         10.62         10.78         0.23 o                         
   5   2   9          6.19          6.42         0.20 o                         
   6   2   9         37.88         38.05         0.36 o                         
   7   2   9         14.02         13.29         0.30 o                         
   8   2   9          2.15          2.60         0.20 o                         
   9   2   9          2.68          2.49         0.20 o                         
  10   2   9          0.97          0.63         0.18 o                         
   0   3   9         20.14         19.33         0.33 o                         
   1   3   9         11.16         11.16         0.21 o                         
   2   3   9          2.72          2.31         0.12 o                         
   3   3   9          0.31          0.48         0.09 o                         
   4   3   9         20.12         20.45         0.26 o                         
   5   3   9          3.43          3.84         0.15 o                         
   6   3   9          0.25          0.07         0.10 o                         
   7   3   9         29.68         28.80         0.36 o                         
   8   3   9          0.05          0.12         0.14 o                         
   9   3   9          0.05          0.16         0.14 o                         
  10   3   9          0.70          0.28         0.19 o                         
   1   4   9          0.02          0.12         0.08 o                         
   2   4   9         40.27         39.09         0.33 o                         
   3   4   9         12.95         12.92         0.21 o                         
   4   4   9          5.40          5.81         0.21 o                         
   5   4   9          0.20          0.02         0.10 o                         
   6   4   9          5.86          6.26         0.19 o                         
   7   4   9         11.25         11.40         0.29 o                         
   8   4   9          0.01          0.02         0.13 o                         
   9   4   9          1.86          1.76         0.21 o                         
  10   4   9          3.01          3.05         0.22 o                         
   0   5   9         55.33         53.93         0.62 o                         
   1   5   9         34.24         34.86         0.32 o                         
   2   5   9          0.24          0.32         0.09 o                         
   3   5   9          7.00          7.00         0.18 o                         
   4   5   9          0.55          0.25         0.10 o                         
   5   5   9          8.26          8.35         0.23 o                         
   6   5   9          2.94          3.17         0.17 o                         
   7   5   9          1.65          1.80         0.17 o                         
   8   5   9          9.70          9.79         0.28 o                         
   9   5   9         12.77         12.63         0.35 o                         
  10   5   9         10.21         10.53         0.31 o                         
   1   6   9         10.17         10.11         0.21 o                         
   2   6   9          0.06          0.03         0.09 o                         
   3   6   9          6.38          6.74         0.19 o                         
   4   6   9          0.01          0.14         0.10 o                         
   5   6   9          2.71          2.66         0.15 o                         
   6   6   9          2.39          2.47         0.18 o                         
   7   6   9          0.02          0.01         0.12 o                         
   8   6   9          2.59          1.95         0.19 o                         
   9   6   9          7.65          7.90         0.29 o                         
  10   6   9         18.08         17.97         0.45 o                         
   0   7   9          0.07          0.15         0.13 o                         
   1   7   9          3.34          3.03         0.15 o                         
   2   7   9          6.29          6.53         0.19 o                         
   3   7   9          9.84         10.16         0.22 o                         
   4   7   9         69.86         69.93         0.51 o                         
   5   7   9         70.83         70.21         0.55 o                         
   6   7   9         15.26         15.69         0.32 o                         
   7   7   9          0.28          0.21         0.12 o                         
   8   7   9          0.76          0.73         0.14 o                         
   9   7   9          0.00         -0.04         0.18 o                         
   1   8   9         10.34         10.22         0.24 o                         
   2   8   9         20.06         20.30         0.33 o                         
   3   8   9          3.49          3.49         0.17 o                         
   4   8   9         15.27         15.83         0.32 o                         
   5   8   9          0.49          0.55         0.15 o                         
   6   8   9          0.08          0.05         0.13 o                         
   7   8   9          0.03          0.10         0.13 o                         
   8   8   9          0.00         -0.05         0.15 o                         
   9   8   9          1.69          1.43         0.20 o                         
   0   9   9          0.12          0.13         0.15 o                         
   1   9   9          1.78          1.57         0.14 o                         
   2   9   9         68.86         68.63         0.54 o                         
   3   9   9         29.02         29.54         0.40 o                         
   4   9   9          1.04          0.89         0.13 o                         
   5   9   9          0.31          0.25         0.12 o                         
   6   9   9          7.50          7.80         0.25 o                         
   7   9   9         11.34         11.54         0.28 o                         
   8   9   9          4.89          4.59         0.22 o                         
   9   9   9          0.04          0.04         0.19 o                         
   1  10   9          0.02          0.00         0.11 o                         
   2  10   9         17.65         17.91         0.31 o                         
   3  10   9          1.57          1.34         0.14 o                         
   4  10   9          4.72          5.16         0.20 o                         
   5  10   9          2.07          1.69         0.23 o                         
   6  10   9          1.58          1.31         0.18 o                         
   7  10   9          0.19          0.24         0.15 o                         
   8  10   9         20.11         21.50         0.42 o                         
   0  11   9         34.42         34.00         0.55 o                         
   1  11   9          5.63          5.61         0.23 o                         
   2  11   9          5.80          5.55         0.21 o                         
   3  11   9          5.54          5.60         0.24 o                         
   4  11   9          0.50          0.20         0.17 o                         
   5  11   9          8.88          9.55         0.27 o                         
   6  11   9          0.20          0.11         0.14 o                         
   7  11   9          0.22          0.27         0.16 o                         
   8  11   9         14.96         15.68         0.34 o                         
   1  12   9          0.93          0.88         0.14 o                         
   2  12   9          6.59          6.42         0.24 o                         
   3  12   9          1.07          0.90         0.20 o                         
   4  12   9          1.56          1.45         0.16 o                         
   5  12   9          7.58          7.73         0.34 o                         
   6  12   9          3.55          3.72         0.22 o                         
   7  12   9          0.83          0.68         0.16 o                         
   0  13   9          5.17          5.48         0.34 o                         
   1  13   9          1.58          1.61         0.16 o                         
   2  13   9          0.89          0.96         0.15 o                         
   3  13   9          0.66          0.51         0.14 o                         
   4  13   9          5.33          5.29         0.23 o                         
   5  13   9          2.98          2.54         0.19 o                         
   6  13   9          1.20          0.83         0.17 o                         
   1  14   9          6.22          6.55         0.30 o                         
   2  14   9          0.79          0.62         0.14 o                         
   3  14   9          1.26          1.02         0.16 o                         
   4  14   9          0.03         -0.13         0.13 o                         
   5  14   9          5.73          6.02         0.26 o                         
   0  15   9          4.57          4.07         0.32 o                         
   1  15   9          1.20          1.14         0.16 o                         
   2  15   9          0.10         -0.09         0.14 o                         
   3  15   9          2.51          2.46         0.20 o                         
   4  15   9          2.07          1.73         0.19 o                         
   1  16   9          1.83          1.59         0.19 o                         
   2  16   9         25.19         25.90         0.45 o                         
   3  16   9          6.10          5.93         0.31 o                         
   0   0  10        391.68        382.06         3.71 o                         
   2   0  10          2.80          3.14         0.25 o                         
   4   0  10          1.90          1.43         0.20 o                         
   6   0  10          0.13          0.28         0.25 o                         
   8   0  10          0.85          0.18         0.24 o                         
   1   1  10          7.03          7.07         0.21 o                         
   2   1  10          1.26          1.14         0.13 o                         
   3   1  10          0.16          0.15         0.11 o                         
   4   1  10          2.19          2.15         0.15 o                         
   5   1  10          0.03         -0.04         0.11 o                         
   6   1  10         24.31         24.58         0.48 o                         
   7   1  10          3.69          3.26         0.21 o                         
   8   1  10          1.90          1.71         0.20 o                         
   9   1  10          0.62          0.55         0.17 o                         
   0   2  10          4.74          4.84         0.25 o                         
   1   2  10          0.98          0.79         0.12 o                         
   2   2  10          2.68          2.78         0.15 o                         
   3   2  10         12.79         13.04         0.27 o                         
   4   2  10         10.83         11.23         0.30 o                         
   5   2  10          1.71          1.35         0.14 o                         
   6   2  10         57.58         56.32         0.60 o                         
   7   2  10         38.46         37.94         0.48 o                         
   8   2  10          0.21          0.27         0.16 o                         
   9   2  10          0.63          0.43         0.20 o                         
   1   3  10          0.33          0.31         0.11 o                         
   2   3  10         12.91         12.98         0.26 o                         
   3   3  10          6.52          6.64         0.20 o                         
   4   3  10          0.41          0.47         0.11 o                         
   5   3  10          7.06          8.04         0.25 o                         
   6   3  10         12.10         11.56         0.35 o                         
   7   3  10          5.07          5.25         0.24 o                         
   8   3  10          0.48          0.66         0.16 o                         
   9   3  10          0.50          0.38         0.21 o                         
   0   4  10          3.95          4.44         0.24 o                         
   1   4  10         19.16         19.65         0.35 o                         
   2   4  10          1.74          1.53         0.13 o                         
   3   4  10         15.80         16.70         0.33 o                         
   4   4  10          0.01         -0.06         0.10 o                         
   5   4  10          1.52          1.44         0.14 o                         
   6   4  10          5.11          5.08         0.23 o                         
   7   4  10          0.05         -0.10         0.14 o                         
   8   4  10          1.29          1.05         0.18 o                         
   1   5  10          1.07          0.99         0.12 o                         
   2   5  10          1.98          1.75         0.14 o                         
   3   5  10         10.04          9.55         0.22 o                         
   4   5  10          6.14          6.20         0.20 o                         
   5   5  10          0.00         -0.13         0.13 o                         
   6   5  10          0.01         -0.07         0.14 o                         
   7   5  10          0.13          0.12         0.16 o                         
   8   5  10          2.86          2.56         0.24 o                         
   0   6  10          4.49          4.88         0.28 o                         
   1   6  10          0.24         -0.00         0.11 o                         
   2   6  10          0.01         -0.03         0.10 o                         
   3   6  10          0.12         -0.10         0.11 o                         
   4   6  10          4.24          4.57         0.19 o                         
   5   6  10          7.89          8.14         0.26 o                         
   6   6  10          4.81          5.30         0.22 o                         
   7   6  10          1.56          1.36         0.17 o                         
   8   6  10          0.00          0.13         0.16 o                         
   1   7  10          0.00         -0.11         0.11 o                         
   2   7  10          3.07          2.58         0.16 o                         
   3   7  10          1.51          1.20         0.14 o                         
   4   7  10         50.27         50.25         0.58 o                         
   5   7  10          0.30          0.08         0.16 o                         
   6   7  10          1.67          1.38         0.17 o                         
   7   7  10          2.43          2.60         0.20 o                         
   8   7  10          0.75          0.70         0.18 o                         
   0   8  10          1.13          1.22         0.20 o                         
   1   8  10          0.85          0.60         0.13 o                         
   2   8  10          6.59          6.62         0.26 o                         
   3   8  10          2.90          2.68         0.19 o                         
   4   8  10         14.43         14.21         0.31 o                         
   5   8  10          0.07         -0.05         0.14 o                         
   6   8  10          2.63          3.15         0.20 o                         
   7   8  10          0.08         -0.13         0.14 o                         
   1   9  10          4.82          4.87         0.23 o                         
   2   9  10         45.04         45.16         0.64 o                         
   3   9  10         12.38         11.76         0.30 o                         
   4   9  10          0.38          0.41         0.15 o                         
   5   9  10          0.05          0.05         0.14 o                         
   6   9  10          1.75          1.52         0.19 o                         
   7   9  10          7.15          7.24         0.31 o                         
   0  10  10          4.61          4.77         0.40 o                         
   1  10  10          1.34          1.22         0.15 o                         
   2  10  10          0.12         -0.02         0.14 o                         
   3  10  10         12.97         12.13         0.36 o                         
   4  10  10          0.42          0.64         0.16 o                         
   5  10  10          1.78          1.33         0.17 o                         
   6  10  10          0.02         -0.14         0.14 o                         
   1  11  10          7.31          7.63         0.26 o                         
   2  11  10          9.90         10.22         0.32 o                         
   3  11  10          0.94          0.75         0.17 o                         
   4  11  10          0.41          0.19         0.15 o                         
   5  11  10          0.27          0.09         0.15 o                         
   0  12  10          0.63          0.42         0.22 o                         
   1  12  10          5.10          5.27         0.25 o                         
   2  12  10          1.04          0.56         0.17 o                         
   3  12  10          4.22          4.02         0.23 o                         
   4  12  10         15.53         15.71         0.35 o                         
   5  12  10          0.39          0.24         0.19 o                         
   1  13  10          0.02         -0.15         0.15 o                         
   2  13  10          1.96          1.53         0.18 o                         
   3  13  10          0.13          0.08         0.15 o                         
   0  14  10          0.03          0.25         0.22 o                         
   1  14  10          0.96          0.79         0.17 o                         
   2  14  10          8.68          6.56         1.36 o                         
   1   0  11         28.36         27.39         0.62 o                         
   3   0  11          0.97          0.56         0.20 o                         
   5   0  11          0.03         -0.19         0.19 o                         
   7   0  11          0.79          0.57         0.26 o                         
   0   1  11         22.60         22.98         0.62 o                         
   1   1  11          3.97          3.88         0.22 o                         
   2   1  11          0.86          0.79         0.15 o                         
   3   1  11          1.79          2.09         0.19 o                         
   4   1  11          0.55          0.49         0.14 o                         
   5   1  11          4.89          4.73         0.21 o                         
   6   1  11         10.53         10.68         0.34 o                         
   7   1  11          0.18         -0.18         0.20 o                         
   1   2  11          0.55          0.51         0.15 o                         
   2   2  11          4.45          4.03         0.21 o                         
   3   2  11          8.13          7.74         0.29 o                         
   4   2  11          4.86          4.70         0.21 o                         
   5   2  11          2.53          2.59         0.20 o                         
   6   2  11         14.45         14.50         0.45 o                         
   7   2  11          5.98          5.31         0.35 o                         
   0   3  11          6.68          6.18         0.37 o                         
   1   3  11          4.22          3.55         0.21 o                         
   2   3  11          1.93          1.38         0.17 o                         
   3   3  11          0.06          0.04         0.14 o                         
   4   3  11          6.16          6.35         0.30 o                         
   5   3  11          1.15          1.04         0.16 o                         
   6   3  11          0.06          0.20         0.18 o                         
   1   4  11          0.01          0.10         0.13 o                         
   2   4  11         13.07         13.18         0.32 o                         
   3   4  11          5.36          5.02         0.22 o                         
   4   4  11          2.19          2.07         0.18 o                         
   5   4  11          0.14          0.10         0.14 o                         
   6   4  11          2.34          2.26         0.21 o                         
   0   5  11         21.47         20.94         0.65 o                         
   1   5  11         10.92         11.40         0.31 o                         
   2   5  11          0.06          0.09         0.15 o                         
   3   5  11          2.24          2.27         0.18 o                         
   4   5  11          0.33          0.03         0.14 o                         
   5   5  11          2.98          3.09         0.23 o                         
   6   5  11          0.85          0.93         0.22 o                         
   1   6  11          4.25          3.79         0.21 o                         
   2   6  11          0.00         -0.10         0.13 o                         
   3   6  11          2.03          1.87         0.17 o                         
   4   6  11          0.09          0.05         0.14 o                         
   5   6  11          1.27          1.17         0.19 o                         
   6   6  11          0.97          0.47         0.20 o                         
   0   7  11          0.01         -0.18         0.18 o                         
   1   7  11          0.92          0.92         0.17 o                         
   2   7  11          2.01          1.67         0.17 o                         
   3   7  11          4.41          4.40         0.22 o                         
   4   7  11         25.44         25.56         0.47 o                         
   5   7  11         25.83         25.43         0.54 o                         
   1   8  11          4.12          3.68         0.20 o                         
   2   8  11          7.32          7.78         0.29 o                         
   3   8  11          2.35          2.01         0.20 o                         
   4   8  11          6.50          6.64         0.26 o                         
   5   8  11          0.18          0.12         0.51 o                         
   0   9  11          0.00         -0.20         0.20 o                         
   1   9  11          1.12          1.06         0.18 o                         
   2   9  11         25.33         25.25         0.38 o                         
   3   9  11         11.09         11.01         0.35 o                         
   4   9  11          0.36          0.53         0.16 o                         
   1  10  11          0.07         -0.05         0.15 o                         
   2  10  11          7.31          6.83         0.25 o                         
   3  10  11          0.23          0.07         0.16 o                         
   0  11  11         11.70         10.92         0.48 o                         
   1  11  11          2.77          2.95         0.25 o                         
   0   0  12        127.06        127.10         3.46 o                         
   2   0  12          0.46          0.33         0.23 o                         
   1   1  12          3.47          3.48         0.22 o                         
   2   1  12          0.11          0.16         0.15 o                         
   3   1  12          0.25          0.31         0.15 o                         
   0   2  12          1.79          1.83         0.27 o                         
   1   2  12          0.42          0.34         0.16 o                         
   2   2  12          0.87          0.80         0.17 o                         
   3   2  12          4.21          4.01         0.22 o                         
   1   3  12          0.20          0.30         0.16 o                         
   2   3  12          3.64          2.96         0.21 o                         
   3   3  12          2.54          2.31         0.20 o                         
   0   4  12          0.70          0.57         0.24 o                         
   1   4  12          5.22          5.89         0.24 o                         
   2   4  12          1.09          1.05         0.18 o                         
   1   5  12          0.65          0.44         0.17 o                         
   2   5  12          0.79          0.63         0.25 o                         
   0   6  12          1.87          0.51         1.29 o                         
                                                                                
