# Supplementary material for: Structural investigations into a new polymorph of F4TCNQ: towards enhanced semiconductor properties
Source: Acta Crystallogr C Struct Chem. 2021 Jun 28;77(Pt 7):426–34. doi: 10.1107/S2053229621006252 (PMC8254529; doi:10.1107/S2053229621006252)
Supplement: Supplementary file 4 [file c-77-00426-toluene_solvatesup4.hkl]

data_toluene_solvate                                                            
_shelx_title ' mrp170028_fa in P2(1)/c'                                         
_shelx_refln_list_code          4                                               
_shelx_F_calc_maximum      207.72                                               
_exptl_crystal_F_000       372.00                                               
_reflns_d_resolution_high  0.8381                                               
                                                                                
loop_                                                                           
 _space_group_symop_operation_xyz                                               
 'x, y, z'                                                                      
 '-x, y+1/2, -z+1/2'                                                            
 '-x, -y, -z'                                                                   
 'x, -y-1/2, z-1/2'                                                             
                                                                                
_cell_length_a     8.1314                                                       
_cell_length_b     7.4141                                                       
_cell_length_c    13.6796                                                       
_cell_angle_alpha  90.000                                                       
_cell_angle_beta  100.551                                                       
_cell_angle_gamma  90.000                                                       
                                                                                
_shelx_F_squared_multiplier     1.000                                           
                                                                                
loop_                                                                           
 _refln_index_h                                                                 
 _refln_index_k                                                                 
 _refln_index_l                                                                 
 _refln_F_squared_calc                                                          
 _refln_F_squared_meas                                                          
 _refln_F_squared_sigma                                                         
 _refln_observed_status                                                         
   1   0   0       5608.77       5355.55        29.99 o                         
   2   0   0       3610.28       3239.55        27.13 o                         
   3   0   0       3345.38       3293.84        34.40 o                         
   4   0   0        304.23        302.38        12.53 o                         
   5   0   0         15.13         20.59         1.28 o                         
   6   0   0        248.10        280.26         5.31 o                         
   7   0   0        356.06        376.54         7.96 o                         
   8   0   0        378.72        430.44        10.09 o                         
   9   0   0          4.61          2.95         1.72 o                         
   1   1   0        417.75        348.22         5.42 o                         
   2   1   0        590.20        622.66        13.03 o                         
   3   1   0         48.02         56.75         3.39 o                         
   4   1   0          0.61          0.35         1.18 o                         
   5   1   0         79.95         86.00         1.89 o                         
   6   1   0         64.50         62.63         1.96 o                         
   7   1   0         39.44         43.33         2.08 o                         
   8   1   0         39.93         39.00         2.51 o                         
   9   1   0          0.30         -1.08         1.08 o                         
   0   2   0       1448.99       1307.17        33.18 o                         
   1   2   0        505.18        490.25        10.36 o                         
   2   2   0        992.50        909.39        15.41 o                         
   3   2   0         59.37         65.65         5.15 o                         
   4   2   0        228.42        229.69         6.49 o                         
   5   2   0         35.75         37.61         1.49 o                         
   6   2   0          2.71          3.06         0.83 o                         
   7   2   0        160.94        169.53         5.33 o                         
   8   2   0          4.37          4.23         1.36 o                         
   9   2   0          3.10          3.46         1.04 o                         
   1   3   0         93.12         91.45         5.79 o                         
   2   3   0        415.00        445.40        13.10 o                         
   3   3   0        465.91        510.35        14.88 o                         
   4   3   0        644.45        672.77         9.08 o                         
   5   3   0         57.03         61.64         2.43 o                         
   6   3   0         54.81         54.62         3.17 o                         
   7   3   0         78.97         80.76         3.88 o                         
   8   3   0          4.77         11.32         2.73 o                         
   0   4   0        369.81        467.16        21.04 o                         
   1   4   0         15.30          8.20         3.30 o                         
   2   4   0         12.18          3.12         1.00 o                         
   3   4   0         31.24         27.61         1.51 o                         
   4   4   0        102.29        100.09         3.02 o                         
   5   4   0          4.32          2.42         2.08 o                         
   6   4   0         15.50         11.38         1.77 o                         
   7   4   0          0.66          1.50         0.98 o                         
   8   4   0         76.00         80.29         4.78 o                         
   1   5   0          0.15          1.57         0.81 o                         
   2   5   0         46.71         50.36         1.95 o                         
   3   5   0        293.60        276.01         4.76 o                         
   4   5   0        183.48        199.02         4.79 o                         
   5   5   0         11.69         11.27         1.63 o                         
   6   5   0          2.92          3.74         1.16 o                         
   7   5   0          5.42          7.85         1.31 o                         
   0   6   0         80.47         85.29         3.75 o                         
   1   6   0          8.36          9.40         1.32 o                         
   2   6   0        410.64        435.37         6.14 o                         
   3   6   0         19.53         19.90         2.12 o                         
   4   6   0         13.25         11.17         1.69 o                         
   5   6   0         38.24         32.42         2.18 o                         
   6   6   0         16.69         15.95         1.32 o                         
   7   6   0          1.11         -2.01         2.01 o                         
   1   7   0         24.06         20.68         1.90 o                         
   2   7   0         69.89         67.55         3.40 o                         
   3   7   0        248.49        246.51         5.40 o                         
   4   7   0        444.62        441.72        11.77 o                         
   5   7   0         39.30         34.37         2.00 o                         
   0   8   0          0.82          0.30         1.79 o                         
   1   8   0          0.40         -1.09         1.09 o                         
   2   8   0          4.51          2.50         1.50 o                         
   3   8   0          3.03          4.05         0.97 o                         
   4   8   0         16.97         15.67         2.43 o                         
  -9   1   1          0.26          0.49         1.21 o                         
  -8   1   1         83.30         81.18         3.12 o                         
  -7   1   1          7.79          8.93         1.19 o                         
  -6   1   1         10.70         14.63         1.08 o                         
  -5   1   1        405.04        410.57         3.66 o                         
  -4   1   1        171.69        175.22         7.85 o                         
  -3   1   1         11.88         11.13         2.09 o                         
  -2   1   1          0.46          0.38         1.07 o                         
  -1   1   1       1080.27        918.23        15.15 o                         
   0   1   1       3166.18       2980.84        17.39 o                         
   1   1   1         77.57         93.54         4.42 o                         
   2   1   1       5960.58       5742.35        31.04 o                         
   3   1   1         12.47          9.04         2.07 o                         
   4   1   1          0.04          1.48         2.37 o                         
   5   1   1        102.24        115.52         2.22 o                         
   6   1   1         50.58         56.57         1.86 o                         
   7   1   1        159.03        159.64         3.94 o                         
   8   1   1          5.60          4.26         1.20 o                         
   9   1   1         13.10         13.54         2.10 o                         
  -9   2   1          3.13          3.17         1.12 o                         
  -8   2   1          2.62          3.98         1.44 o                         
  -7   2   1        189.25        201.79         4.90 o                         
  -6   2   1         54.80         53.22         2.05 o                         
  -5   2   1        385.29        370.10         4.74 o                         
  -4   2   1        503.91        560.16        15.68 o                         
  -3   2   1         17.08          7.73         2.73 o                         
  -2   2   1       1434.82       1329.28        18.76 o                         
  -1   2   1        220.82        149.90         6.96 o                         
   0   2   1       1138.77       1217.99        15.82 o                         
   1   2   1          0.01         -0.16         1.61 o                         
   2   2   1        811.76        839.38        19.28 o                         
   3   2   1        672.17        612.44        13.79 o                         
   4   2   1        376.72        381.02         5.14 o                         
   5   2   1         36.49         39.16         1.43 o                         
   6   2   1         24.77         20.85         1.30 o                         
   7   2   1         23.58         17.84         1.63 o                         
   8   2   1          7.80         11.31         1.63 o                         
   9   2   1         16.29         14.65         1.76 o                         
  -9   3   1         35.76         41.67         3.23 o                         
  -8   3   1          1.18          4.47         1.37 o                         
  -7   3   1         12.72          7.39         1.40 o                         
  -6   3   1        276.38        286.14         7.16 o                         
  -5   3   1        106.76        107.92         3.35 o                         
  -4   3   1       1071.91       1111.64        13.14 o                         
  -3   3   1        190.17        198.31         9.63 o                         
  -2   3   1        740.41        793.36        20.70 o                         
  -1   3   1        227.73        194.28         9.58 o                         
   0   3   1        305.06        309.63         8.76 o                         
   1   3   1        579.20        585.07        13.57 o                         
   2   3   1          1.94         -0.06         2.93 o                         
   3   3   1          4.31          2.18         3.23 o                         
   4   3   1        213.83        237.47         3.59 o                         
   5   3   1         92.86         90.32         2.80 o                         
   6   3   1        290.04        300.12         6.55 o                         
   7   3   1         35.22         32.52         2.63 o                         
   8   3   1         25.15         27.60         3.06 o                         
  -8   4   1         12.96         13.85         1.93 o                         
  -7   4   1          3.12          2.52         1.03 o                         
  -6   4   1        120.15        126.56         5.66 o                         
  -5   4   1         34.97         36.87         3.21 o                         
  -4   4   1        112.78        102.48         3.18 o                         
  -3   4   1         50.13         47.12         1.96 o                         
  -2   4   1         75.50        100.59         2.81 o                         
  -1   4   1         65.01         73.91         7.15 o                         
   0   4   1          1.37          3.85         2.73 o                         
   1   4   1         29.87         29.73         4.80 o                         
   2   4   1         52.76         64.94         2.23 o                         
   3   4   1        150.67        158.24         3.37 o                         
   4   4   1         14.26         14.87         1.43 o                         
   5   4   1          0.56          2.94         1.08 o                         
   6   4   1        124.59        116.82         5.02 o                         
   7   4   1         32.89         36.06         2.29 o                         
   8   4   1         71.89         68.30         5.07 o                         
  -7   5   1         21.82         20.74         1.97 o                         
  -6   5   1          5.41          5.10         1.13 o                         
  -5   5   1          0.15          0.54         1.82 o                         
  -4   5   1         13.89         15.33         1.70 o                         
  -3   5   1        116.16        119.46         3.37 o                         
  -2   5   1         43.83         43.81         1.91 o                         
  -1   5   1         40.03         40.38         1.91 o                         
   0   5   1          5.56          4.65         0.78 o                         
   1   5   1        102.85        116.62         3.13 o                         
   2   5   1         57.21         53.83         2.34 o                         
   3   5   1         63.09         63.97         2.43 o                         
   4   5   1          3.25          2.32         1.93 o                         
   5   5   1         25.80         25.93         1.94 o                         
   6   5   1         17.20         15.79         1.95 o                         
   7   5   1          7.56          6.27         1.19 o                         
  -7   6   1         11.78         14.14         1.75 o                         
  -6   6   1          0.67          1.10         0.87 o                         
  -5   6   1         11.97          7.97         1.46 o                         
  -4   6   1        468.84        477.37         8.79 o                         
  -3   6   1        277.40        271.33         5.13 o                         
  -2   6   1        500.31        512.41         7.87 o                         
  -1   6   1        151.01        153.54         3.83 o                         
   0   6   1        238.85        241.21         4.23 o                         
   1   6   1          0.96          2.35         1.36 o                         
   2   6   1         75.77         81.11         3.11 o                         
   3   6   1         94.59         95.41         3.46 o                         
   4   6   1        194.21        201.75         4.72 o                         
   5   6   1        102.93         89.31         3.47 o                         
   6   6   1        151.24        139.45         4.87 o                         
  -5   7   1          5.49          5.08         1.00 o                         
  -4   7   1         28.86         31.14         2.37 o                         
  -3   7   1         45.29         54.65         2.69 o                         
  -2   7   1         69.09         67.09         2.77 o                         
  -1   7   1         21.83         17.97         1.72 o                         
   0   7   1         18.25         13.29         1.49 o                         
   1   7   1          5.46          3.89         1.31 o                         
   2   7   1         98.96         96.59         3.66 o                         
   3   7   1          5.42          4.43         1.32 o                         
   4   7   1        203.02        209.10         8.10 o                         
   5   7   1         86.91         77.46         3.89 o                         
  -4   8   1          0.55          1.18         0.95 o                         
  -3   8   1         32.31         34.38         2.46 o                         
  -2   8   1         50.29         52.15         2.76 o                         
  -1   8   1         68.96         64.51         2.52 o                         
   0   8   1         30.14         30.16         2.05 o                         
   1   8   1          2.17          1.97         1.08 o                         
   2   8   1          2.48          2.85         0.95 o                         
   3   8   1         84.21         88.14         2.76 o                         
  -9   0   2          6.71          8.80         3.08 o                         
  -8   0   2         47.37         54.28         3.48 o                         
  -7   0   2          1.32         -0.21         1.22 o                         
  -6   0   2       1375.32       1429.70        13.27 o                         
  -5   0   2       1922.11       1987.13        16.18 o                         
  -4   0   2       3421.16       3417.90        37.16 o                         
  -3   0   2        154.15        143.61         6.45 o                         
  -2   0   2       1702.58       1796.81        15.78 o                         
  -1   0   2       1941.81       2034.81        18.61 o                         
   0   0   2       1689.24       1727.16        11.10 o                         
   1   0   2       1549.16       1369.25        30.62 o                         
   2   0   2      43147.92      37130.96       367.59 o                         
   3   0   2       2800.10       2766.05        71.82 o                         
   4   0   2       1225.21       1255.79        61.29 o                         
   5   0   2        788.63        825.56         9.13 o                         
   6   0   2          2.15          0.65         1.15 o                         
   7   0   2          2.71          2.85         1.40 o                         
   8   0   2          3.61          3.46         1.53 o                         
   9   0   2          3.17         -0.23         4.09 o                         
  -9   1   2          8.68          8.23         2.15 o                         
  -8   1   2         28.15         23.68         2.08 o                         
  -7   1   2          1.02         -0.36         0.82 o                         
  -6   1   2          0.01         -0.96         0.96 o                         
  -5   1   2        190.33        191.97         2.86 o                         
  -4   1   2        110.07        121.01         6.10 o                         
  -3   1   2          8.83         16.80         2.18 o                         
  -2   1   2        662.45        592.31         8.82 o                         
  -1   1   2          7.84          1.03         1.78 o                         
   0   1   2          7.62          0.84         1.24 o                         
   1   1   2          0.85          1.08         1.95 o                         
   2   1   2       6545.37       6391.45        47.64 o                         
   3   1   2       1300.43       1307.39        22.16 o                         
   4   1   2        984.65        993.76        16.01 o                         
   5   1   2        163.69        167.25         2.70 o                         
   6   1   2         14.14         11.98         1.12 o                         
   7   1   2         35.71         41.50         1.97 o                         
   8   1   2          4.77          8.59         1.33 o                         
   9   1   2         46.60         49.23         2.99 o                         
  -9   2   2          0.16          0.60         1.32 o                         
  -8   2   2          1.22          2.23         1.50 o                         
  -7   2   2          8.07          5.76         1.14 o                         
  -6   2   2         53.91         50.48         2.27 o                         
  -5   2   2        310.55        331.65         4.66 o                         
  -4   2   2         84.83         65.07         3.41 o                         
  -3   2   2        363.84        363.24        11.29 o                         
  -2   2   2         70.09         78.25         6.04 o                         
  -1   2   2         10.53         11.14         2.79 o                         
   0   2   2        834.10        861.26        15.83 o                         
   1   2   2        348.02        316.71         7.25 o                         
   2   2   2        234.44        209.09         7.86 o                         
   3   2   2        144.04        123.96         7.87 o                         
   4   2   2         69.12         62.31         1.86 o                         
   5   2   2         72.24         73.82         2.02 o                         
   6   2   2        134.66        141.71         3.18 o                         
   7   2   2         15.82         12.37         1.45 o                         
   8   2   2          5.40          6.67         1.27 o                         
  -9   3   2        112.62        117.47         7.50 o                         
  -8   3   2         76.71         78.27         4.71 o                         
  -7   3   2          0.69         -0.15         1.11 o                         
  -6   3   2         54.00         52.56         3.15 o                         
  -5   3   2        195.50        211.64         4.57 o                         
  -4   3   2        185.13        210.45         3.56 o                         
  -3   3   2          3.25          4.77         2.81 o                         
  -2   3   2        505.02        509.64        16.85 o                         
  -1   3   2        927.06       1011.68        21.99 o                         
   0   3   2       1606.52       1774.81        22.39 o                         
   1   3   2        190.82        203.57         6.47 o                         
   2   3   2          0.62          4.07         3.33 o                         
   3   3   2         32.01         28.18         1.52 o                         
   4   3   2          0.69          1.33         0.72 o                         
   5   3   2         26.77         29.19         1.59 o                         
   6   3   2        131.56        134.99         3.94 o                         
   7   3   2         21.82         22.18         2.24 o                         
   8   3   2         13.14         14.16         1.41 o                         
  -8   4   2         80.82         81.09         4.76 o                         
  -7   4   2          0.10         -0.96         1.06 o                         
  -6   4   2        113.55        113.94         3.85 o                         
  -5   4   2          5.24          3.81         1.08 o                         
  -4   4   2          3.34          1.73         1.57 o                         
  -3   4   2          2.35          2.92         0.98 o                         
  -2   4   2       1220.91       1308.16        13.98 o                         
  -1   4   2        288.79        271.79        13.36 o                         
   0   4   2        206.64        275.23        16.75 o                         
   1   4   2         12.79         11.40         1.18 o                         
   2   4   2        102.69        116.66         2.94 o                         
   3   4   2          0.11          1.16         0.92 o                         
   4   4   2         29.84         27.55         1.72 o                         
   5   4   2         83.80         89.24         3.68 o                         
   6   4   2          2.34          0.85         1.27 o                         
   7   4   2         10.62          6.88         1.65 o                         
   8   4   2         23.90         22.57         2.63 o                         
  -7   5   2         47.73         47.78         2.82 o                         
  -6   5   2         18.25         15.48         1.74 o                         
  -5   5   2          0.61          1.47         1.26 o                         
  -4   5   2          7.43          9.60         1.46 o                         
  -3   5   2         84.78         82.36         2.89 o                         
  -2   5   2        126.21        135.64         3.06 o                         
  -1   5   2        319.47        312.00         4.23 o                         
   0   5   2          1.22          1.39         0.74 o                         
   1   5   2         11.40         10.96         1.39 o                         
   2   5   2        150.45        160.20         3.95 o                         
   3   5   2          2.78          2.97         1.23 o                         
   4   5   2         18.78         20.97         1.84 o                         
   5   5   2          9.05          5.67         1.45 o                         
   6   5   2         29.55         29.89         2.14 o                         
   7   5   2          0.94          0.23         1.03 o                         
  -7   6   2          2.18          4.18         0.92 o                         
  -6   6   2          4.34          5.43         1.11 o                         
  -5   6   2          0.50          1.17         1.22 o                         
  -4   6   2         43.78         37.40         2.25 o                         
  -3   6   2         22.61         15.93         1.54 o                         
  -2   6   2        192.13        206.88         4.03 o                         
  -1   6   2        466.50        481.50         7.21 o                         
   0   6   2        891.65        939.37        14.75 o                         
   1   6   2          0.77         -1.21         1.21 o                         
   2   6   2         18.46         19.00         1.82 o                         
   3   6   2         32.18         33.83         2.29 o                         
   4   6   2         92.93         87.84         3.01 o                         
   5   6   2          6.63          3.52         1.04 o                         
   6   6   2          0.74         -0.41         1.06 o                         
  -5   7   2          3.91          3.24         0.99 o                         
  -4   7   2          0.02         -1.03         1.88 o                         
  -3   7   2         50.17         47.26         2.56 o                         
  -2   7   2        543.14        520.64        10.41 o                         
  -1   7   2        351.70        343.84         6.50 o                         
   0   7   2         24.18         20.40         1.79 o                         
   1   7   2         26.58         24.77         2.13 o                         
   2   7   2         17.87         18.81         1.89 o                         
   3   7   2         19.55         20.17         1.99 o                         
   4   7   2         54.76         53.58         2.25 o                         
   5   7   2         55.02         48.91         2.41 o                         
  -4   8   2         16.76         15.68         2.24 o                         
  -3   8   2          0.27          1.50         0.96 o                         
  -2   8   2          0.17          0.09         1.04 o                         
  -1   8   2          0.01         -0.18         0.88 o                         
   0   8   2          8.80          9.87         1.36 o                         
   1   8   2          0.04          0.31         1.14 o                         
   2   8   2          0.12         -0.89         0.89 o                         
   3   8   2          0.34          1.18         0.89 o                         
  -9   1   3          3.80          0.37         3.59 o                         
  -8   1   3          4.87          3.61         1.05 o                         
  -7   1   3          0.73         -0.40         0.87 o                         
  -6   1   3         96.83        106.59         2.77 o                         
  -5   1   3         31.91         23.48         1.16 o                         
  -4   1   3          0.27          0.51         2.08 o                         
  -3   1   3        260.89        266.04         7.73 o                         
  -2   1   3         55.55         77.23         3.29 o                         
  -1   1   3         13.51          5.12         1.98 o                         
   0   1   3        185.02        150.61         8.00 o                         
   1   1   3        680.22        566.48        10.91 o                         
   2   1   3        210.63        186.99         7.59 o                         
   3   1   3          0.54         -2.80         2.80 o                         
   4   1   3       2501.33       2624.57        16.88 o                         
   5   1   3        102.51         99.70         2.48 o                         
   6   1   3         10.28         11.19         1.14 o                         
   7   1   3        113.54        116.34         3.06 o                         
   8   1   3          1.48          2.15         1.07 o                         
  -9   2   3         26.43         21.20         2.90 o                         
  -8   2   3         30.78         26.03         2.02 o                         
  -7   2   3          5.18          4.59         1.08 o                         
  -6   2   3          6.07          5.34         1.65 o                         
  -5   2   3        308.78        316.83         4.58 o                         
  -4   2   3         32.70         34.56         2.42 o                         
  -3   2   3       1383.74       1369.37        21.44 o                         
  -2   2   3       3564.36       3584.58        34.95 o                         
  -1   2   3        675.99        593.70        14.80 o                         
   0   2   3        788.53        775.64        15.21 o                         
   1   2   3        380.07        410.65        11.16 o                         
   2   2   3         16.05         16.59         3.07 o                         
   3   2   3         54.19         47.43         5.54 o                         
   4   2   3          1.46          2.90         0.62 o                         
   5   2   3         71.17         72.05         2.38 o                         
   6   2   3        148.68        147.77         4.44 o                         
   7   2   3          6.17          5.20         1.09 o                         
   8   2   3         66.16         65.60         3.08 o                         
  -9   3   3         34.32         42.42         4.82 o                         
  -8   3   3        254.10        260.04         6.58 o                         
  -7   3   3         82.26         86.55         3.14 o                         
  -6   3   3          3.13          3.65         1.16 o                         
  -5   3   3        271.13        275.43         4.08 o                         
  -4   3   3       1289.96       1362.34         9.91 o                         
  -3   3   3         56.19         68.09         5.82 o                         
  -2   3   3        706.10        717.56        27.43 o                         
  -1   3   3         13.19          4.95         3.01 o                         
   0   3   3       1245.64       1335.45        25.29 o                         
   1   3   3        108.12         82.23         5.88 o                         
   2   3   3         61.77         54.00         5.54 o                         
   3   3   3        183.12        177.92         3.55 o                         
   4   3   3         57.93         60.17         1.80 o                         
   5   3   3        103.21        107.79         2.74 o                         
   6   3   3         63.79         67.00         2.44 o                         
   7   3   3         13.65         13.59         1.67 o                         
   8   3   3         17.84         15.67         2.18 o                         
  -8   4   3         44.19         41.32         2.57 o                         
  -7   4   3         42.60         38.77         2.39 o                         
  -6   4   3          3.90          1.59         1.11 o                         
  -5   4   3         37.59         38.90         2.31 o                         
  -4   4   3          4.18          5.50         1.18 o                         
  -3   4   3          7.11         10.89         1.75 o                         
  -2   4   3          1.99          2.59         0.73 o                         
  -1   4   3        181.79        175.66         3.75 o                         
   0   4   3        239.71        292.33         6.81 o                         
   1   4   3          1.66         -0.09         0.93 o                         
   2   4   3         25.70         22.19         1.46 o                         
   3   4   3        107.85        113.54         3.05 o                         
   4   4   3         25.33         27.83         1.77 o                         
   5   4   3         55.72         60.57         2.55 o                         
   6   4   3          0.03         -1.23         1.23 o                         
   7   4   3          3.62          4.48         1.45 o                         
  -7   5   3          0.00          0.43         1.22 o                         
  -6   5   3         35.03         33.00         1.92 o                         
  -5   5   3         37.24         35.79         2.46 o                         
  -4   5   3          0.01          0.71         1.26 o                         
  -3   5   3          1.14          2.28         1.11 o                         
  -2   5   3        199.63        202.38         3.73 o                         
  -1   5   3        220.75        207.21         3.77 o                         
   0   5   3        138.74        137.91         3.24 o                         
   1   5   3          0.42          1.43         1.29 o                         
   2   5   3         47.00         46.95         2.53 o                         
   3   5   3         17.87         15.75         1.72 o                         
   4   5   3         13.34         11.04         1.52 o                         
   5   5   3         31.07         27.66         1.94 o                         
   6   5   3          0.19         -0.58         0.98 o                         
   7   5   3          1.53          2.23         1.57 o                         
  -7   6   3          5.19          4.03         0.95 o                         
  -6   6   3          0.85          0.94         0.89 o                         
  -5   6   3         11.63         14.92         1.49 o                         
  -4   6   3         14.08         12.90         1.63 o                         
  -3   6   3          1.02          0.57         1.14 o                         
  -2   6   3        406.71        395.23         5.66 o                         
  -1   6   3        297.56        294.34         5.93 o                         
   0   6   3        462.14        482.31         6.93 o                         
   1   6   3         71.28         76.59         3.37 o                         
   2   6   3        127.34        132.00         3.97 o                         
   3   6   3          1.33          2.33         1.26 o                         
   4   6   3          0.01          0.45         1.00 o                         
   5   6   3          8.23          9.83         1.24 o                         
   6   6   3         25.99         21.44         1.57 o                         
  -5   7   3         26.31         27.41         1.67 o                         
  -4   7   3         14.45         13.13         1.33 o                         
  -3   7   3         24.82         22.42         2.00 o                         
  -2   7   3         47.94         40.53         2.21 o                         
  -1   7   3         10.61          4.02         1.23 o                         
   0   7   3          3.08          3.54         1.10 o                         
   1   7   3         37.47         34.87         2.24 o                         
   2   7   3          0.23          0.95         1.18 o                         
   3   7   3          7.26          7.35         1.28 o                         
   4   7   3         60.80         58.53         2.06 o                         
   5   7   3         23.37         21.30         1.73 o                         
  -4   8   3          1.01         -2.38         2.38 o                         
  -3   8   3          1.14          1.82         0.89 o                         
  -2   8   3         13.71         17.99         2.13 o                         
  -1   8   3         58.16         61.15         2.45 o                         
   0   8   3         23.09         25.84         2.09 o                         
   1   8   3          1.14         -1.10         1.10 o                         
   2   8   3         10.98          7.17         1.09 o                         
   3   8   3         10.44          9.57         1.43 o                         
  -9   0   4         56.48         55.97         4.38 o                         
  -8   0   4          4.43          3.54         1.76 o                         
  -7   0   4         15.94         16.25         2.34 o                         
  -6   0   4        235.84        270.36         6.09 o                         
  -5   0   4          6.36          4.71         1.53 o                         
  -4   0   4       2287.99       2406.86        63.76 o                         
  -3   0   4       1504.51       1570.98        46.94 o                         
  -2   0   4       4762.31       4448.45        71.30 o                         
  -1   0   4        661.90        541.45        10.85 o                         
   0   0   4        459.71        533.29        12.81 o                         
   1   0   4         39.61         61.01         3.92 o                         
   2   0   4         80.26        100.65         8.70 o                         
   3   0   4         33.92         27.16         6.21 o                         
   4   0   4       2693.53       2867.44        24.29 o                         
   5   0   4        197.88        206.42         5.51 o                         
   6   0   4        218.53        223.42         6.09 o                         
   7   0   4         63.89         68.54         3.62 o                         
   8   0   4          2.81          1.64         1.18 o                         
  -9   1   4          0.02         -0.54         2.16 o                         
  -8   1   4          5.48          4.99         1.49 o                         
  -7   1   4         10.07          8.09         1.36 o                         
  -6   1   4          1.17          2.20         0.97 o                         
  -5   1   4          0.07          2.20         0.69 o                         
  -4   1   4        306.85        298.02        11.17 o                         
  -3   1   4       2347.45       2354.23        64.28 o                         
  -2   1   4       4009.33       3949.96        29.07 o                         
  -1   1   4        117.54         96.61         4.17 o                         
   0   1   4       1457.28       1476.39        16.04 o                         
   1   1   4        240.48        226.11         7.70 o                         
   2   1   4        145.42        136.96         7.02 o                         
   3   1   4         36.88         20.90         4.63 o                         
   4   1   4       2896.90       2964.66        24.79 o                         
   5   1   4        688.40        700.33        11.05 o                         
   6   1   4        543.70        588.36         7.36 o                         
   7   1   4         62.48         67.13         2.68 o                         
   8   1   4         11.56         14.60         1.41 o                         
  -9   2   4          0.35         -0.45         1.92 o                         
  -8   2   4         24.43         24.72         1.97 o                         
  -7   2   4         46.06         45.44         2.44 o                         
  -6   2   4          0.94          1.48         0.82 o                         
  -5   2   4          6.57          8.49         0.89 o                         
  -4   2   4         47.62         40.06         1.91 o                         
  -3   2   4         43.83         43.99         5.76 o                         
  -2   2   4         12.86         35.78         5.08 o                         
  -1   2   4        298.48        277.85         9.04 o                         
   0   2   4          2.37         -0.12         1.77 o                         
   1   2   4         55.43         54.48         4.69 o                         
   2   2   4         33.76         37.29         4.46 o                         
   3   2   4         21.53         19.55         1.72 o                         
   4   2   4         45.26         39.79         1.53 o                         
   5   2   4          0.60          5.05         1.21 o                         
   6   2   4         42.97         40.77         2.17 o                         
   7   2   4         29.98         31.05         1.84 o                         
   8   2   4         36.08         41.50         2.38 o                         
  -9   3   4         19.45         14.35         3.04 o                         
  -8   3   4        118.37        118.17         4.53 o                         
  -7   3   4        185.83        181.70         5.82 o                         
  -6   3   4        163.83        171.04         4.00 o                         
  -5   3   4          7.23          7.89         0.94 o                         
  -4   3   4        318.63        286.02         4.29 o                         
  -3   3   4        238.96        273.55         5.67 o                         
  -2   3   4        405.01        417.05        16.20 o                         
  -1   3   4         86.73        118.88         7.21 o                         
   0   3   4         30.63         35.43         4.13 o                         
   1   3   4        157.10        171.39         8.81 o                         
   2   3   4        735.71        792.78         9.52 o                         
   3   3   4        153.39        155.63         2.72 o                         
   4   3   4          0.97          0.48         0.75 o                         
   5   3   4          4.21          4.60         0.97 o                         
   6   3   4          0.36         -0.98         0.98 o                         
   7   3   4          1.01          0.33         1.22 o                         
   8   3   4         11.75         10.23         1.40 o                         
  -8   4   4         37.56         31.52         2.30 o                         
  -7   4   4        145.50        138.81         4.29 o                         
  -6   4   4        647.12        684.74        10.38 o                         
  -5   4   4        104.48        101.77         3.11 o                         
  -4   4   4         21.10         20.29         1.59 o                         
  -3   4   4          0.20         -0.56         0.77 o                         
  -2   4   4         21.51         29.31         1.48 o                         
  -1   4   4         35.34         34.61         1.35 o                         
   0   4   4       1342.26       1488.84        10.09 o                         
   1   4   4        684.29        686.85         6.74 o                         
   2   4   4        520.40        572.07         6.80 o                         
   3   4   4         13.79         12.80         1.49 o                         
   4   4   4          0.00          1.32         0.97 o                         
   5   4   4         10.88         14.17         1.44 o                         
   6   4   4          1.72          2.06         1.24 o                         
   7   4   4          4.80          5.86         1.74 o                         
  -7   5   4          3.30          3.73         1.10 o                         
  -6   5   4          3.54          2.56         1.21 o                         
  -5   5   4         71.16         73.31         3.03 o                         
  -4   5   4         58.03         56.46         2.63 o                         
  -3   5   4          0.00         -0.34         0.99 o                         
  -2   5   4         73.03         82.10         2.44 o                         
  -1   5   4        137.35        128.43         2.99 o                         
   0   5   4         21.73         21.13         1.28 o                         
   1   5   4         10.90         11.23         1.26 o                         
   2   5   4        315.93        334.16         6.32 o                         
   3   5   4         28.11         26.26         2.16 o                         
   4   5   4        118.42        117.73         3.52 o                         
   5   5   4          3.36          4.21         1.12 o                         
   6   5   4          4.34          6.06         1.38 o                         
   7   5   4          8.77         10.11         1.84 o                         
  -7   6   4         14.52         14.50         2.73 o                         
  -6   6   4        142.03        143.22         4.10 o                         
  -5   6   4         28.03         26.01         1.85 o                         
  -4   6   4         24.06         23.39         2.07 o                         
  -3   6   4          9.42         11.89         1.62 o                         
  -2   6   4         19.76         16.32         1.63 o                         
  -1   6   4          0.32          0.91         0.90 o                         
   0   6   4        305.15        332.94         5.59 o                         
   1   6   4        796.95        839.02        13.56 o                         
   2   6   4        682.68        733.72         9.65 o                         
   3   6   4          0.00          0.75         1.08 o                         
   4   6   4          5.06          4.38         1.02 o                         
   5   6   4         31.77         28.61         1.66 o                         
   6   6   4         12.79         11.94         3.24 o                         
  -5   7   4          0.13          3.60         1.04 o                         
  -4   7   4         13.36         12.30         1.23 o                         
  -3   7   4          1.51          1.30         1.12 o                         
  -2   7   4          1.50          2.74         1.09 o                         
  -1   7   4         13.46          9.94         1.46 o                         
   0   7   4        274.26        275.94         5.09 o                         
   1   7   4        143.32        145.93         4.49 o                         
   2   7   4          0.14          0.54         1.21 o                         
   3   7   4         20.66         20.49         1.59 o                         
   4   7   4         23.37         23.86         1.57 o                         
  -3   8   4          4.56          8.20         1.69 o                         
  -2   8   4         17.52         13.72         1.66 o                         
  -1   8   4          6.56          4.60         0.95 o                         
   0   8   4         14.70          8.06         1.57 o                         
   1   8   4          8.20         10.88         1.32 o                         
   2   8   4          6.40          2.46         0.90 o                         
  -9   1   5         11.96         11.89         1.66 o                         
  -8   1   5          7.65          7.14         1.50 o                         
  -7   1   5          1.38          0.11         1.34 o                         
  -6   1   5          0.91          0.16         0.99 o                         
  -5   1   5          3.82          6.07         0.86 o                         
  -4   1   5        263.45        286.47         4.66 o                         
  -3   1   5        107.26         98.46         6.08 o                         
  -2   1   5          0.00          0.82         1.49 o                         
  -1   1   5          3.92          6.84         0.96 o                         
   0   1   5       1133.56       1281.48        13.50 o                         
   1   1   5        109.28         82.05         5.10 o                         
   2   1   5         69.11         55.58         4.79 o                         
   3   1   5          3.61          2.61         0.65 o                         
   4   1   5         48.74         47.63         1.79 o                         
   5   1   5          1.95          4.28         1.05 o                         
   6   1   5        604.06        642.43         7.97 o                         
   7   1   5         64.69         63.63         2.51 o                         
   8   1   5         11.18         13.58         1.23 o                         
  -9   2   5         60.94         59.08         4.61 o                         
  -8   2   5         24.76         21.68         1.72 o                         
  -7   2   5        200.52        207.52         4.98 o                         
  -6   2   5          8.86          7.70         1.18 o                         
  -5   2   5          3.98          3.62         0.85 o                         
  -4   2   5        118.90        120.81         2.66 o                         
  -3   2   5         10.33          9.24         3.39 o                         
  -2   2   5        133.30        131.82         5.82 o                         
  -1   2   5       1037.33       1071.08        23.96 o                         
   0   2   5       2205.70       2463.41        31.20 o                         
   1   2   5        284.37        274.65        11.70 o                         
   2   2   5          1.36         -3.00         3.00 o                         
   3   2   5        355.24        336.72         4.14 o                         
   4   2   5         15.31         14.14         1.18 o                         
   5   2   5         52.66         52.24         2.05 o                         
   6   2   5        173.52        157.71         3.70 o                         
   7   2   5         11.25          9.89         1.19 o                         
   8   2   5        105.18         98.75         3.22 o                         
  -8   3   5        369.81        368.85         7.35 o                         
  -7   3   5          0.03         -0.20         1.13 o                         
  -6   3   5        263.16        272.24         5.81 o                         
  -5   3   5         37.05         43.96         1.89 o                         
  -4   3   5         57.33         51.95         1.80 o                         
  -3   3   5        312.81        322.82         4.36 o                         
  -2   3   5       1422.40       1544.93        16.17 o                         
  -1   3   5          4.72         14.24         2.61 o                         
   0   3   5          7.34          6.54         2.44 o                         
   1   3   5        409.04        364.97         4.94 o                         
   2   3   5        397.62        391.17         6.12 o                         
   3   3   5         22.63         26.46         1.40 o                         
   4   3   5         42.90         39.38         1.80 o                         
   5   3   5          3.47          6.48         1.14 o                         
   6   3   5          7.41          9.85         1.22 o                         
   7   3   5         34.69         32.40         2.27 o                         
  -8   4   5         12.86         11.96         1.76 o                         
  -7   4   5         79.20         84.93         3.36 o                         
  -6   4   5        269.33        271.32         5.40 o                         
  -5   4   5        262.44        272.82         5.08 o                         
  -4   4   5          0.20          0.04         0.94 o                         
  -3   4   5        392.85        394.59         5.32 o                         
  -2   4   5        257.24        278.83         4.78 o                         
  -1   4   5          1.41          0.36         0.73 o                         
   0   4   5          9.72          9.03         0.88 o                         
   1   4   5         40.98         35.92         1.58 o                         
   2   4   5        289.68        309.12         4.96 o                         
   3   4   5          0.01          0.58         0.83 o                         
   4   4   5         11.08          8.36         1.25 o                         
   5   4   5         42.61         39.96         2.21 o                         
   6   4   5          0.02          1.85         1.44 o                         
   7   4   5         10.95          9.18         1.70 o                         
  -7   5   5         37.26         39.48         2.23 o                         
  -6   5   5         48.97         49.52         2.35 o                         
  -5   5   5          0.09          1.12         1.05 o                         
  -4   5   5         69.80         68.81         2.93 o                         
  -3   5   5         25.63         24.69         1.99 o                         
  -2   5   5         15.13          9.20         2.14 o                         
  -1   5   5          1.05          1.02         1.43 o                         
   0   5   5        172.05        181.67         3.45 o                         
   1   5   5        178.69        172.98         3.85 o                         
   2   5   5        123.25        125.92         3.80 o                         
   3   5   5         12.97          9.02         1.48 o                         
   4   5   5         64.60         67.69         3.17 o                         
   5   5   5          0.06          0.66         0.90 o                         
   6   5   5          0.12         -0.43         1.28 o                         
  -6   6   5        115.17        113.21         3.35 o                         
  -5   6   5         21.36         20.23         1.66 o                         
  -4   6   5          0.77         -1.43         1.43 o                         
  -3   6   5          0.56         -0.85         1.18 o                         
  -2   6   5         11.26         10.26         1.54 o                         
  -1   6   5          4.32          4.79         1.06 o                         
   0   6   5         33.31         29.98         1.79 o                         
   1   6   5         53.59         51.09         2.50 o                         
   2   6   5        157.21        159.89         4.44 o                         
   3   6   5         27.51         30.11         2.11 o                         
   4   6   5         26.88         24.34         1.67 o                         
   5   6   5          0.01          0.32         0.80 o                         
  -5   7   5         24.17         23.03         1.77 o                         
  -4   7   5          4.10          5.87         1.10 o                         
  -3   7   5         45.67         46.60         2.13 o                         
  -2   7   5          4.00          6.26         1.22 o                         
  -1   7   5         18.66         17.15         1.68 o                         
   0   7   5        187.05        202.31         4.29 o                         
   1   7   5        110.89        104.28         3.62 o                         
   2   7   5         45.97         47.32         2.69 o                         
   3   7   5          3.71          3.01         0.92 o                         
   4   7   5          0.26          0.51         0.66 o                         
  -3   8   5         16.38         14.62         1.80 o                         
  -2   8   5          1.09         -0.31         0.81 o                         
  -1   8   5          1.88          3.00         0.90 o                         
   0   8   5          0.43         -0.38         1.02 o                         
   1   8   5          8.50         10.64         1.22 o                         
   2   8   5          0.63         -0.80         0.80 o                         
  -9   0   6          0.91          4.35         1.87 o                         
  -8   0   6          3.93         -0.68         3.54 o                         
  -7   0   6         56.48         51.84         4.24 o                         
  -6   0   6          0.81          1.08         1.31 o                         
  -5   0   6         15.32         19.18         1.87 o                         
  -4   0   6        250.53        266.76         5.23 o                         
  -3   0   6         12.51          9.55         5.09 o                         
  -2   0   6       1186.62       1223.07        30.46 o                         
  -1   0   6          1.22         -0.69         1.96 o                         
   0   0   6         80.46         62.51         5.84 o                         
   1   0   6        773.91        741.00        33.52 o                         
   2   0   6          0.82         -6.50         6.50 o                         
   3   0   6         72.23         72.08         2.77 o                         
   4   0   6         13.92         16.95         1.62 o                         
   5   0   6          1.55          0.67         1.40 o                         
   6   0   6         71.02         61.97         3.48 o                         
   7   0   6          1.87          1.72         2.13 o                         
   8   0   6         18.88         12.71         1.84 o                         
  -9   1   6          4.80          7.51         1.73 o                         
  -8   1   6         25.42         21.91         2.54 o                         
  -7   1   6         82.88         83.47         3.05 o                         
  -6   1   6         97.82         89.16         3.24 o                         
  -5   1   6          0.03          0.34         1.36 o                         
  -4   1   6        122.55        124.25         2.77 o                         
  -3   1   6          9.21          3.95         2.93 o                         
  -2   1   6        834.27        830.67        22.98 o                         
  -1   1   6       2160.99       2207.32        27.55 o                         
   0   1   6       4478.29       4557.83        33.07 o                         
   1   1   6        190.85        175.52         9.35 o                         
   2   1   6        422.13        493.59        16.06 o                         
   3   1   6        252.48        231.85         3.42 o                         
   4   1   6         69.57         76.79         2.29 o                         
   5   1   6          0.41          0.45         0.93 o                         
   6   1   6        445.91        468.97         6.81 o                         
   7   1   6        130.24        140.44         3.48 o                         
   8   1   6        187.10        195.49         4.93 o                         
  -9   2   6          5.80          5.52         1.98 o                         
  -8   2   6        129.44        131.06         4.02 o                         
  -7   2   6          9.86          8.39         1.65 o                         
  -6   2   6         30.62         31.66         1.98 o                         
  -5   2   6        231.44        232.62         3.98 o                         
  -4   2   6         22.75         26.34         1.19 o                         
  -3   2   6          0.28          0.90         0.74 o                         
  -2   2   6         25.42         35.18         5.94 o                         
  -1   2   6        164.89        151.14         9.34 o                         
   0   2   6        872.03        970.58        27.90 o                         
   1   2   6          0.07          2.92         1.52 o                         
   2   2   6          1.05          1.11         0.71 o                         
   3   2   6        122.98        121.33         2.67 o                         
   4   2   6         13.88         11.84         1.05 o                         
   5   2   6          0.34          9.74         1.25 o                         
   6   2   6         77.53         78.75         2.65 o                         
   7   2   6         16.72         13.58         1.36 o                         
  -8   3   6        313.64        315.39         6.71 o                         
  -7   3   6         70.02         66.34         3.54 o                         
  -6   3   6         91.50         92.20         3.26 o                         
  -5   3   6         91.46         96.50         2.63 o                         
  -4   3   6         39.44         36.29         1.59 o                         
  -3   3   6          0.24          0.16         0.85 o                         
  -2   3   6        333.34        300.95         4.88 o                         
  -1   3   6        136.45        156.15         3.39 o                         
   0   3   6        245.26        256.53         3.84 o                         
   1   3   6        192.08        217.16         3.40 o                         
   2   3   6        270.61        260.31         4.94 o                         
   3   3   6         13.31         10.87         1.24 o                         
   4   3   6         70.86         69.93         2.51 o                         
   5   3   6         46.74         50.59         2.49 o                         
   6   3   6          0.21         -0.22         0.79 o                         
   7   3   6          0.69         -0.96         0.96 o                         
  -8   4   6         71.65         69.64         3.06 o                         
  -7   4   6         46.94         50.45         2.75 o                         
  -6   4   6        133.50        132.20         3.76 o                         
  -5   4   6        254.02        257.20         4.70 o                         
  -4   4   6       1484.50       1505.73        12.36 o                         
  -3   4   6        457.91        482.16         7.00 o                         
  -2   4   6         95.41         89.46         2.67 o                         
  -1   4   6          6.58          4.41         1.39 o                         
   0   4   6         90.84        109.73         2.60 o                         
   1   4   6         49.76         40.56         2.25 o                         
   2   4   6        241.36        264.01         5.22 o                         
   3   4   6        106.11        101.69         3.15 o                         
   4   4   6        156.02        166.51         4.35 o                         
   5   4   6          9.01          9.10         1.38 o                         
   6   4   6          3.56          3.95         1.32 o                         
   7   4   6          4.14          1.80         1.33 o                         
  -7   5   6         20.79         20.36         2.08 o                         
  -6   5   6          7.43          6.64         1.04 o                         
  -5   5   6         41.67         35.59         2.01 o                         
  -4   5   6        278.87        272.96         5.47 o                         
  -3   5   6         28.34         18.21         1.88 o                         
  -2   5   6          4.50          4.05         1.05 o                         
  -1   5   6         38.46         41.69         1.94 o                         
   0   5   6         14.74         14.10         1.22 o                         
   1   5   6         44.89         40.20         2.48 o                         
   2   5   6        125.25        129.92         3.99 o                         
   3   5   6        236.43        243.17         6.18 o                         
   4   5   6        575.02        601.97        19.05 o                         
   5   5   6         43.57         40.04         2.41 o                         
   6   5   6         35.35         37.49         2.34 o                         
  -6   6   6         40.35         35.87         1.79 o                         
  -5   6   6         37.33         31.60         1.69 o                         
  -4   6   6        307.90        310.51         6.08 o                         
  -3   6   6        133.48        138.84         4.25 o                         
  -2   6   6         30.02         25.54         2.05 o                         
  -1   6   6         45.73         46.35         2.16 o                         
   0   6   6          0.25          1.35         0.97 o                         
   1   6   6          3.56          3.09         1.21 o                         
   2   6   6         99.99         99.71         3.52 o                         
   3   6   6        313.79        330.47         6.64 o                         
   4   6   6        169.57        171.67         5.82 o                         
   5   6   6          0.06         -0.84         0.84 o                         
  -5   7   6          6.48          4.48         1.12 o                         
  -4   7   6          7.08          7.02         1.02 o                         
  -3   7   6          1.59          2.04         1.13 o                         
  -2   7   6         45.84         43.32         2.29 o                         
  -1   7   6          0.68          1.96         1.19 o                         
   0   7   6          4.00          6.32         1.02 o                         
   1   7   6          0.66          0.55         0.98 o                         
   2   7   6         53.10         53.83         2.29 o                         
   3   7   6         11.07          7.91         1.39 o                         
  -2   8   6         14.86         14.44         3.31 o                         
  -1   8   6          1.01          2.81         1.12 o                         
   0   8   6          4.84          5.08         1.16 o                         
   1   8   6          1.13          0.80         1.02 o                         
  -9   1   7         26.17         23.39         2.49 o                         
  -8   1   7          5.75          6.14         1.43 o                         
  -7   1   7          7.22          6.12         1.34 o                         
  -6   1   7          1.19         -0.28         1.32 o                         
  -5   1   7         85.27         95.71         2.89 o                         
  -4   1   7        103.55        100.62         2.15 o                         
  -3   1   7         15.70         15.50         1.57 o                         
  -2   1   7        525.47        558.97        16.10 o                         
  -1   1   7          0.62          2.58         2.14 o                         
   0   1   7         89.52        104.65         7.09 o                         
   1   1   7         11.20         12.65         1.20 o                         
   2   1   7        746.86        772.57         6.29 o                         
   3   1   7         37.89         35.87         1.47 o                         
   4   1   7          0.65          0.96         0.80 o                         
   5   1   7         16.16         14.24         1.38 o                         
   6   1   7         23.54         23.29         1.64 o                         
   7   1   7          5.97          3.28         0.93 o                         
  -9   2   7         16.35         17.91         3.30 o                         
  -8   2   7        113.78        114.88         3.72 o                         
  -7   2   7        297.80        311.05         5.21 o                         
  -6   2   7        399.26        408.52         6.98 o                         
  -5   2   7        291.32        312.48         5.71 o                         
  -4   2   7         22.25         16.91         1.10 o                         
  -3   2   7         38.70         43.62         1.68 o                         
  -2   2   7         55.17         58.10         2.00 o                         
  -1   2   7         46.36         43.68         1.91 o                         
   0   2   7        313.96        301.41         4.58 o                         
   1   2   7        277.58        286.57         4.12 o                         
   2   2   7        166.27        170.84         3.68 o                         
   3   2   7          1.72          3.92         0.84 o                         
   4   2   7         28.92         23.89         1.52 o                         
   5   2   7         26.47         24.37         1.60 o                         
   6   2   7          1.78          1.19         1.03 o                         
   7   2   7         10.99         10.59         1.05 o                         
  -8   3   7        246.40        232.60         4.83 o                         
  -7   3   7         54.69         50.80         2.53 o                         
  -6   3   7        640.27        654.93         8.18 o                         
  -5   3   7        110.93        108.83         2.81 o                         
  -4   3   7         36.69         36.88         1.73 o                         
  -3   3   7         33.90         28.37         1.69 o                         
  -2   3   7        418.53        422.44         5.62 o                         
  -1   3   7          4.25          2.37         0.73 o                         
   0   3   7        107.60        115.05         2.48 o                         
   1   3   7          0.08          1.07         0.93 o                         
   2   3   7          6.40          4.67         1.10 o                         
   3   3   7        180.00        175.04         3.92 o                         
   4   3   7         34.31         30.81         1.82 o                         
   5   3   7         32.68         29.03         1.96 o                         
   6   3   7         39.92         39.02         1.94 o                         
   7   3   7          4.71          3.58         1.12 o                         
  -8   4   7          3.27          3.55         2.37 o                         
  -7   4   7         22.75         20.49         1.69 o                         
  -6   4   7          2.52          2.28         1.27 o                         
  -5   4   7         53.73         56.37         2.30 o                         
  -4   4   7        544.52        523.66         7.77 o                         
  -3   4   7        439.84        425.83         6.78 o                         
  -2   4   7         26.74         23.70         1.71 o                         
  -1   4   7        461.81        459.92         7.02 o                         
   0   4   7        385.25        415.58         5.63 o                         
   1   4   7         12.86         13.04         1.26 o                         
   2   4   7          0.14          0.86         0.94 o                         
   3   4   7          6.03          3.96         1.28 o                         
   4   4   7        154.02        152.26         4.54 o                         
   5   4   7         21.74         20.00         1.81 o                         
   6   4   7         99.71         95.15         3.27 o                         
  -7   5   7          0.03          1.17         0.87 o                         
  -6   5   7          0.07          0.70         0.90 o                         
  -5   5   7         30.44         25.31         1.69 o                         
  -4   5   7         77.10         73.23         3.15 o                         
  -3   5   7          0.38          2.24         1.15 o                         
  -2   5   7         57.07         62.69         2.98 o                         
  -1   5   7          5.86          5.60         1.15 o                         
   0   5   7         63.82         69.44         2.39 o                         
   1   5   7         15.11         14.17         1.37 o                         
   2   5   7         20.01         19.04         1.70 o                         
   3   5   7         66.87         63.47         2.67 o                         
   4   5   7         41.64         40.87         2.73 o                         
   5   5   7         19.05         18.27         1.66 o                         
  -6   6   7         22.05         24.74         1.47 o                         
  -5   6   7          0.74          2.32         0.89 o                         
  -4   6   7         29.54         21.98         1.78 o                         
  -3   6   7         10.25          7.30         1.53 o                         
  -2   6   7          9.27          5.06         1.38 o                         
  -1   6   7          7.11          5.32         1.13 o                         
   0   6   7          0.19         -0.29         1.09 o                         
   1   6   7          0.96          0.95         1.10 o                         
   2   6   7         14.08         13.98         1.56 o                         
   3   6   7          3.83          5.48         1.14 o                         
   4   6   7         17.67         15.29         1.57 o                         
  -4   7   7         43.13         45.55         2.90 o                         
  -3   7   7         96.46         92.06         3.44 o                         
  -2   7   7          3.06          3.19         0.93 o                         
  -1   7   7          1.57          1.93         0.91 o                         
   0   7   7          8.78         10.83         1.31 o                         
   1   7   7          1.47          2.95         1.18 o                         
   2   7   7         70.17         74.29         2.48 o                         
   3   7   7         60.47         60.86         2.69 o                         
  -9   0   8         50.88         44.12         5.26 o                         
  -8   0   8         98.02        103.92         5.26 o                         
  -7   0   8          4.81          6.55         2.44 o                         
  -6   0   8         10.48         10.33         1.85 o                         
  -5   0   8         28.62         34.78         2.51 o                         
  -4   0   8        201.91        198.85         5.07 o                         
  -3   0   8          2.57          2.82         0.85 o                         
  -2   0   8          2.73          0.86         0.91 o                         
  -1   0   8        113.36        110.66         3.83 o                         
   0   0   8         74.51         87.78         3.62 o                         
   1   0   8        220.12        206.46         4.85 o                         
   2   0   8        349.85        326.33         5.21 o                         
   3   0   8        442.88        445.89         7.43 o                         
   4   0   8         28.87         27.22         2.46 o                         
   5   0   8         86.42         80.06         4.50 o                         
   6   0   8         38.56         45.22         3.25 o                         
   7   0   8          0.35          0.28         1.58 o                         
  -9   1   8         10.19         10.44         1.91 o                         
  -8   1   8          0.56          1.27         1.50 o                         
  -7   1   8          0.31          1.18         1.32 o                         
  -6   1   8         14.93         14.75         1.83 o                         
  -5   1   8        146.91        139.42         3.49 o                         
  -4   1   8        153.27        135.44         2.77 o                         
  -3   1   8         30.08         28.33         1.22 o                         
  -2   1   8        219.27        199.71         3.09 o                         
  -1   1   8         12.96         12.35         0.93 o                         
   0   1   8        410.09        427.09         4.71 o                         
   1   1   8        289.38        318.06         3.90 o                         
   2   1   8        620.44        610.75         5.76 o                         
   3   1   8          2.65          2.51         0.83 o                         
   4   1   8         88.29         89.84         2.54 o                         
   5   1   8         46.19         43.66         2.09 o                         
   6   1   8          8.45          8.11         1.20 o                         
   7   1   8          4.49          4.54         0.80 o                         
  -8   2   8          3.72          2.78         1.26 o                         
  -7   2   8          4.97          2.25         1.44 o                         
  -6   2   8        459.17        482.59         7.09 o                         
  -5   2   8        236.54        248.64         4.64 o                         
  -4   2   8        228.55        232.14         3.84 o                         
  -3   2   8        236.58        234.17         3.87 o                         
  -2   2   8        108.09        118.64         2.41 o                         
  -1   2   8         35.44         35.11         1.41 o                         
   0   2   8        143.65        157.75         2.55 o                         
   1   2   8        237.07        245.70         4.02 o                         
   2   2   8        965.54       1011.77         8.34 o                         
   3   2   8         74.88         85.81         2.69 o                         
   4   2   8         32.51         31.95         1.75 o                         
   5   2   8         58.75         57.50         2.16 o                         
   6   2   8         12.65         14.02         1.13 o                         
   7   2   8          0.67          0.07         1.22 o                         
  -8   3   8          0.97          0.26         1.34 o                         
  -7   3   8         91.80         90.03         3.54 o                         
  -6   3   8        510.56        531.73         8.03 o                         
  -5   3   8        137.06        140.96         3.30 o                         
  -4   3   8          6.55          4.86         1.15 o                         
  -3   3   8          0.52          0.06         1.00 o                         
  -2   3   8         32.63         36.37         1.89 o                         
  -1   3   8         50.75         43.15         1.68 o                         
   0   3   8         26.04         25.40         1.35 o                         
   1   3   8         11.01         12.85         1.15 o                         
   2   3   8         41.21         38.63         2.11 o                         
   3   3   8         83.54         83.73         2.74 o                         
   4   3   8        105.82         94.30         2.92 o                         
   5   3   8         27.91         28.50         2.03 o                         
   6   3   8          2.16          1.30         0.79 o                         
  -7   4   8          9.70         12.39         1.74 o                         
  -6   4   8         30.97         30.21         2.09 o                         
  -5   4   8         28.57         30.48         2.06 o                         
  -4   4   8        304.60        311.62         5.77 o                         
  -3   4   8        169.13        178.55         4.25 o                         
  -2   4   8        807.99        868.36         9.03 o                         
  -1   4   8        197.78        220.68         4.34 o                         
   0   4   8        191.08        198.25         3.87 o                         
   1   4   8          0.70          1.95         0.90 o                         
   2   4   8         39.15         45.22         2.62 o                         
   3   4   8         13.67         11.69         1.54 o                         
   4   4   8          3.19          1.59         1.25 o                         
   5   4   8          3.96          4.46         1.29 o                         
   6   4   8          2.18          0.27         1.19 o                         
  -7   5   8         19.21         18.79         1.75 o                         
  -6   5   8          9.62          8.42         1.10 o                         
  -5   5   8         17.95         15.70         1.55 o                         
  -4   5   8          0.34          0.33         1.08 o                         
  -3   5   8         92.01         75.35         2.97 o                         
  -2   5   8       1149.78       1164.57        13.09 o                         
  -1   5   8        491.69        489.41         7.62 o                         
   0   5   8         77.33         81.07         2.62 o                         
   1   5   8        117.75        128.97         3.94 o                         
   2   5   8         28.63         25.57         1.83 o                         
   3   5   8          0.01         -1.09         1.09 o                         
   4   5   8         41.78         46.12         2.65 o                         
   5   5   8        108.48        112.45         3.97 o                         
  -6   6   8         22.59         27.25         2.87 o                         
  -5   6   8         30.66         29.79         1.63 o                         
  -4   6   8         65.17         65.22         2.68 o                         
  -3   6   8         30.75         26.13         2.18 o                         
  -2   6   8        119.96        116.72         4.13 o                         
  -1   6   8         42.93         43.82         2.06 o                         
   0   6   8          0.49          0.16         0.98 o                         
   1   6   8         25.30         18.88         1.64 o                         
   2   6   8          0.65          0.03         0.93 o                         
   3   6   8          0.28         -1.16         1.16 o                         
   4   6   8          7.05          8.16         1.16 o                         
  -4   7   8         26.94         32.13         1.92 o                         
  -3   7   8          0.63          1.50         0.84 o                         
  -2   7   8          2.20          2.34         0.98 o                         
  -1   7   8         10.94          9.31         1.16 o                         
   0   7   8         33.67         29.65         1.78 o                         
   1   7   8          2.23          2.80         0.85 o                         
   2   7   8          4.60          2.57         1.30 o                         
  -8   1   9        185.74        191.36         5.11 o                         
  -7   1   9         43.53         46.13         2.82 o                         
  -6   1   9          0.05          2.20         1.61 o                         
  -5   1   9         15.93         16.40         1.50 o                         
  -4   1   9         74.95         77.12         2.34 o                         
  -3   1   9        217.66        202.66         3.43 o                         
  -2   1   9        145.67        142.95         2.70 o                         
  -1   1   9          1.38          0.15         0.64 o                         
   0   1   9        292.55        317.17         4.22 o                         
   1   1   9         25.80         28.32         1.35 o                         
   2   1   9        145.39        153.60         2.96 o                         
   3   1   9         11.89          8.91         1.13 o                         
   4   1   9        190.62        190.00         4.58 o                         
   5   1   9          1.59          1.83         0.95 o                         
   6   1   9          4.47          4.12         0.86 o                         
  -8   2   9         10.97         10.86         1.82 o                         
  -7   2   9         20.90         17.45         1.95 o                         
  -6   2   9        263.07        251.63         6.16 o                         
  -5   2   9        525.87        542.28         6.62 o                         
  -4   2   9       1158.22       1105.35         9.85 o                         
  -3   2   9        123.87        132.51         3.06 o                         
  -2   2   9          9.51          9.34         0.93 o                         
  -1   2   9        228.07        226.48         3.71 o                         
   0   2   9         16.09         14.03         1.06 o                         
   1   2   9          0.02          0.57         0.76 o                         
   2   2   9          6.30          4.34         0.86 o                         
   3   2   9         41.04         40.44         1.87 o                         
   4   2   9          0.37          0.00         0.96 o                         
   5   2   9          0.46          0.36         0.98 o                         
   6   2   9         17.01         10.88         1.38 o                         
  -8   3   9         19.08         19.97         2.11 o                         
  -7   3   9         17.67         12.58         1.50 o                         
  -6   3   9         40.20         36.39         2.46 o                         
  -5   3   9         11.33         14.06         1.34 o                         
  -4   3   9        344.78        325.15         5.79 o                         
  -3   3   9        179.75        185.06         4.23 o                         
  -2   3   9          0.07         -0.23         0.81 o                         
  -1   3   9        142.46        134.22         2.98 o                         
   0   3   9        284.07        315.02         4.80 o                         
   1   3   9        132.85        131.66         3.20 o                         
   2   3   9         40.65         41.28         2.14 o                         
   3   3   9          0.71          0.50         0.92 o                         
   4   3   9          5.85          6.25         1.07 o                         
   5   3   9          8.89          9.93         1.27 o                         
   6   3   9          0.13          0.21         1.15 o                         
  -7   4   9          4.40          4.57         1.29 o                         
  -6   4   9         88.96         87.84         3.37 o                         
  -5   4   9         78.05         79.27         2.79 o                         
  -4   4   9         56.47         51.76         2.52 o                         
  -3   4   9          0.01         -0.48         1.01 o                         
  -2   4   9        394.87        392.45         6.46 o                         
  -1   4   9        213.17        201.11         3.80 o                         
   0   4   9        193.19        200.94         4.84 o                         
   1   4   9         79.30         81.65         3.05 o                         
   2   4   9         67.37         63.94         3.04 o                         
   3   4   9         15.34         11.23         1.58 o                         
   4   4   9          0.21         -0.31         1.09 o                         
   5   4   9         13.38         13.29         1.49 o                         
  -6   5   9          2.26          4.26         0.99 o                         
  -5   5   9         18.78         22.21         1.62 o                         
  -4   5   9         17.04         16.55         1.55 o                         
  -3   5   9          6.22          3.00         1.24 o                         
  -2   5   9         11.52          6.80         1.60 o                         
  -1   5   9          6.25          8.70         1.26 o                         
   0   5   9         51.59         54.53         2.16 o                         
   1   5   9          0.91          0.89         1.19 o                         
   2   5   9         33.79         30.07         2.06 o                         
   3   5   9         12.85         13.56         1.46 o                         
   4   5   9          0.50          0.89         0.98 o                         
  -5   6   9          0.39         -0.93         0.93 o                         
  -4   6   9         11.70         17.82         1.66 o                         
  -3   6   9         20.28         20.51         1.95 o                         
  -2   6   9         14.37         22.83         1.86 o                         
  -1   6   9          1.86          0.96         0.83 o                         
   0   6   9         20.97         17.46         1.39 o                         
   1   6   9          0.49         -0.56         0.84 o                         
   2   6   9          0.92         -0.37         0.85 o                         
   3   6   9          2.92          5.72         1.11 o                         
  -3   7   9          2.60          1.82         0.87 o                         
  -2   7   9         24.33         29.29         1.76 o                         
  -1   7   9         78.21         82.30         2.76 o                         
   0   7   9          0.32          1.30         1.05 o                         
   1   7   9         12.27         12.20         1.19 o                         
  -8   0  10         13.03         12.70         2.58 o                         
  -7   0  10         37.68         30.10         4.15 o                         
  -6   0  10        396.51        383.83         9.10 o                         
  -5   0  10         73.28         77.52         4.35 o                         
  -4   0  10         61.32         56.95         2.81 o                         
  -3   0  10        171.79        180.08         4.66 o                         
  -2   0  10        443.41        419.13         7.52 o                         
  -1   0  10         54.17         49.24         2.61 o                         
   0   0  10        116.77        117.91         3.91 o                         
   1   0  10        139.71        131.78         4.22 o                         
   2   0  10          2.64          3.16         1.08 o                         
   3   0  10         50.70         49.32         3.22 o                         
   4   0  10         98.23         95.03         4.69 o                         
   5   0  10         83.61         84.56         4.04 o                         
   6   0  10         25.70         18.53         1.59 o                         
  -8   1  10         76.86         70.93         3.39 o                         
  -7   1  10         38.68         35.84         2.60 o                         
  -6   1  10          0.34          0.30         1.41 o                         
  -5   1  10          0.65          1.64         1.14 o                         
  -4   1  10         19.02         16.61         1.39 o                         
  -3   1  10          3.04          1.16         1.48 o                         
  -2   1  10         19.00         23.60         1.32 o                         
  -1   1  10          8.08          4.94         0.83 o                         
   0   1  10         18.19         18.62         1.29 o                         
   1   1  10         12.54         11.84         1.25 o                         
   2   1  10         42.94         40.44         1.75 o                         
   3   1  10          5.28          5.13         1.09 o                         
   4   1  10          5.70          3.98         0.98 o                         
   5   1  10         26.14         21.47         1.49 o                         
   6   1  10         30.52         30.80         1.48 o                         
  -8   2  10         19.01         20.31         3.69 o                         
  -7   2  10          0.01         -0.58         1.25 o                         
  -6   2  10          9.02          6.13         1.63 o                         
  -5   2  10          4.83          2.72         1.03 o                         
  -4   2  10        730.88        754.36         7.93 o                         
  -3   2  10        580.81        571.70         6.63 o                         
  -2   2  10        602.51        594.67         6.62 o                         
  -1   2  10         42.91         44.98         2.12 o                         
   0   2  10         63.88         66.37         2.23 o                         
   1   2  10         46.46         47.52         1.98 o                         
   2   2  10         68.61         71.38         2.33 o                         
   3   2  10         46.88         38.93         1.90 o                         
   4   2  10        329.59        337.63         7.56 o                         
   5   2  10         46.97         45.32         2.03 o                         
   6   2  10         34.31         28.12         4.75 o                         
  -7   3  10        106.29        106.37         4.26 o                         
  -6   3  10         29.06         28.98         2.16 o                         
  -5   3  10         21.99         19.99         1.72 o                         
  -4   3  10        319.01        324.16         5.84 o                         
  -3   3  10         97.34         93.67         3.26 o                         
  -2   3  10         13.38         12.51         1.33 o                         
  -1   3  10         20.74         18.86         1.40 o                         
   0   3  10         56.42         64.33         2.38 o                         
   1   3  10         38.21         40.06         1.87 o                         
   2   3  10          8.67          7.28         1.35 o                         
   3   3  10          4.10          2.77         0.93 o                         
   4   3  10          1.10         -0.66         0.73 o                         
   5   3  10         12.19          9.01         1.16 o                         
  -7   4  10         33.70         44.89         2.50 o                         
  -6   4  10          0.02          0.42         1.02 o                         
  -5   4  10         17.40         20.03         1.46 o                         
  -4   4  10          2.36          2.08         1.04 o                         
  -3   4  10         41.47         39.99         2.34 o                         
  -2   4  10        223.20        237.43         5.49 o                         
  -1   4  10         35.68         40.65         2.09 o                         
   0   4  10         83.05         99.68         3.35 o                         
   1   4  10          1.56         -0.44         1.06 o                         
   2   4  10         39.72         37.54         2.41 o                         
   3   4  10          8.92          9.53         1.90 o                         
   4   4  10          0.14         -0.51         0.90 o                         
   5   4  10          0.10         -1.48         1.48 o                         
  -6   5  10         74.42         81.28         2.92 o                         
  -5   5  10          1.69          2.32         0.96 o                         
  -4   5  10         41.73         38.76         2.24 o                         
  -3   5  10          3.41          2.42         1.22 o                         
  -2   5  10         39.03         34.68         2.26 o                         
  -1   5  10         67.00         59.76         2.53 o                         
   0   5  10        932.82        985.89        18.72 o                         
   1   5  10        455.25        479.98         8.02 o                         
   2   5  10        163.49        161.11         3.72 o                         
   3   5  10         63.56         61.06         2.86 o                         
   4   5  10         45.86         48.90         2.75 o                         
  -4   6  10         10.98         14.80         1.78 o                         
  -3   6  10         25.35         23.52         1.59 o                         
  -2   6  10         38.10         37.14         2.18 o                         
  -1   6  10          6.71          5.58         1.08 o                         
   0   6  10          0.41          1.38         0.80 o                         
   1   6  10         10.74          9.70         1.19 o                         
   2   6  10         25.87         23.72         1.41 o                         
  -8   1  11          0.08          2.36         1.24 o                         
  -7   1  11          0.22          0.51         1.12 o                         
  -6   1  11        146.42        134.73         4.45 o                         
  -5   1  11         43.91         36.26         2.28 o                         
  -4   1  11          1.40          3.08         1.12 o                         
  -3   1  11         85.59         80.93         2.57 o                         
  -2   1  11        361.07        368.32         5.31 o                         
  -1   1  11        196.50        191.07         3.53 o                         
   0   1  11         54.50         59.47         2.16 o                         
   1   1  11         26.97         24.80         1.81 o                         
   2   1  11         60.71         61.26         2.20 o                         
   3   1  11         10.17          8.62         1.26 o                         
   4   1  11         35.60         34.70         1.84 o                         
   5   1  11          4.36          4.59         0.85 o                         
  -7   2  11          9.78          7.25         1.38 o                         
  -6   2  11        164.54        153.70         4.78 o                         
  -5   2  11         41.23         37.24         2.34 o                         
  -4   2  11        136.96        124.22         3.37 o                         
  -3   2  11        159.62        165.79         3.80 o                         
  -2   2  11        886.95        851.84         8.30 o                         
  -1   2  11         29.28         34.90         1.80 o                         
   0   2  11          8.22          7.49         1.07 o                         
   1   2  11        214.13        217.51         4.36 o                         
   2   2  11         43.24         36.75         1.80 o                         
   3   2  11         19.62         20.89         1.43 o                         
   4   2  11         44.11         46.93         2.17 o                         
   5   2  11          1.47          2.03         1.15 o                         
  -7   3  11         36.77         42.39         3.03 o                         
  -6   3  11         14.67         10.66         1.85 o                         
  -5   3  11         18.93         16.45         1.56 o                         
  -4   3  11         38.37         34.37         1.99 o                         
  -3   3  11        215.01        219.45         4.57 o                         
  -2   3  11         10.70         11.96         1.48 o                         
  -1   3  11         52.40         57.52         2.50 o                         
   0   3  11          9.31          9.29         1.30 o                         
   1   3  11         34.88         32.95         1.80 o                         
   2   3  11         24.23         25.19         1.62 o                         
   3   3  11         31.45         29.31         1.72 o                         
   4   3  11         18.50         19.08         1.27 o                         
   5   3  11          1.87          1.48         4.81 o                         
  -6   4  11          3.00          2.75         0.89 o                         
  -5   4  11          0.28          0.25         0.88 o                         
  -4   4  11         70.34         68.21         2.71 o                         
  -3   4  11         18.37         18.29         1.49 o                         
  -2   4  11         42.38         42.16         2.32 o                         
  -1   4  11         21.69         17.60         1.96 o                         
   0   4  11        147.29        158.54         3.79 o                         
   1   4  11         38.18         35.00         1.90 o                         
   2   4  11        213.51        216.11         4.44 o                         
   3   4  11          0.06         -0.93         0.93 o                         
   4   4  11          0.07          0.31         0.86 o                         
  -5   5  11          0.00          0.96         1.10 o                         
  -4   5  11          3.52          2.58         0.93 o                         
  -3   5  11         42.79         48.67         2.33 o                         
  -2   5  11         49.69         49.85         2.94 o                         
  -1   5  11          1.34         -0.07         1.03 o                         
   0   5  11         10.02         15.05         1.40 o                         
   1   5  11         12.42         14.45         1.40 o                         
   2   5  11         63.59         62.93         2.33 o                         
   3   5  11          0.69          0.86         0.77 o                         
  -3   6  11          1.29          0.20         1.54 o                         
  -2   6  11          0.03          3.10         0.98 o                         
  -1   6  11          6.80          7.05         1.21 o                         
   0   6  11         26.77         33.35         2.10 o                         
   1   6  11          9.61         10.41         1.23 o                         
  -7   0  12        258.11        270.96        13.90 o                         
  -6   0  12         55.18         52.91         3.42 o                         
  -5   0  12          0.03          0.23         1.68 o                         
  -4   0  12        594.67        567.22        11.61 o                         
  -3   0  12        216.49        216.58         6.33 o                         
  -2   0  12         42.71         42.01         2.75 o                         
  -1   0  12          7.14          5.56         1.62 o                         
   0   0  12         24.79         23.56         2.00 o                         
   1   0  12          6.74          6.15         1.39 o                         
   2   0  12         44.26         46.10         3.16 o                         
   3   0  12         12.47         14.87         1.88 o                         
   4   0  12          0.71          3.70         1.25 o                         
   5   0  12          1.42          2.82         1.19 o                         
  -7   1  12          0.43         -1.04         1.04 o                         
  -6   1  12         73.35         67.05         3.05 o                         
  -5   1  12         76.06         71.16         3.15 o                         
  -4   1  12         80.15         67.19         2.74 o                         
  -3   1  12          7.67          5.61         1.06 o                         
  -2   1  12        151.23        153.55         3.45 o                         
  -1   1  12        158.99        164.70         3.57 o                         
   0   1  12        363.50        407.38         6.35 o                         
   1   1  12         10.11          7.72         1.10 o                         
   2   1  12          1.02          1.52         1.02 o                         
   3   1  12         63.40         56.49         2.35 o                         
   4   1  12          0.21         -1.09         1.09 o                         
   5   1  12          0.00         -0.39         0.92 o                         
  -7   2  12          0.13          0.39         2.22 o                         
  -6   2  12          2.44          1.86         1.21 o                         
  -5   2  12          1.55         -0.47         1.43 o                         
  -4   2  12         26.28         22.16         1.73 o                         
  -3   2  12         14.27          9.59         1.55 o                         
  -2   2  12        376.88        408.11         5.96 o                         
  -1   2  12        326.56        331.42         5.67 o                         
   0   2  12        424.21        439.37         6.07 o                         
   1   2  12          0.29         -0.53         0.88 o                         
   2   2  12          7.48          5.56         0.99 o                         
   3   2  12         19.93         19.84         1.57 o                         
   4   2  12         10.54          8.87         1.09 o                         
  -6   3  12         24.57         22.13         2.58 o                         
  -5   3  12        140.14        148.26         3.38 o                         
  -4   3  12         36.42         39.56         2.00 o                         
  -3   3  12          2.29          1.54         1.12 o                         
  -2   3  12         49.70         50.10         2.49 o                         
  -1   3  12         10.11          6.52         1.24 o                         
   0   3  12          7.22          6.08         1.09 o                         
   1   3  12         15.13         10.87         1.11 o                         
   2   3  12         10.37          8.61         1.10 o                         
   3   3  12          1.96          1.37         0.75 o                         
   4   3  12          6.08          7.90         1.46 o                         
  -6   4  12        180.90        217.48         7.38 o                         
  -5   4  12          1.40          4.05         0.96 o                         
  -4   4  12         35.69         33.92         1.64 o                         
  -3   4  12          3.44          3.40         1.15 o                         
  -2   4  12         26.14         25.39         2.04 o                         
  -1   4  12         89.74         95.76         3.62 o                         
   0   4  12         26.44         27.27         1.73 o                         
   1   4  12          0.48         -0.38         0.89 o                         
   2   4  12          0.34         -0.69         0.78 o                         
   3   4  12         35.29         36.76         2.36 o                         
  -4   5  12        111.68        116.47         3.66 o                         
  -3   5  12         20.81         25.87         2.26 o                         
  -2   5  12         29.35         34.11         2.65 o                         
  -1   5  12         20.98         21.54         1.77 o                         
   0   5  12         82.93         93.27         2.96 o                         
   1   5  12         20.96         19.18         1.29 o                         
   2   5  12        289.69        276.43         6.97 o                         
  -7   1  13          8.85         14.83         2.25 o                         
  -6   1  13          6.47          5.90         1.32 o                         
  -5   1  13         16.93         17.69         1.53 o                         
  -4   1  13          8.20          5.47         1.03 o                         
  -3   1  13          7.59          5.83         1.14 o                         
  -2   1  13          4.46          3.01         0.99 o                         
  -1   1  13         21.33         19.83         1.62 o                         
   0   1  13        329.92        352.42         5.47 o                         
   1   1  13        130.85        133.63         3.08 o                         
   2   1  13         40.82         41.22         2.05 o                         
   3   1  13         36.86         32.99         1.71 o                         
   4   1  13          8.65          9.26         1.03 o                         
  -6   2  13         25.94         30.40         2.15 o                         
  -5   2  13         18.62         16.96         1.51 o                         
  -4   2  13        252.53        237.19         4.99 o                         
  -3   2  13         64.68         63.66         2.61 o                         
  -2   2  13         25.20         18.70         1.65 o                         
  -1   2  13          0.05          0.09         1.07 o                         
   0   2  13        186.93        194.14         4.00 o                         
   1   2  13          8.81          8.13         1.01 o                         
   2   2  13          4.65          4.63         1.00 o                         
   3   2  13         42.46         43.66         1.86 o                         
  -6   3  13          0.61          2.69         1.24 o                         
  -5   3  13         12.18          9.44         1.49 o                         
  -4   3  13          7.35          7.05         1.42 o                         
  -3   3  13         18.93         16.33         1.41 o                         
  -2   3  13         83.80         87.76         3.04 o                         
  -1   3  13        148.65        152.90         3.89 o                         
   0   3  13         18.55         18.00         1.45 o                         
   1   3  13          4.57          3.81         0.71 o                         
   2   3  13         11.89          9.80         1.28 o                         
   3   3  13          0.14          0.19         1.21 o                         
  -5   4  13         21.92         22.55         2.62 o                         
  -4   4  13          0.39          0.22         0.73 o                         
  -3   4  13          0.00          0.91         0.82 o                         
  -2   4  13          2.11          0.56         1.19 o                         
  -1   4  13          8.39          7.17         1.21 o                         
   0   4  13          1.22          1.02         0.70 o                         
   1   4  13         14.54         13.33         1.16 o                         
   2   4  13         45.88         42.81         2.59 o                         
  -3   5  13          3.03          3.13         1.04 o                         
  -2   5  13          9.36         10.97         1.50 o                         
  -1   5  13         29.99         33.68         2.01 o                         
   0   5  13         33.18         35.85         2.27 o                         
  -6   0  14          0.47          2.58         1.44 o                         
  -5   0  14        120.99        112.26         4.34 o                         
  -4   0  14        117.39        114.92         4.25 o                         
  -3   0  14         58.85         57.56         2.89 o                         
  -2   0  14        161.03        162.70         4.82 o                         
  -1   0  14        119.15        125.55         4.28 o                         
   0   0  14          2.88          2.06         1.80 o                         
   1   0  14         33.95         39.22         2.98 o                         
   2   0  14        124.95        129.11         4.05 o                         
   3   0  14         17.73         16.91         1.71 o                         
  -6   1  14         35.23         41.72         2.38 o                         
  -5   1  14         56.48         54.51         2.25 o                         
  -4   1  14          0.57          1.10         0.86 o                         
  -3   1  14         38.45         34.58         1.91 o                         
  -2   1  14        227.29        232.85         4.58 o                         
  -1   1  14         53.39         50.30         2.02 o                         
   0   1  14        167.59        188.88         3.69 o                         
   1   1  14         91.15         92.71         2.77 o                         
   2   1  14        272.66        276.95         4.32 o                         
   3   1  14         16.64         18.83         1.39 o                         
  -5   2  14          1.13          2.14         1.13 o                         
  -4   2  14          3.90          3.10         0.93 o                         
  -3   2  14          6.07          2.61         1.02 o                         
  -2   2  14         71.31         71.43         2.93 o                         
  -1   2  14         31.18         26.57         1.66 o                         
   0   2  14         37.52         38.29         1.54 o                         
   1   2  14         59.27         55.96         2.22 o                         
   2   2  14        102.46        103.86         2.56 o                         
  -5   3  14          0.07         -0.98         0.99 o                         
  -4   3  14         66.16         67.73         2.44 o                         
  -3   3  14         95.45        101.67         3.34 o                         
  -2   3  14          3.69          1.19         1.05 o                         
  -1   3  14         13.07         10.03         1.21 o                         
   0   3  14          3.15          1.34         0.70 o                         
   1   3  14          2.20          0.32         0.90 o                         
   2   3  14          0.91          0.78         0.86 o                         
  -3   4  14          3.31          3.08         1.13 o                         
  -2   4  14         60.87         59.40         3.99 o                         
  -1   4  14         31.09         32.30         1.60 o                         
   0   4  14         12.13         15.38         1.53 o                         
  -5   1  15         25.42         36.23         2.60 o                         
  -4   1  15         32.55         31.80         2.32 o                         
  -3   1  15         28.28         29.76         1.69 o                         
  -2   1  15         17.61         16.04         1.32 o                         
  -1   1  15          5.01          4.81         0.80 o                         
   0   1  15         14.88         15.36         1.35 o                         
   1   1  15          1.85          1.72         1.05 o                         
  -4   2  15          6.81          9.07         1.10 o                         
  -3   2  15          0.62          0.45         0.77 o                         
  -2   2  15         56.61         55.04         2.16 o                         
  -1   2  15         29.60         30.03         1.34 o                         
   0   2  15         13.02         11.02         1.11 o                         
   1   2  15          3.15          3.05         1.40 o                         
  -3   3  15          0.03         -0.79         0.79 o                         
  -2   3  15         56.32         59.25         2.80 o                         
  -1   3  15         22.91         25.78         1.45 o                         
   0   3  15         36.22         35.85         2.56 o                         
  -3   0  16          0.54          2.75         2.89 o                         
  -2   0  16         12.16         15.62         2.30 o                         
  -1   0  16         72.30         74.13         3.58 o                         
   0   0  16          2.83          2.36         1.67 o                         
  -3   1  16         63.77         64.16         3.97 o                         
  -2   1  16         20.89         21.32         1.78 o                         
  -1   1  16          1.63          0.47         0.83 o                         
                                                                                
